# Supplementary material for: Anomalous halogen bonds in the crystal structures of 1,2,3-tri­bromo-5-nitro­benzene and 1,3-di­bromo-2-iodo-5-nitro­benzene
Source: Acta Crystallogr E Crystallogr Commun. 2015 Jul 22;71(Pt 8):960–4. doi: 10.1107/S2056989015013377 (PMC4571367; doi:10.1107/S2056989015013377)
Supplement: Supplementary file 1 [file e-71-00960-sup1.cif]

##############################################################################
#                                                                            #
# This CIF contains the data in a paper accepted for publication in          #
# Acta Crystallographica Section E. It conforms to the requirements of       #
# Notes for Authors for Acta Crystallographica Section E, and has been       #
# peer reviewed under the auspices of the IUCr Commission on Journals.       #
#                                                                            #
# Full details of the Crystallographic Information File format               #
# are given in the paper "The Crystallographic Information File (CIF):       #
# a New Standard Archive File for Crystallography" by S. R. Hall, F. H.      #
# Allen and I. D. Brown [Acta Cryst. (1991), A47, 655-685].                  #
#                                                                            #
# The current version of the core CIF dictionary is obtainable from          #
# ftp://ftp.iucr.org/pub/cif_core.dic.                                       #
#                                                                            #
# Software is freely available for graphical display of the structure(s)     #
# in this CIF. For information consult the CIF software page                 #
# http://www.iucr.org/resources/cif/software.                                #
#                                                                            #
# This file may be used for bona fide research purposes within the           #
# scientific community so long as proper attribution is given to the journal # 
# article from which it was obtained.                                        #
#                                                                            #
##############################################################################
data_I
_database_code_depnum_ccdc_archive 'CCDC 1412444'
_audit_creation_method     'SHELXL-2014/7'
_database_code_CSD     ?
_chemical_name_systematic
;
1,2,3-Tribromo-5-nitrobenzene
;
_chemical_name_common     ?
_chemical_formula_moiety     'C6 H2 Br3 N O2'
_chemical_formula_sum     'C6 H2 Br3 N O2'
_chemical_formula_iupac     'C6 H2 Br3 N O2'
_chemical_formula_weight     359.82
_chemical_melting_point     380
_shelx_space_group_comment     ?
_space_group_crystal_system     triclinic
_space_group_name_H-M_alt     'P -1'
_space_group_name_Hall     '-P 1'
loop_
    _space_group_symop_operation_xyz
    'x, y, z'
    '-x, -y, -z'
_cell_length_a     7.641(5)
_cell_length_b     8.040(5)
_cell_length_c     14.917(6)
_cell_angle_alpha     83.91(3)
_cell_angle_beta     79.86(4)
_cell_angle_gamma     81.49(4)
_cell_volume     889.2(8)
_cell_formula_units_Z     4
_cell_measurement_reflns_used     48
_cell_measurement_theta_min     4.78
_cell_measurement_theta_max     12.42
_cell_measurement_temperature     298(2)
_exptl_crystal_description     Irregular
_exptl_crystal_colour     Colourless
_exptl_crystal_size_max     0.42
_exptl_crystal_size_mid     0.40
_exptl_crystal_size_min     0.30
_exptl_crystal_density_diffrn     2.688
_exptl_crystal_density_meas     ?
_exptl_crystal_density_method     ?
_exptl_crystal_F_000     664
_exptl_absorpt_coefficient_mu     13.565
_exptl_absorpt_correction_type     refdelf
_exptl_absorpt_process_details
;
(Walker & Stuart, 1983)
;
_shelx_estimated_absorpt_T_min     ?
_shelx_estimated_absorpt_T_max     ?
_exptl_absorpt_correction_T_min     0.0002
_exptl_absorpt_correction_T_max     0.0011
_exptl_special_details     ?
_diffrn_ambient_temperature     298.0(10)
_diffrn_radiation_type     MoK\a
_diffrn_radiation_wavelength     0.71073
_diffrn_radiation_source     'fine-focus sealed tube'
_diffrn_radiation_monochromator     graphite
_diffrn_measurement_device_type     'Bruker P4'
_diffrn_measurement_method     '\w scans'
_diffrn_detector_area_resol_mean     ?
_diffrn_reflns_number     6070
_diffrn_reflns_av_R_equivalents     0.1200
_diffrn_reflns_theta_min     2.570
_diffrn_reflns_theta_max     25.049
_diffrn_reflns_theta_full     25.049
_diffrn_measured_fraction_theta_max     0.997
_diffrn_measured_fraction_theta_full     0.997
_diffrn_reflns_limit_h_min     -8
_diffrn_reflns_limit_h_max     9
_diffrn_reflns_limit_k_min     -9
_diffrn_reflns_limit_k_max     9
_diffrn_reflns_limit_l_min     0
_diffrn_reflns_limit_l_max     17
_diffrn_standards_number     3
_diffrn_standards_interval_count     97
_diffrn_standards_interval_time     ?
_diffrn_standards_decay_%     1
_refine_special_details     ?
_reflns_number_total     3141
_reflns_number_gt     1503
_reflns_threshold_expression     'I > 2\s(I)'
_refine_ls_structure_factor_coef     Fsqd
_refine_ls_matrix_type     full
_refine_ls_R_factor_all     0.1110
_refine_ls_R_factor_gt     0.0660
_refine_ls_wR_factor_gt     0.1593
_refine_ls_wR_factor_ref     0.1963
_refine_ls_goodness_of_fit_ref     1.473
_refine_ls_restrained_S_all     1.473
_refine_ls_number_reflns     3141
_refine_ls_number_parameters     218
_refine_ls_number_restraints     0
_refine_ls_number_constraints     0
_refine_ls_hydrogen_treatment     constr
_refine_ls_weighting_scheme     calc
_refine_ls_weighting_details
                      'w=1/[\s^2^(Fo^2^)+(0.0500P)^2^] where P=(Fo^2^+2Fc^2^)/3'
_atom_sites_solution_hydrogens     geom
_atom_sites_solution_primary     direct
_atom_sites_solution_secondary     difmap
_refine_ls_shift/su_max     0.000
_refine_ls_shift/su_mean     0.000
_refine_diff_density_max     0.789
_refine_diff_density_min     -1.003
_refine_ls_extinction_method
;
SHELXL2014 (Sheldrick, 2015)
;
_refine_ls_extinction_coef     0.0063(12)
_refine_ls_extinction_expression
                                  'Fc^*^=kFc[1+0.001xFc^2^\l^3^/sin(2\q)]^-1/4^'
loop_
    _atom_type_symbol
    _atom_type_description
    _atom_type_scat_dispersion_real
    _atom_type_scat_dispersion_imag
    _atom_type_scat_source
    'C' 'C' 0.0033 0.0016
                         'International Tables Vol C Tables 4.2.6.8 and 6.1.1.4'
    'H' 'H' 0.0000 0.0000
                         'International Tables Vol C Tables 4.2.6.8 and 6.1.1.4'
    'N' 'N' 0.0061 0.0033
                         'International Tables Vol C Tables 4.2.6.8 and 6.1.1.4'
    'O' 'O' 0.0106 0.0060
                         'International Tables Vol C Tables 4.2.6.8 and 6.1.1.4'
    'Br' 'Br' -0.2901 2.4595
                         'International Tables Vol C Tables 4.2.6.8 and 6.1.1.4'
_computing_data_collection
;
XSCANS (Bruker, 1997)
;
_computing_cell_refinement
;
XSCANS (Bruker, 1997)
;
_computing_data_reduction
;
XSCANS (Bruker, 1997)
;
_computing_structure_solution
;
SHELXS2014 (Sheldrick, 2008)
;
_computing_structure_refinement
;
SHELXL2014 (Sheldrick, 2015)
;
_computing_molecular_graphics
;
Mercury (Macrae <i>et al.</i>,  2008)
;
_computing_publication_material
;
SHELXL2014 (Sheldrick, 2015)
;
loop_
    _atom_site_type_symbol
    _atom_site_label
    _atom_site_fract_x
    _atom_site_fract_y
    _atom_site_fract_z
    _atom_site_U_iso_or_equiv
    _atom_site_adp_type
    _atom_site_calc_flag
    _atom_site_occupancy
    _atom_site_disorder_assembly
    _atom_site_disorder_group
    Br Br1 0.1438(2) 0.3194(2) 0.05082(13) 0.0863(6) Uani d 1 . .
    Br Br2 0.2958(2) 0.0254(2) 0.20089(11) 0.0855(6) Uani d 1 . .
    Br Br3 0.4312(2) -0.3604(2) 0.13778(10) 0.0791(5) Uani d 1 . .
    C C1 0.2177(18) 0.1018(19) 0.0215(9) 0.070(4) Uani d 1 . .
    C C2 0.2831(17) -0.0235(17) 0.0860(9) 0.063(3) Uani d 1 . .
    C C3 0.3360(14) -0.1910(16) 0.0555(8) 0.056(3) Uani d 1 . .
    C C4 0.3227(18) -0.2259(19) -0.0296(9) 0.069(4) Uani d 1 . .
    H H4 0.3573 -0.3355 -0.0465 0.083 Uiso calc 1 . .
    C C5 0.2615(17) -0.1072(16) -0.0895(10) 0.064(3) Uani d 1 . .
    C C6 0.2067(16) 0.0562(16) -0.0661(9) 0.059(3) Uani d 1 . .
    H H6 0.1619 0.1373 -0.1085 0.071 Uiso calc 1 . .
    N N1 0.2502(16) -0.1453(18) -0.1809(8) 0.075(3) Uani d 1 . .
    O O1 0.2967(16) -0.2925(16) -0.2012(7) 0.094(3) Uani d 1 . .
    O O2 0.1923(18) -0.0342(15) -0.2318(8) 0.105(4) Uani d 1 . .
    Br Br11 0.3943(2) 0.2012(2) 0.39885(13) 0.0891(6) Uani d 1 . .
    Br Br12 0.1013(2) 0.1170(2) 0.58586(10) 0.0795(6) Uani d 1 . .
    Br Br13 -0.3231(2) 0.2845(2) 0.59130(11) 0.0865(6) Uani d 1 . .
    C C11 0.151(2) 0.2912(18) 0.4092(12) 0.077(4) Uani d 1 . .
    C C12 0.0303(18) 0.2505(18) 0.4860(10) 0.064(3) Uani d 1 . .
    C C13 -0.150(2) 0.323(2) 0.4913(9) 0.073(4) Uani d 1 . .
    C C14 -0.2002(19) 0.4188(19) 0.4208(9) 0.070(4) Uani d 1 . .
    H H14 -0.3207 0.4619 0.4232 0.084 Uiso calc 1 . .
    C C15 -0.079(2) 0.4583(18) 0.3427(8) 0.068(4) Uani d 1 . .
    C C16 0.0943(19) 0.3923(18) 0.3375(9) 0.068(4) Uani d 1 . .
    H H16 0.1756 0.4155 0.2850 0.082 Uiso calc 1 . .
    N N11 -0.1327(18) 0.5801(16) 0.2644(10) 0.076(3) Uani d 1 . .
    O O11 -0.2882(14) 0.6432(13) 0.2757(7) 0.083(3) Uani d 1 . .
    O O12 -0.0224(17) 0.5952(18) 0.1956(8) 0.110(4) Uani d 1 . .
loop_
    _atom_site_aniso_label
    _atom_site_aniso_U_11
    _atom_site_aniso_U_22
    _atom_site_aniso_U_33
    _atom_site_aniso_U_12
    _atom_site_aniso_U_13
    _atom_site_aniso_U_23
    Br1 0.0776(11) 0.0671(10) 0.1094(12) -0.0047(8) -0.0022(9) -0.0140(8)
    Br2 0.0876(11) 0.0974(13) 0.0716(9) -0.0124(9) -0.0075(8) -0.0164(8)
    Br3 0.0765(10) 0.0789(11) 0.0793(10) -0.0043(8) -0.0186(8) 0.0070(8)
    C1 0.062(8) 0.078(10) 0.072(9) -0.013(7) -0.022(7) 0.001(7)
    C2 0.058(8) 0.068(9) 0.062(8) -0.006(7) 0.004(6) -0.026(7)
    C3 0.034(6) 0.064(8) 0.060(7) -0.001(6) 0.001(6) 0.012(6)
    C4 0.063(8) 0.072(9) 0.071(9) 0.022(7) -0.018(7) -0.030(7)
    C5 0.056(8) 0.051(8) 0.087(10) -0.015(6) -0.021(7) 0.009(7)
    C6 0.062(8) 0.052(8) 0.073(8) -0.019(6) -0.033(7) 0.003(6)
    N1 0.079(8) 0.081(9) 0.080(8) -0.016(7) -0.036(7) -0.026(7)
    O1 0.119(9) 0.095(9) 0.071(6) -0.005(7) -0.017(6) -0.032(6)
    O2 0.151(11) 0.087(9) 0.089(7) -0.010(8) -0.061(8) 0.004(6)
    Br11 0.0644(10) 0.0993(13) 0.1026(12) 0.0018(9) -0.0185(9) -0.0137(10)
    Br12 0.0955(12) 0.0701(10) 0.0769(9) -0.0090(8) -0.0294(9) -0.0017(7)
    Br13 0.0785(11) 0.0945(13) 0.0808(10) -0.0202(9) 0.0012(8) 0.0067(9)
    C11 0.084(10) 0.050(8) 0.102(11) -0.013(7) -0.021(9) -0.015(8)
    C12 0.060(8) 0.062(8) 0.073(9) -0.018(7) -0.012(8) -0.008(7)
    C13 0.081(10) 0.082(10) 0.060(8) -0.020(8) -0.024(7) 0.009(7)
    C14 0.056(8) 0.080(10) 0.065(8) -0.010(7) 0.011(7) -0.007(7)
    C15 0.088(10) 0.077(10) 0.040(6) 0.019(8) -0.034(7) -0.004(6)
    C16 0.070(9) 0.072(9) 0.062(8) -0.028(8) 0.006(7) -0.003(7)
    N11 0.067(8) 0.065(8) 0.093(10) -0.005(6) -0.017(7) 0.011(7)
    O11 0.074(7) 0.079(7) 0.099(7) 0.003(6) -0.032(6) -0.014(6)
    O12 0.097(8) 0.144(12) 0.077(7) -0.012(8) -0.011(7) 0.028(7)
_geom_special_details     ?
loop_
    _geom_bond_atom_site_label_1
    _geom_bond_atom_site_label_2
    _geom_bond_site_symmetry_2
    _geom_bond_distance
    _geom_bond_publ_flag
    Br1 C1 . 1.831(15) ?
    Br2 C2 . 1.821(12) ?
    Br3 C3 . 1.886(11) ?
    C1 C6 . 1.415(18) ?
    C1 C2 . 1.416(18) ?
    C2 C3 . 1.445(18) ?
    C3 C4 . 1.353(17) ?
    C4 C5 . 1.328(17) ?
    C4 H4 . 0.9300 ?
    C5 C6 . 1.381(19) ?
    C5 N1 . 1.448(18) ?
    C6 H6 . 0.9300 ?
    N1 O2 . 1.194(15) ?
    N1 O1 . 1.238(16) ?
    Br11 C11 . 1.877(15) ?
    Br12 C12 . 1.854(14) ?
    Br13 C13 . 1.842(15) ?
    C11 C16 . 1.368(19) ?
    C11 C12 . 1.38(2) ?
    C12 C13 . 1.410(19) ?
    C13 C14 . 1.313(18) ?
    C14 C15 . 1.39(2) ?
    C14 H14 . 0.9300 ?
    C15 C16 . 1.347(19) ?
    C15 N11 . 1.515(16) ?
    C16 H16 . 0.9300 ?
    N11 O11 . 1.211(15) ?
    N11 O12 . 1.216(16) ?
loop_
    _geom_angle_atom_site_label_1
    _geom_angle_atom_site_label_2
    _geom_angle_atom_site_label_3
    _geom_angle_site_symmetry_1
    _geom_angle_site_symmetry_3
    _geom_angle
    _geom_angle_publ_flag
    C6 C1 C2 . . 119.0(13) ?
    C6 C1 Br1 . . 119.9(9) ?
    C2 C1 Br1 . . 121.0(10) ?
    C1 C2 C3 . . 116.2(11) ?
    C1 C2 Br2 . . 121.3(10) ?
    C3 C2 Br2 . . 122.5(9) ?
    C4 C3 C2 . . 121.8(11) ?
    C4 C3 Br3 . . 120.6(10) ?
    C2 C3 Br3 . . 117.6(9) ?
    C5 C4 C3 . . 121.5(13) ?
    C5 C4 H4 . . 119.3 ?
    C3 C4 H4 . . 119.3 ?
    C4 C5 C6 . . 120.7(13) ?
    C4 C5 N1 . . 121.1(13) ?
    C6 C5 N1 . . 118.2(11) ?
    C5 C6 C1 . . 120.8(11) ?
    C5 C6 H6 . . 119.6 ?
    C1 C6 H6 . . 119.6 ?
    O2 N1 O1 . . 123.6(12) ?
    O2 N1 C5 . . 118.3(13) ?
    O1 N1 C5 . . 118.1(12) ?
    C16 C11 C12 . . 120.4(14) ?
    C16 C11 Br11 . . 118.6(13) ?
    C12 C11 Br11 . . 120.9(11) ?
    C11 C12 C13 . . 118.8(13) ?
    C11 C12 Br12 . . 122.1(10) ?
    C13 C12 Br12 . . 118.9(10) ?
    C14 C13 C12 . . 118.8(14) ?
    C14 C13 Br13 . . 118.0(11) ?
    C12 C13 Br13 . . 123.1(10) ?
    C13 C14 C15 . . 122.5(13) ?
    C13 C14 H14 . . 118.8 ?
    C15 C14 H14 . . 118.8 ?
    C16 C15 C14 . . 119.2(11) ?
    C16 C15 N11 . . 117.9(13) ?
    C14 C15 N11 . . 122.8(12) ?
    C15 C16 C11 . . 120.0(14) ?
    C15 C16 H16 . . 120.0 ?
    C11 C16 H16 . . 120.0 ?
    O11 N11 O12 . . 127.0(13) ?
    O11 N11 C15 . . 114.7(13) ?
    O12 N11 C15 . . 118.1(12) ?
loop_
    _geom_torsion_atom_site_label_1
    _geom_torsion_atom_site_label_2
    _geom_torsion_atom_site_label_3
    _geom_torsion_atom_site_label_4
    _geom_torsion_site_symmetry_1
    _geom_torsion_site_symmetry_2
    _geom_torsion_site_symmetry_3
    _geom_torsion_site_symmetry_4
    _geom_torsion
    _geom_torsion_publ_flag
    C6 C1 C2 C3 . . . . 0.6(19) ?
    Br1 C1 C2 C3 . . . . 179.5(9) ?
    C6 C1 C2 Br2 . . . . -178.5(10) ?
    Br1 C1 C2 Br2 . . . . 0.3(16) ?
    C1 C2 C3 C4 . . . . -0.3(19) ?
    Br2 C2 C3 C4 . . . . 178.8(11) ?
    C1 C2 C3 Br3 . . . . 178.0(9) ?
    Br2 C2 C3 Br3 . . . . -2.8(14) ?
    C2 C3 C4 C5 . . . . 1(2) ?
    Br3 C3 C4 C5 . . . . -177.8(11) ?
    C3 C4 C5 C6 . . . . -1(2) ?
    C3 C4 C5 N1 . . . . 179.1(13) ?
    C4 C5 C6 C1 . . . . 1(2) ?
    N1 C5 C6 C1 . . . . -178.8(12) ?
    C2 C1 C6 C5 . . . . -1(2) ?
    Br1 C1 C6 C5 . . . . -180.0(10) ?
    C4 C5 N1 O2 . . . . 179.2(14) ?
    C6 C5 N1 O2 . . . . -1(2) ?
    C4 C5 N1 O1 . . . . 1(2) ?
    C6 C5 N1 O1 . . . . -178.8(13) ?
    C16 C11 C12 C13 . . . . -4(2) ?
    Br11 C11 C12 C13 . . . . 179.1(11) ?
    C16 C11 C12 Br12 . . . . -178.9(11) ?
    Br11 C11 C12 Br12 . . . . 4.0(17) ?
    C11 C12 C13 C14 . . . . 4(2) ?
    Br12 C12 C13 C14 . . . . 179.4(12) ?
    C11 C12 C13 Br13 . . . . -178.0(11) ?
    Br12 C12 C13 Br13 . . . . -2.7(18) ?
    C12 C13 C14 C15 . . . . -3(2) ?
    Br13 C13 C14 C15 . . . . 178.7(12) ?
    C13 C14 C15 C16 . . . . 2(2) ?
    C13 C14 C15 N11 . . . . -174.8(15) ?
    C14 C15 C16 C11 . . . . -2(2) ?
    N11 C15 C16 C11 . . . . 175.4(13) ?
    C12 C11 C16 C15 . . . . 3(2) ?
    Br11 C11 C16 C15 . . . . 179.8(11) ?
    C16 C15 N11 O11 . . . . -175.5(13) ?
    C14 C15 N11 O11 . . . . 1(2) ?
    C16 C15 N11 O12 . . . . 10(2) ?
    C14 C15 N11 O12 . . . . -173.5(15) ?
_shelx_hkl_file
;
   6   0   0 50.1179 22.9916   1
   7   0   0  734.24 30.0502   1
   8   0   0 66.2687 36.6688   1
  -8   1   0 132.731 41.5793   1
  -7   1   0 1098.62 48.2345   1
  -6   1   0 28.1118 23.9268   1
   6   1   0 364.189 27.6799   1
   7   1   0 431.427 28.9084   1
   8   1   0 52.3536 37.6043   1
  -8   2   0 20.8024 39.5162   1
  -7   2   0 58.0037 34.7895   1
  -6   2   0 23.9185 23.1461   1
   6   2   0 197.305 28.0453   1
   7   2   0 32.8439 24.8943   1
   8   2   0 19.3685 38.8157   1
  -8   3   0 193.025 47.2929   1
  -7   3   0 855.396 47.6939   1
  -6   3   0 10.1858 22.1845   1
   6   3   0 1920.42 45.1618   1
   7   3   0  341.86 42.5447   1
   8   3   0 40.5951 40.5951   1
  -7   4   0 28.8147 38.8343   1
  -6   4   0 3.47013 32.4368   1
   6   4   0 1203.89 41.9351   1
   7   4   0 51.1761 43.3136   1
   8   4   0 45.2118 46.3188   1
   6   5   0 263.991 30.7732   1
   7   5   0 47.6029 47.6029   1
   8   5   0 51.6018 51.6018   1
   6   6   0  24.579 46.4115   1
   7   6   0 69.5243 56.3646   1
   6   7   0 232.615 57.1735   1
  -6  -7   1  15.036 50.0725   1
  -7  -6   1 7.11819 47.9536   1
  -6  -6   1 20.5279 44.6906   1
  -8  -5   1 34.0049 50.4149   1
  -7  -5   1 10.1309 43.7989   1
  -6  -5   1 52.0501  41.205   1
  -8  -4   1 3.70682 46.5255   1
  -7  -4   1 28.2968 38.5496   1
  -6  -4   1 21.7689 27.8249   1
   6  -4   1 135.497 28.6632   1
   7  -4   1 10.6645  31.331   1
  -8  -3   1 35.1328 42.5342   1
  -7  -3   1 240.776 40.7181   1
  -6  -3   1 3031.72 88.6901   1
   6  -3   1 1172.76  29.825   1
   7  -3   1 10.3193 29.8658   1
   8  -3   1 33.7492 33.7492   1
  -8  -2   1 3.71142 40.9699   1
  -7  -2   1 40.2764 23.9684   1
  -6  -2   1 635.928  35.311   1
   6  -2   1 55.7137 20.7221   1
   7  -2   1 79.4893 30.1586   1
   8  -2   1 16.4197 33.5857   1
  -8  -1   1 159.488 42.9329   1
  -7  -1   1 339.102 28.4466   1
  -6  -1   1 412.925 29.5962   1
   6  -1   1 3.35559 20.4792   1
   7  -1   1 37.7654 20.2616   1
   8  -1   1 28.9235 32.1072   1
  -8   0   1 33.5112 39.4964   1
  -7   0   1  353.29 28.4695   1
  -6   0   1 62.6121 24.6753   1
   6   0   1 348.155 26.0966   1
   7   0   1 81.4787 23.0803   1
   8   0   1  17.425 34.3776   1
  -8   1   1  71.454 41.7693   1
  -7   1   1 202.262 37.6107   1
  -6   1   1 28.3789 24.0216   1
   6   1   1 1073.95 33.0379   1
   7   1   1 934.234 31.3616   1
   8   1   1 185.155 37.3778   1
   9   1   1  36.531 42.1896   1
  -8   2   1 26.0606 40.3337   1
  -7   2   1 27.0439 33.0906   1
  -6   2   1 19.6211 23.0565   1
   6   2   1 116.394 25.8429   1
   7   2   1 328.739 29.9807   1
   8   2   1 24.7369 34.7502   1
   9   2   1  73.123 45.1393   1
  -7   3   1 346.828 42.2264   1
  -6   3   1 776.967 30.4275   1
   6   3   1 1045.28 35.0291   1
   7   3   1 156.399 26.7416   1
   8   3   1 45.3771 38.7422   1
  -7   4   1   8.408 41.5397   1
  -6   4   1 264.902 36.1092   1
   6   4   1 1.56697 27.1024   1
   7   4   1 55.3941  41.891   1
   8   4   1 46.6235 42.3581   1
  -6   5   1 95.2226 31.1613   1
   6   5   1 385.706 31.6808   1
   7   5   1 33.1121 44.6769   1
   8   5   1 46.7738 46.7738   1
  -6   6   1 33.2987 33.2987   1
   6   6   1 4.31853 43.6405   1
   7   6   1 21.2879 53.8625   1
   6   7   1 160.112 53.5221   1
   7   7   1 46.0673 63.2426   1
  -6  -7   2 153.677 54.7626   1
  -7  -6   2  0.0892 49.5415   1
  -6  -6   2 18.7438 45.7502   1
  -7  -5   2 298.587 49.0438   1
  -6  -5   2 692.751 50.3231   1
  -8  -4   2 28.0083 48.5389   1
  -7  -4   2 22.6881 40.0692   1
  -6  -4   2 151.253 29.9644   1
   6  -4   2 8.57508 27.5911   1
   7  -4   2 32.4876 32.4876   1
  -8  -3   2 1047.37 62.1648   1
  -7  -3   2 9.44403 37.2971   1
  -6  -3   2 191.115 29.2203   1
   6  -3   2 20.0788 19.5951   1
   7  -3   2 32.0041 31.3386   1
   8  -3   2 13.3289 35.9574   1
  -8  -2   2 4.38253 42.1896   1
  -7  -2   2 22.0897 34.4361   1
  -6  -2   2 2538.47 85.7014   1
   6  -2   2 908.467 28.6608   1
   7  -2   2 41.4708 29.6414   1
   8  -2   2 77.8503 35.2081   1
  -8  -1   2 40.2765 40.2765   1
  -7  -1   2 47.4476 33.5892   1
  -6  -1   2 14.0364 24.3111   1
   6  -1   2 811.399 27.8835   1
   7  -1   2 625.985 25.4651   1
   8  -1   2  78.832 33.8593   1
  -8   0   2 24.9041 39.9353   1
  -7   0   2 52.7037 33.6642   1
  -6   0   2 466.269 29.6712   1
   6   0   2 2254.44 49.8302   1
   7   0   2 41.6475 21.3097   1
   8   0   2 13.7314 31.9065   1
  -8   1   2 39.7696 39.7696   1
  -7   1   2 184.969  35.966   1
  -6   1   2 2600.23 74.0337   1
   6   1   2 1054.43 31.6427   1
   7   1   2 0.37345 21.7514   1
   8   1   2 20.0072 32.0849   1
   9   1   2 33.8737  39.419   1
  -8   2   2 21.9763 42.4155   1
  -7   2   2 187.791 40.2631   1
  -6   2   2  466.69 28.5175   1
   6   2   2 47.1873 22.5868   1
   7   2   2 68.0438 24.1063   1
   9   2   2 1.81037 40.8652   1
  -7   3   2 35.0349 38.0615   1
  -6   3   2 426.358 26.9791   1
   6   3   2 1122.24 35.0333   1
   7   3   2 100.632 25.3033   1
   8   3   2 76.3936 38.5808   1
  -7   4   2 31.4409 41.2819   1
  -6   4   2 47.7274 33.4716   1
   6   4   2  18.149  25.729   1
   7   4   2 21.8465 37.6759   1
   8   4   2 36.3537 40.8763   1
  -6   5   2 16.0388 31.2414   1
   6   5   2 198.669 28.5742   1
   7   5   2 1111.41 57.7837   1
   8   5   2  106.68 48.1944   1
  -6   6   2  10.046 34.7522   1
   6   6   2  21.874 41.2326   1
   7   6   2  111.60 50.8793   1
   7   7   2 3.11112 61.5864   1
   6   8   2 0.99826 58.6001   1
  -6  -7   3 76.6251 55.9329   1
  -7  -6   3 88.1639 54.3685   1
  -6  -6   3 46.7128 46.7128   1
  -7  -5   3 336.391 53.6071   1
  -6  -5   3 340.665 46.7491   1
  -8  -4   3 50.4028 50.4028   1
  -7  -4   3 94.8425 42.7299   1
  -6  -4   3 31.4042 26.6872   1
   6  -4   3 17.3283 26.4481   1
   7  -4   3 128.196 31.4934   1
  -8  -3   3 26.9812 47.2756   1
  -7  -3   3  36.895  36.895   1
  -6  -3   3 119.588  27.742   1
   6  -3   3 2189.00  46.318   1
   7  -3   3 176.585 32.4101   1
   8  -3   3 36.3696 36.3696   1
  -8  -2   3 27.1583 44.9623   1
  -7  -2   3 35.9975 35.9975   1
  -6  -2   3 525.337 34.1611   1
   6  -2   3 4.14075 18.8582   1
   7  -2   3 45.7718 29.4662   1
   8  -2   3 13.0896 33.1717   1
  -8  -1   3 0.99413 42.1312   1
  -7  -1   3 81.9066 36.4574   1
  -6  -1   3 395.402 28.8054   1
   6  -1   3 2483.32  67.137   1
   7  -1   3 30.5648 19.2672   1
   8  -1   3  229.32 35.0303   1
  -8   0   3 114.594 45.3867   1
  -7   0   3 32.7565 34.9821   1
  -6   0   3 138.885 24.8242   1
   6   0   3 59.0865 20.5508   1
   7   0   3 162.995  23.211   1
   8   0   3 37.3601 31.0602   1
   9   0   3 5.88531 37.4027   1
  -8   1   3 18.1004 42.8263   1
  -7   1   3 317.025 40.3292   1
  -6   1   3 173.025 25.2146   1
   6   1   3 609.671 27.2202   1
   7   1   3 21.9784 20.8233   1
   8   1   3 486.837 39.7029   1
   9   1   3 187.376 40.6449   1
  -8   2   3  55.265 45.3483   1
  -7   2   3 66.9586 38.5641   1
  -6   2   3 527.561 29.4334   1
   6   2   3  904.15 32.5549   1
   7   2   3 16.6915 22.2801   1
   8   2   3 13.4532 34.0696   1
   9   2   3 25.5677 39.4196   1
  -7   3   3 74.8179 40.6906   1
  -6   3   3 571.345 41.8882   1
   6   3   3 184.606  25.339   1
   7   3   3 120.182  24.856   1
   8   3   3 298.755 40.8178   1
  -7   4   3 55.7108 43.6902   1
  -6   4   3 198.828 37.5068   1
   6   4   3 137.387 27.4085   1
   7   4   3 36.8097 36.8097   1
   8   4   3 24.9577 38.6882   1
  -6   5   3 378.247 39.1629   1
   6   5   3 165.311 27.9341   1
   7   5   3 566.147 49.6561   1
   8   5   3  22.238 43.2504   1
   6   6   3 41.2534 41.2534   1
   7   6   3 39.4308  50.635   1
   6   7   3 19.5532 48.4009   1
   7   7   3 35.7405 57.2094   1
   6   8   3 171.575 58.4564   1
  -6  -6   4 12.2319 50.7988   1
  -7  -5   4 48.6757 48.6757   1
  -6  -5   4 302.085 48.8582   1
  -7  -4   4 29.4458 44.3005   1
  -6  -4   4 105.115 40.2411   1
   6  -4   4 147.561 27.5981   1
   7  -4   4 1.97859  28.006   1
  -8  -3   4 188.489 53.8189   1
  -7  -3   4 18.4429 40.8131   1
  -6  -3   4 366.508 30.6431   1
   6  -3   4  474.97 20.2394   1
   7  -3   4 27.3968 27.3968   1
   8  -3   4 1.55226 36.6642   1
  -8  -2   4  95.607 48.2114   1
  -7  -2   4  3.1827 39.0793   1
  -6  -2   4 22.2008 25.6944   1
   6  -2   4 339.303 21.1971   1
   7  -2   4 7.22537 28.0546   1
   8  -2   4 8.94134 32.6983   1
  -8  -1   4 143.334 47.5548   1
  -7  -1   4 81.4822 37.3951   1
  -6  -1   4 917.824 33.1327   1
   6  -1   4 77.6939 19.6306   1
   7  -1   4 964.761 39.4315   1
   8  -1   4 33.6302 31.9229   1
  -8   0   4 16.0719 43.8989   1
  -7   0   4 33.9707 36.5535   1
  -6   0   4  280.33 27.4185   1
   6   0   4 1412.18 36.6128   1
   7   0   4 14.0282 20.1705   1
   8   0   4 53.2954 31.9625   1
  -8   1   4 108.303 47.4805   1
  -7   1   4 108.286  38.601   1
  -6   1   4 530.764 29.4332   1
   6   1   4 35.8096 20.4715   1
   7   1   4 201.526 22.6751   1
   8   1   4 30.6928 30.6928   1
   9   1   4 23.2964 37.2789   1
  -7   2   4 33.2518 41.0673   1
  -6   2   4 690.112 30.7308   1
   6   2   4 269.459 25.8683   1
   7   2   4 81.6651 23.3861   1
   8   2   4  16.258 32.0598   1
   9   2   4 39.0323 39.5712   1
  -7   3   4 37.4503  43.645   1
  -6   3   4 476.016 42.6236   1
   6   3   4 59.8046 23.4459   1
   7   3   4 353.683 26.3177   1
   8   3   4 178.806 36.7649   1
  -7   4   4 86.0289 45.2623   1
  -6   4   4 13.2537 34.7391   1
   6   4   4 417.228 31.5948   1
   7   4   4 41.5669 35.9611   1
   8   4   4 38.4633 40.4216   1
  -6   5   4 100.214 36.7031   1
   6   5   4 4.60625 25.0816   1
   7   5   4 52.4337 41.3935   1
   8   5   4 34.0138 42.5314   1
   6   6   4 104.182  44.415   1
   7   6   4 0.88637 47.0574   1
   6   7   4 23.2063 48.1116   1
   7   7   4 40.0532 56.0399   1
   6   8   4 72.1916 56.2536   1
  -6  -6   5 11.6236 53.6538   1
  -7  -5   5 30.9429 52.6697   1
  -6  -5   5 70.4003 46.6714   1
   6  -5   5  25.586  25.586   1
  -7  -4   5 78.4153 49.5776   1
  -6  -4   5 0.55034 43.6701   1
   6  -4   5 24.6601 24.6601   1
   7  -4   5  155.82 30.5839   1
  -7  -3   5 48.4087 42.2966   1
  -6  -3   5 929.199 50.2326   1
   6  -3   5 45.8055 22.3021   1
   7  -3   5 91.7218 26.8981   1
  -8  -2   5 38.4669 51.7245   1
  -7  -2   5  16.944 38.7964   1
  -6  -2   5 22.4872 25.7871   1
   6  -2   5 0.69852 16.4786   1
   7  -2   5 162.491  29.723   1
   8  -2   5 22.5537 32.9479   1
  -8  -1   5 28.7124 48.0229   1
  -7  -1   5 1345.05 57.2768   1
  -6  -1   5 348.625 27.6814   1
   6  -1   5 51.1355 18.2653   1
   7  -1   5 27.3323 27.2203   1
   8  -1   5 17.7885 31.3229   1
  -8   0   5  2.2991 46.3387   1
  -7   0   5 14.8514 37.8867   1
  -6   0   5 9.77677 23.6294   1
   6   0   5 17.5889 19.0654   1
   7   0   5 36.9338 19.9988   1
   8   0   5 62.9876 31.3325   1
  -7   1   5 382.965 47.1099   1
  -6   1   5 3.99653 24.3762   1
   6   1   5 479.705 25.0063   1
   7   1   5 247.895 22.9742   1
   8   1   5 84.9339 32.3723   1
   9   1   5 9.15056 37.8324   1
  -7   2   5 20.4511 41.7361   1
  -6   2   5 24.3074 34.9139   1
   6   2   5 17.6049 21.1476   1
   7   2   5 707.356 30.9776   1
   8   2   5 26.0446 31.7627   1
   9   2   5 32.0032 40.3042   1
  -7   3   5 42.7254 45.7052   1
  -6   3   5 12.3718 35.4629   1
   6   3   5 3501.67 79.6846   1
   7   3   5 77.4547 33.3288   1
   8   3   5 41.0271 34.4647   1
  -6   4   5 187.084 39.1959   1
   6   4   5 929.029 35.6324   1
   7   4   5 88.1245 36.3891   1
   8   4   5 15.0404 38.4783   1
  -6   5   5 31.4758 35.3377   1
   6   5   5 104.353 25.5806   1
   7   5   5 256.721 44.9978   1
   8   5   5 70.2499 42.1866   1
   6   6   5 25.5323 40.2351   1
   7   6   5 0.63048 45.9185   1
   6   7   5  7.2617 48.1734   1
   7   7   5 125.769 57.5589   1
  -6  -6   6 45.2473 56.3459   1
  -6  -5   6 409.446 56.1376   1
   6  -5   6 7.98888 24.1696   1
  -7  -4   6 50.0366 50.0366   1
  -6  -4   6 3.71592 46.3985   1
   6  -4   6 118.874 26.3518   1
   7  -4   6  7.1434 26.2082   1
  -7  -3   6 183.204 48.2212   1
  -6  -3   6 1421.57 57.8316   1
   6  -3   6 31.0426 22.0273   1
   7  -3   6   2.239 24.7988   1
  -7  -2   6 11.1429 42.7571   1
  -6  -2   6 37.5168 37.5168   1
   6  -2   6 110.429 17.3024   1
   7  -2   6  4.5275 24.8788   1
   8  -2   6 31.3689 32.8075   1
  -7  -1   6 25.2785  41.933   1
  -6  -1   6 14.6136 34.6374   1
   6  -1   6 286.779 19.6655   1
   7  -1   6 1162.77  39.583   1
   8  -1   6 90.8968 32.5403   1
  -7   0   6 31.2379 40.4724   1
  -6   0   6 208.219 38.0972   1
   6   0   6 16.2374 18.3893   1
   7   0   6 2.17012 27.0735   1
   8   0   6 141.904 33.9925   1
  -7   1   6 38.4487 41.9568   1
  -6   1   6 240.801 39.2207   1
   6   1   6 1798.59 39.4366   1
   7   1   6 1869.37 48.3392   1
   8   1   6 5.82894 30.8029   1
  -7   2   6 178.241 49.1024   1
  -6   2   6 113.409 37.9202   1
   6   2   6 280.985 25.9428   1
   7   2   6 6.16267 21.1049   1
   8   2   6 15.5201 32.8236   1
  -7   3   6  16.605 45.3332   1
  -6   3   6  277.77 42.0299   1
   6   3   6 259.297 24.9927   1
   7   3   6 108.205 33.5898   1
   8   3   6 32.4876 33.1768   1
  -6   4   6 19.6578 39.3788   1
   6   4   6 50.0683 25.1461   1
   7   4   6 64.8702 38.4446   1
   8   4   6  16.966 36.9426   1
  -6   5   6 63.9182 39.3206   1
   6   5   6 81.5328 35.6954   1
   7   5   6 15.9371   41.76   1
   8   5   6 22.0699 42.1539   1
   6   6   6 140.208 45.5764   1
   7   6   6 13.9506  47.088   1
   6   7   6 64.6972 49.6212   1
  -6  -5   7 25.5261 51.4391   1
   6  -5   7 24.2808 24.2808   1
  -6  -4   7  47.523  47.523   1
   6  -4   7 230.649 27.5951   1
   7  -4   7 20.7941 26.6209   1
  -7  -3   7 60.7477 50.8417   1
  -6  -3   7 190.428 45.3271   1
   6  -3   7 432.129 27.7693   1
   7  -3   7 2.35093 24.5098   1
  -7  -2   7 44.0828 44.0828   1
  -6  -2   7 46.7451 38.1808   1
   6  -2   7 97.1789 16.0025   1
   7  -2   7 96.8777 26.2733   1
   8  -2   7 26.3626 31.2699   1
  -6  -1   7 5.06355  36.419   1
   6  -1   7 647.663 21.3545   1
   7  -1   7 529.673 32.2026   1
   8  -1   7 1.91778 31.2196   1
  -7   0   7 16.5231 43.3517   1
  -6   0   7 658.582 44.8718   1
   6   0   7 17.3006 17.3006   1
   7   0   7 14.2732 26.4536   1
   8   0   7 42.3098 31.0861   1
  -7   1   7 266.806 49.6229   1
  -6   1   7 50.6653 39.1464   1
   6   1   7 276.938 21.7923   1
   7   1   7 65.4184  29.092   1
   8   1   7 395.942 37.2782   1
  -7   2   7 26.4269 47.3549   1
  -6   2   7 38.1552 38.1552   1
   6   2   7  146.78  23.428   1
   7   2   7 27.7809 33.1606   1
   8   2   7 13.0744 32.5147   1
  -6   3   7 28.3192 38.0006   1
   6   3   7 321.108 25.1502   1
   7   3   7 19.2897 33.5627   1
   8   3   7 207.514 38.3617   1
  -6   4   7 9.64069 40.7679   1
   6   4   7 16.5739 23.6931   1
   7   4   7 22.8141  38.931   1
   8   4   7 36.9574 36.9574   1
   6   5   7 8.70016 35.1012   1
   7   5   7 101.604 42.1843   1
   8   5   7 5.93487 43.0037   1
   6   6   7 52.5439 43.9425   1
   7   6   7 16.5006 49.0997   1
   6   7   7  16.503 49.6905   1
  -6  -5   8 17.8776 56.1641   1
   6  -5   8 177.966 28.1977   1
  -6  -4   8 39.5485  49.861   1
   6  -4   8 50.4583  25.082   1
  -6  -3   8 11.9766  45.171   1
   6  -3   8 46.2056 23.0934   1
   7  -3   8 42.2879 24.5821   1
  -7  -2   8 3.70066 48.3119   1
  -6  -2   8  77.038 44.2909   1
   6  -2   8 18.4436 20.4756   1
   7  -2   8  23.276  23.276   1
   8  -2   8 7.52831  29.811   1
  -7  -1   8  91.466  49.504   1
  -6  -1   8 23.4404  38.904   1
   6  -1   8 54.7456 15.5007   1
   7  -1   8 56.9339 25.5741   1
   8  -1   8 109.058 32.3025   1
  -7   0   8 33.0431 47.5586   1
  -6   0   8 43.7373 40.1099   1
   6   0   8 659.976 24.3118   1
   7   0   8 4.70292 26.2901   1
   8   0   8 132.282 32.9708   1
  -7   1   8 111.579 50.0686   1
  -6   1   8 968.672 52.9538   1
   6   1   8 877.709 25.8408   1
   7   1   8 18.9396 27.4035   1
   8   1   8 21.2078 31.1481   1
  -6   2   8 105.632  42.334   1
   6   2   8 26.1692 20.3472   1
   7   2   8   16.28 31.8121   1
   8   2   8 29.1043 33.3129   1
  -6   3   8 422.214 48.6617   1
   6   3   8 689.052 27.4729   1
   7   3   8 22.8338 33.6317   1
   8   3   8 29.0737 35.0872   1
  -6   4   8 5.61888 42.6938   1
   6   4   8 57.9102 24.0949   1
   7   4   8 34.3236 36.2536   1
   8   4   8 21.3681  40.038   1
   6   5   8 15.0592 35.5685   1
   7   5   8 312.421 47.1145   1
   6   6   8 15.6325 42.0483   1
   7   6   8 47.0194 48.9135   1
   6   7   8 75.7949 51.7284   1
  -6  -4   9 29.1038 55.5004   1
   6  -4   9 1.09944 23.9585   1
  -6  -3   9 89.0004 49.4951   1
   6  -3   9  111.07 24.2188   1
   7  -3   9  16.721 24.5018   1
  -6  -2   9 49.4774 46.2254   1
   6  -2   9 849.097 30.4892   1
   7  -2   9 5.50946 24.5737   1
  -6  -1   9 598.106 51.3633   1
   6  -1   9 295.206 24.4486   1
   7  -1   9 144.513 26.4444   1
   8  -1   9 14.5068 30.0809   1
  -6   0   9 41.9003 41.9003   1
   6   0   9 2.87412  16.134   1
   7   0   9 25.7283 26.2009   1
   8   0   9 19.8439 30.6774   1
  -6   1   9 28.4564 43.0334   1
   6   1   9 105.166 18.9143   1
   7   1   9 344.842 32.3679   1
   8   1   9 208.805  35.635   1
  -6   2   9 24.0148 44.6472   1
   6   2   9 162.234 22.1477   1
   7   2   9  10.526 30.7256   1
   8   2   9 12.4671 34.1646   1
  -6   3   9 45.8061   44.22   1
   6   3   9 264.612 23.3314   1
   7   3   9 193.527 36.1611   1
   8   3   9 256.732 39.4252   1
   6   4   9  379.25 42.0026   1
   7   4   9 35.9496 39.1864   1
   8   4   9 12.5766 38.9724   1
   6   5   9 186.856 39.1035   1
   7   5   9 111.689 44.1141   1
   6   6   9 42.5386 42.5386   1
   7   6   9 47.9502 49.8898   1
   6   7   9 14.7925 51.1357   1
   6  -4  10 23.4124 23.4124   1
  -6  -3  10 200.236 56.8962   1
   6  -3  10 73.0169 24.2351   1
   7  -3  10 5.11807  24.313   1
  -6  -2  10 27.6383 49.0225   1
   6  -2  10 2.24931 20.4494   1
   7  -2  10  5.7616 24.0357   1
  -6  -1  10 103.626 46.9263   1
   6  -1  10 16.2902 21.4747   1
   7  -1  10 61.9175 24.8938   1
  -6   0  10 7.72714  46.056   1
   6   0  10 0.86049 21.9024   1
   7   0  10 30.2411 26.7726   1
   8   0  10 9.51368 30.5029   1
  -6   1  10 64.0702 46.1478   1
   6   1  10 2013.84 42.4188   1
   7   1  10 550.039 34.1838   1
   8   1  10 21.1775 32.0609   1
  -6   2  10 44.4023 44.4023   1
   6   2  10 1.89195 18.1494   1
   7   2  10 40.0057 33.0103   1
   8   2  10 10.5721  33.273   1
   6   3  10 1131.54 41.0605   1
   7   3  10 57.6384 35.6089   1
   8   3  10 31.5862  35.875   1
   6   4  10 77.2208 36.5322   1
   7   4  10 38.6537 38.6537   1
   6   5  10 224.253 40.5524   1
   7   5  10 6.02505 43.8827   1
   6   6  10 44.3568 44.6764   1
   6  -3  11 25.4727 22.5288   1
   6  -2  11 132.799 22.8422   1
   7  -2  11 12.3119 24.0386   1
  -6  -1  11  57.704 50.9998   1
   6  -1  11 19.1911 21.1895   1
   7  -1  11 445.021 30.3349   1
  -6   0  11 38.9748 49.2408   1
   6   0  11 33.3242 22.4698   1
   7   0  11 26.0695 26.0695   1
   6   1  11 359.417 28.8503   1
   7   1  11   53.41 29.2002   1
   8   1  11 10.4377 31.9202   1
   6   2  11 105.587 29.6283   1
   7   2  11 9.71726 32.4318   1
   8   2  11  33.944  33.944   1
   6   3  11 15.4104 31.3267   1
   7   3  11 440.854 40.8425   1
   6   4  11 87.8491 37.3321   1
   7   4  11 22.8825 39.3814   1
   6   5  11 93.8038 39.7327   1
   7   5  11 99.5378 46.0196   1
   6   6  11 9.55509 47.0641   1
   6  -3  12 84.7214 24.1215   1
   6  -2  12 52.7569 21.5317   1
   6  -1  12 1.32488 21.7426   1
   7  -1  12 76.1993 25.4226   1
   6   0  12 1.00482 22.3688   1
   7   0  12 29.8878 27.2806   1
   6   1  12 5.69917 24.7402   1
   7   1  12 11.6559 28.8525   1
   6   2  12 75.4462 29.1911   1
   7   2  12 32.1856 32.1856   1
   6   3  12 334.471 34.7645   1
   7   3  12  8.8013 36.0611   1
   6   4  12 27.3709 36.8825   1
   7   4  12 6.94585 40.3638   1
   6   5  12  98.984 42.6309   1
   6   6  12 28.2196  47.935   1
   6  -2  13 157.717 24.8252   1
   6  -1  13 11.6494 22.5895   1
   6   0  13 98.7576 26.0204   1
   7   0  13 2.17645 27.5378   1
   6   1  13 1.07417 25.1552   1
   7   1  13 40.0166 29.6454   1
   6   2  13 18.9223 27.6873   1
   7   2  13 2.57443 33.6123   1
   6   3  13 307.342 36.0399   1
   7   3  13 69.3389 37.7446   1
   6   4  13  66.912 37.6384   1
   6   5  13 37.8412 41.8121   1
   6  -1  14  13.815 23.2266   1
   6   0  14 41.0955  24.473   1
   6   1  14 46.1301 26.8196   1
   6   2  14 12.2331 29.1627   1
   6   3  14 33.3043 33.3043   1
   6   4  14 25.1345 38.5444   1
   6   1  15 5.38057 27.4217   1
   6   2  15 13.6974 30.1375   1
   5   0   0 855.375  30.894   1
  -5   1   0 2131.40 54.4233   1
   5   1   0 15.8913 21.5544   1
  -5   2   0 30.5994 21.9034   1
   5   2   0 1738.10 46.7631   1
  -5   3   0 1140.97 32.8815   1
   5   3   0 121.246 26.0976   1
  -5   4   0 183.374 19.0482   1
   4   4   0 214.396 28.6982   1
   5   4   0 21.9772 27.0251   1
  -6   5   0 61.5168 29.2711   1
  -5   5   0 1349.96 42.0117   1
   4   5   0 1651.88 44.1639   1
   5   5   0  35.952 29.4457   1
  -6   6   0 99.4816 35.4712   1
  -5   6   0 6.85448 29.9285   1
   4   6   0 1264.19 41.9828   1
   5   6   0 3.02622 29.8182   1
  -5   7   0 236.047 38.6131   1
   4   7   0  92.589 37.6455   1
   5   7   0 96.8599 48.8943   1
   4   8   0  50.484 41.8817   1
   4   9   0 69.1605 49.1749   1
  -5  -8   1 8.35231 43.3586   1
  -4  -8   1 31.2778 36.5257   1
  -5  -7   1 47.9618 43.8562   1
  -4  -7   1 101.985 34.4936   1
   5  -7   1 27.7359 34.7668   1
  -5  -6   1 469.736 34.9024   1
  -4  -6   1 813.212 36.1688   1
   5  -6   1 68.6002 31.4799   1
   6  -6   1 20.6272 35.9176   1
  -5  -5   1 859.332 38.7917   1
  -4  -5   1  53.312 27.0058   1
   5  -5   1 288.604 32.4891   1
   6  -5   1 94.6757 32.5376   1
  -5  -4   1 130.194 29.4909   1
  -4  -4   1 1918.78 58.8124   1
   5  -4   1 2606.16 61.6708   1
  -5  -3   1 32.3784 25.8935   1
  -4  -3   1 534.769 30.6644   1
   5  -3   1 46.0194 20.4759   1
  -5  -2   1 6.38582 24.2844   1
  -4  -2   1 6363.39 193.058   1
   5  -2   1 1882.12 45.9796   1
  -5  -1   1 1849.74 44.7295   1
  -4  -1   1 3740.69 103.111   1
   5  -1   1 446.078 25.0292   1
  -5   0   1 28.8151 22.2364   1
  -4   0   1 864.917 31.7072   1
   5   0   1 156.334 22.4294   1
  -5   1   1 3120.15 104.895   1
  -4   1   1 9462.91 206.064   1
   5   1   1 228.606 23.8968   1
  -5   2   1 1253.16 33.4719   1
   5   2   1 4105.10 129.464   1
  -5   3   1 1131.36  32.508   1
  -4   3   1 3434.70 93.3726   1
   5   3   1 296.286 27.4947   1
  -5   4   1 1665.67 47.9459   1
  -4   4   1 426.649 20.3988   1
   4   4   1 3912.86 133.327   1
   5   4   1 822.373  36.475   1
  -5   5   1 23.8932 23.8932   1
  -4   5   1 117.117 18.7515   1
   4   5   1 86.5353 27.2741   1
   5   5   1 3201.67 91.5208   1
  -5   6   1 32.2526 28.9959   1
  -4   6   1 12.6278 25.7241   1
   4   6   1 46.3288 27.7865   1
   5   6   1 49.3052 29.0792   1
  -5   7   1 17.0457 33.5951   1
  -4   7   1 256.361 34.5502   1
   4   7   1 57.7635 36.4313   1
   5   7   1  733.68 54.8638   1
   4   8   1 19.7492 38.4107   1
   5   8   1 53.1415 49.0305   1
   4   9   1 74.3279 45.7239   1
  -5  -8   2 54.7731 45.1126   1
  -4  -8   2 31.3804 38.2248   1
  -5  -7   2 2.62225 45.4347   1
  -4  -7   2 104.196 35.0289   1
   5  -7   2 30.0419 30.0419   1
  -5  -6   2 18.5302 39.1762   1
  -4  -6   2 188.458 28.2133   1
   5  -6   2  18.072 26.2173   1
   6  -6   2 394.723 35.9296   1
  -5  -5   2 204.984 29.9637   1
  -4  -5   2 1769.67 44.3803   1
   5  -5   2 186.876 26.8178   1
   6  -5   2  15.463  26.248   1
  -5  -4   2 131.524 29.7934   1
   5  -4   2 28.4832 18.2197   1
  -5  -3   2 567.604 32.2106   1
  -4  -3   2 6410.01 171.277   1
   5  -3   2 59.8595 17.6047   1
  -5  -2   2 18.6122 24.8162   1
  -4  -2   2 4680.36 155.516   1
   5  -2   2 306.798 21.5691   1
  -5  -1   2 3442.90 77.8363   1
  -4  -1   2 8731.57 205.421   1
   5  -1   2 2366.96 59.0116   1
  -5   0   2 842.181 31.6388   1
  -4   0   2 4997.13 154.051   1
   5   0   2 124.784 21.2005   1
  -5   1   2 3371.29 102.315   1
  -4   1   2 281.108 22.0712   1
   5   1   2 8075.39 166.801   1
  -5   2   2 669.254 28.8616   1
  -4   2   2 2583.35  65.745   1
   5   2   2 969.125 32.2748   1
  -5   3   2 175.589 23.6921   1
  -4   3   2 1603.68 40.7515   1
   5   3   2 49.3252 23.7832   1
  -5   4   2 20.4346 18.7393   1
  -4   4   2 619.233 22.0965   1
   4   4   2 2442.88 66.8529   1
   5   4   2 961.709 37.0659   1
  -5   5   2 339.968 29.8677   1
  -4   5   2 93.9767 17.9449   1
   4   5   2 43.7689  25.999   1
   5   5   2 17.3614 27.2538   1
  -5   6   2 10.0141 29.6401   1
  -4   6   2 1894.51 44.6511   1
   4   6   2 699.345 35.9051   1
   5   6   2 27.7025 27.7025   1
  -5   7   2 83.2917 34.8939   1
  -4   7   2 56.6766 31.9587   1
   4   7   2 26.4162 24.5108   1
   5   7   2 28.0266 45.1782   1
   4   8   2 47.0747 39.9833   1
   5   8   2 46.7779 46.7779   1
   4   9   2 1.57287 45.4324   1
  -5  -8   3 18.3999 46.7033   1
  -4  -8   3 7.80369 37.3514   1
  -5  -7   3 46.9935 46.9935   1
  -4  -7   3 24.2259 35.6707   1
   5  -7   3 14.3091 26.4807   1
  -5  -6   3 35.8552 43.8576   1
  -4  -6   3 230.273  28.881   1
   5  -6   3 50.9457 23.8291   1
   6  -6   3 26.4625 26.4625   1
  -5  -5   3 1692.84 42.4476   1
  -4  -5   3 466.272 32.6861   1
   5  -5   3 37.8473  23.413   1
   6  -5   3 68.0462 27.5104   1
  -5  -4   3 57.1258 27.9793   1
  -4  -4   3 1145.77 39.7991   1
   5  -4   3 141.386 19.5152   1
  -5  -3   3 972.971 35.3751   1
  -4  -3   3 1275.01 36.8857   1
   5  -3   3 13.7755 17.2269   1
  -5  -2   3 4283.79 116.853   1
  -4  -2   3 153.219 23.9485   1
   5  -2   3 661.931 22.8567   1
  -5  -1   3 4883.54 122.497   1
  -4  -1   3 12.7247 20.0699   1
   5  -1   3 6051.46 118.348   1
  -5   0   3 771.396  30.793   1
  -4   0   3 4552.22 140.464   1
   5   0   3 950.433  28.119   1
  -5   1   3 62.4379 21.7524   1
  -4   1   3 2015.29 55.6578   1
   5   1   3 269.039 22.5065   1
  -5   2   3 17.6313 21.9293   1
  -4   2   3  10.352 19.6206   1
   5   2   3 2776.70 68.6207   1
  -5   3   3 19.4919 21.4791   1
  -4   3   3 1347.49 38.0307   1
   5   3   3 96.3025 23.5231   1
  -5   4   3 73.6705 19.2485   1
  -4   4   3 51.9757 17.5662   1
   4   4   3 207.566 26.0335   1
   5   4   3 1574.77  45.953   1
  -5   5   3  20.612 25.9591   1
  -4   5   3 2.38064   16.83   1
   4   5   3 334.491 29.2212   1
   5   5   3 204.293  28.938   1
  -5   6   3 42.2648 30.0475   1
  -4   6   3 178.812 28.5855   1
   4   6   3 1540.37  43.103   1
   5   6   3 0.64856 27.4865   1
  -4   7   3 211.131  34.424   1
   4   7   3 306.369 39.3154   1
   5   7   3 466.798  49.423   1
   4   8   3 22.5221 39.0803   1
   5   8   3 52.0322 48.0856   1
   4   9   3  7.7858 43.2107   1
  -4  -8   4 40.6894 38.8353   1
  -5  -7   4 709.226 58.3404   1
  -4  -7   4 509.905  43.384   1
  -5  -6   4 32.0652 45.2648   1
  -4  -6   4  89.717 25.9311   1
   5  -6   4 297.802 26.7316   1
   6  -6   4 14.7691 26.1159   1
  -5  -5   4 104.148 28.1647   1
  -4  -5   4 52.0368 26.6633   1
   5  -5   4 628.789 31.3643   1
   6  -5   4 23.1435 26.2204   1
  -5  -4   4  171.52 30.0252   1
  -4  -4   4 4959.51 119.827   1
   5  -4   4  44.448 17.1354   1
  -5  -3   4 290.165 28.6095   1
  -4  -3   4 1078.51 34.9605   1
   5  -3   4  578.16 22.7945   1
  -5  -2   4 18.7927 24.9773   1
  -4  -2   4 356.149 27.2829   1
   5  -2   4 105.062 17.1531   1
  -5  -1   4 612.321 29.3123   1
  -4  -1   4 349.351 24.4866   1
   5  -1   4 221.562 19.2518   1
  -5   0   4 504.283 28.6463   1
  -4   0   4 92.7645 21.2943   1
   5   0   4 18.6961 18.2899   1
  -5   1   4 1944.08 47.8439   1
  -4   1   4 1384.55 39.7137   1
   5   1   4 461.591 23.4974   1
  -5   2   4 156.348   24.11   1
   5   2   4 1075.41 32.0214   1
  -5   3   4 246.252 23.7813   1
  -4   3   4 2605.39 79.4712   1
   5   3   4 14.9357 22.1062   1
  -5   4   4  6.1114 18.3068   1
  -4   4   4 63.3508 18.2133   1
   4   4   4 6244.49 145.809   1
   5   4   4 303.865 29.7188   1
  -5   5   4 312.321 32.4953   1
  -4   5   4 501.516 21.8826   1
   4   5   4 1824.97  41.103   1
   5   5   4 1104.11 36.4111   1
  -5   6   4 241.999 33.8473   1
  -4   6   4 453.436 32.9805   1
   4   6   4 31.4715 26.4333   1
   5   6   4 570.013 35.5156   1
  -4   7   4 49.6698 31.6827   1
   4   7   4 21.5058 34.9481   1
   5   7   4 44.4691 44.4691   1
   4   8   4 33.5713 39.1531   1
   5   8   4 46.9926 46.9926   1
   4   9   4 12.7519  44.302   1
  -4  -8   5 38.9301 38.9301   1
  -5  -7   5 101.363 50.8254   1
  -4  -7   5  224.17 40.2526   1
  -5  -6   5 10.6751 45.3977   1
   5  -6   5 57.2855 22.9279   1
  -5  -5   5 449.528 46.1262   1
  -4  -5   5 647.886 32.9811   1
   5  -5   5 42.6201 22.2696   1
  -5  -4   5 39.9957 26.9738   1
  -4  -4   5 101.543 27.3288   1
   5  -4   5 11.0466 15.5736   1
  -5  -3   5 1946.59 44.3847   1
  -4  -3   5 5.33555 23.6576   1
   5  -3   5 410.874 20.3423   1
  -5  -2   5 89.2795  25.717   1
  -4  -2   5 353.735  27.162   1
   5  -2   5 2077.45 59.3526   1
  -5  -1   5 8.75549 22.3906   1
  -4  -1   5 10.5231 20.3191   1
   5  -1   5 112.877 17.0004   1
  -5   0   5 2520.18 83.8496   1
  -4   0   5 56.7523 20.7109   1
   5   0   5  80.725 18.1242   1
  -5   1   5 24.0181 22.2842   1
  -4   1   5 1734.82 44.6248   1
   5   1   5 5540.82 118.985   1
  -5   2   5 18.8425 22.4246   1
  -4   2   5 1009.52 30.5619   1
   5   2   5 265.852 24.2109   1
  -5   3   5 2435.04 60.9023   1
  -4   3   5 2770.34 76.1272   1
   5   3   5 542.466 27.0809   1
  -5   4   5 163.104 30.3835   1
  -4   4   5 257.271 20.5709   1
   4   4   5 885.461 32.7101   1
   5   4   5 445.167 31.2132   1
  -5   5   5 440.252 35.9761   1
  -4   5   5 56.5558 17.1388   1
   4   5   5 692.927 32.1775   1
   5   5   5 415.511 29.5039   1
  -5   6   5  120.97  33.844   1
  -4   6   5 49.0514 28.7903   1
   4   6   5 24.9393 24.9393   1
   5   6   5  208.74 30.9026   1
  -4   7   5 67.9967 34.3349   1
   4   7   5 314.084  40.152   1
   5   7   5 55.5485  44.579   1
   4   8   5 41.4419 40.4383   1
   5   8   5 35.6382 49.6424   1
   4   9   5 7.45013 45.2993   1
  -5  -7   6 13.6221 52.8763   1
  -4  -7   6 23.6839 38.2959   1
  -5  -6   6 48.5479 48.5479   1
  -4  -6   6 30.6352   36.07   1
   5  -6   6  41.933 22.4111   1
  -5  -5   6 749.964 51.1552   1
  -4  -5   6 3.48476 26.0183   1
   5  -5   6 345.096   28.50   1
  -5  -4   6 20.8254 26.1279   1
  -4  -4   6 269.448 30.2208   1
   5  -4   6 1240.07 35.8956   1
  -5  -3   6 535.201 30.4195   1
  -4  -3   6 2170.31 46.6045   1
   5  -3   6 297.129 18.9581   1
  -5  -2   6 11.3714 23.9772   1
  -4  -2   6 1330.57  36.073   1
   5  -2   6 70.1195  16.043   1
  -5  -1   6 923.833 32.7007   1
  -4  -1   6 1236.30 35.4897   1
   5  -1   6 79.0917 16.3668   1
  -5   0   6 344.098 27.0266   1
  -4   0   6 3877.72 109.041   1
   5   0   6 3338.13 82.7157   1
  -5   1   6 22.4457 22.4457   1
  -4   1   6 5650.92  120.75   1
   5   1   6 1068.75 29.3651   1
  -5   2   6  177.50 24.2865   1
  -4   2   6 969.461 30.4881   1
   5   2   6 1360.71 37.6672   1
  -5   3   6 20.1332 20.1332   1
  -4   3   6 241.002 21.8918   1
   5   3   6 1974.50 43.4762   1
  -5   4   6 72.9367 30.4572   1
  -4   4   6 67.2558 18.8092   1
   4   4   6 566.578 29.1418   1
   5   4   6 219.387 27.3369   1
  -5   5   6 51.4975 30.6506   1
  -4   5   6 6.84493 24.8326   1
   4   5   6 1741.33 42.2462   1
   5   5   6  859.20 33.2411   1
  -5   6   6 51.2725 34.4859   1
   4   6   6 185.992 28.8736   1
   5   6   6 6.10113 26.3625   1
  -4   7   6 66.9701 36.1386   1
   4   7   6 35.1681 35.1681   1
   5   7   6 168.668 47.1625   1
   4   8   6 104.756 43.6321   1
   5   8   6 46.7314 50.6192   1
  -4  -7   7 99.0712 40.1692   1
  -5  -6   7 14.9131 51.9519   1
  -4  -6   7 58.1552 39.6662   1
   5  -6   7  7.4904 21.1659   1
  -5  -5   7  64.442 44.8758   1
  -4  -5   7 2024.42 59.4753   1
   5  -5   7 83.6762 23.5062   1
  -5  -4   7  20.661 39.3274   1
  -4  -4   7 255.396 29.3972   1
   5  -4   7 25.0778 21.0653   1
  -5  -3   7 468.671 29.9818   1
  -4  -3   7 1040.01 33.7984   1
   5  -3   7  76.818 16.0658   1
  -5  -2   7 3.48104 24.2295   1
  -4  -2   7 1433.10 38.9416   1
   5  -2   7 45.9033 15.1834   1
  -5  -1   7 434.648 28.0928   1
  -4  -1   7 124.378 23.5109   1
   5  -1   7 2910.13 63.6238   1
  -5   0   7 61.9491 23.4206   1
  -4   0   7 385.249 26.5546   1
   5   0   7 58.5467 17.6035   1
  -5   1   7 1426.00 35.5207   1
  -4   1   7 109.065 22.3441   1
   5   1   7 1446.40 34.0023   1
  -5   2   7 203.127 24.6258   1
  -4   2   7 543.687 26.9649   1
   5   2   7 615.846 26.5476   1
  -5   3   7 24.9601 31.1239   1
  -4   3   7 371.231 23.7052   1
   5   3   7 1376.35  32.868   1
  -5   4   7 146.015 34.2405   1
  -4   4   7 143.543 19.3929   1
   4   4   7 1885.63 42.2754   1
   5   4   7 31.0897 24.1701   1
  -5   5   7 298.716 35.7838   1
  -4   5   7 183.318 29.8327   1
   4   5   7 1.00959 24.5957   1
   5   5   7 815.085 32.5495   1
  -4   6   7 58.6271 30.7961   1
   4   6   7 46.1492 27.4593   1
   5   6   7 1297.81 53.5573   1
   4   7   7 19.1582 37.6649   1
   5   7   7 98.5406 46.7169   1
   4   8   7 8.79395 43.0116   1
   5   8   7 49.3251 50.5696   1
  -4  -7   8 2.95846 40.5666   1
  -5  -6   8 32.2019 53.8321   1
  -4  -6   8 0.76856 41.1051   1
   5  -6   8 19.1436 21.3279   1
  -5  -5   8 294.972 51.4434   1
  -4  -5   8 190.846 41.2667   1
   5  -5   8 30.8905 20.9786   1
  -5  -4   8  44.635 43.3696   1
  -4  -4   8 8.44348  23.848   1
   5  -4   8 44.7266 21.9868   1
  -5  -3   8 71.7617 37.4927   1
  -4  -3   8 385.919  27.697   1
   5  -3   8 31.6047 14.8915   1
  -5  -2   8 243.659 28.0181   1
  -4  -2   8 73.2744 22.9657   1
   5  -2   8 148.384 15.6898   1
  -5  -1   8  945.91 32.3583   1
  -4  -1   8 1844.41 46.7992   1
   5  -1   8 2369.35 54.8088   1
  -5   0   8 163.293  25.124   1
  -4   0   8  466.81 28.0573   1
   5   0   8 2507.99 62.6593   1
  -5   1   8 154.264 23.9197   1
  -4   1   8 15.7355 20.5668   1
   5   1   8 450.568 21.2975   1
  -5   2   8 13.9808  31.432   1
  -4   2   8 1760.41 59.5926   1
   5   2   8 2459.48 71.6432   1
  -5   3   8  40.601 33.1159   1
  -4   3   8 472.233 24.0139   1
   5   3   8 616.617 26.7877   1
  -5   4   8 13.4068 32.2433   1
  -4   4   8 53.0292 27.3193   1
   4   4   8 1915.38 46.0812   1
   5   4   8 6.30031 23.6668   1
  -5   5   8 23.1222 34.4095   1
  -4   5   8 970.506 39.2975   1
   4   5   8  257.13 27.3713   1
   5   5   8 116.081 25.7158   1
  -4   6   8 2.33057 31.3902   1
   4   6   8 492.854 32.9991   1
   5   6   8 443.131 49.0975   1
   4   7   8 40.2938 39.5095   1
   5   7   8 63.3217 47.0568   1
   4   8   8 20.2021 45.0362   1
   5   8   8 0.93775 53.6512   1
  -4  -6   9 17.0923 42.2718   1
  -5  -5   9 74.4371 51.0816   1
  -4  -5   9 31.5663 40.5329   1
   5  -5   9 4.29027 20.8221   1
  -5  -4   9 43.7989 43.7989   1
  -4  -4   9 227.732 41.9819   1
   5  -4   9 35.4531 21.6141   1
  -5  -3   9 221.689 42.3617   1
  -4  -3   9 622.256 28.4739   1
   5  -3   9 24.1799 20.3186   1
  -5  -2   9 61.7003 36.5501   1
  -4  -2   9 141.727 24.8142   1
   5  -2   9 31.4427 13.8862   1
  -5  -1   9 1403.74 51.0425   1
  -4  -1   9 410.706 26.6637   1
   5  -1   9 268.125 18.1488   1
  -5   0   9 89.0886 35.0823   1
  -4   0   9 109.638 23.0141   1
   5   0   9 1344.34 29.7542   1
  -5   1   9 102.329 34.3252   1
  -4   1   9 460.926 26.3208   1
   5   1   9 896.965 24.2187   1
  -5   2   9 220.433 38.2129   1
  -4   2   9 111.937 21.8983   1
   5   2   9  409.53 23.9154   1
  -5   3   9 114.174 35.3309   1
  -4   3   9 407.101 33.3587   1
   4   3   9 5776.38 100.249   1
   5   3   9  6.7065 20.6631   1
  -5   4   9 17.9781 35.2849   1
  -4   4   9 58.7607 29.8985   1
   4   4   9 514.076 28.5426   1
   5   4   9 121.272 24.6513   1
  -5   5   9 333.621 40.7049   1
  -4   5   9 83.8484 30.8706   1
   4   5   9 20.0314 24.1688   1
   5   5   9 534.136 28.3978   1
  -4   6   9 0.14846 34.0969   1
   4   6   9 13.4368 37.4049   1
   5   6   9 8.59069 41.5172   1
   4   7   9 137.502 43.6092   1
   5   7   9 100.218 48.8006   1
   4   8   9 47.8936 47.8936   1
  -4  -5  10 151.556 44.3823   1
   5  -5  10 6.61676 21.5202   1
  -5  -4  10 41.2575 48.8803   1
  -4  -4  10  47.984 40.9357   1
   5  -4  10 648.414 29.5458   1
  -5  -3  10 151.949 43.9693   1
  -4  -3  10 48.9806 34.4102   1
   5  -3  10 105.287 22.2053   1
  -5  -2  10 130.529 44.1156   1
  -4  -2  10 32.7308 32.7308   1
   5  -2  10 190.345 14.8393   1
  -5  -1  10  490.70 42.9414   1
  -4  -1  10 163.315 23.3766   1
   5  -1  10  7.9029 14.0789   1
  -5   0  10 166.639 37.8121   1
  -4   0  10 41.2034 21.8696   1
   5   0  10 333.926 19.7805   1
  -5   1  10 49.1569 35.7813   1
  -4   1  10 578.487 26.4728   1
   5   1  10 1711.81 46.9168   1
  -5   2  10 617.365 47.0363   1
  -4   2  10 151.574 31.7234   1
   5   2  10 117.677 19.9882   1
  -5   3  10 297.969 41.1317   1
  -4   3  10 688.261   38.45   1
   4   3  10 42.0295  19.388   1
   5   3  10 1215.22 29.6992   1
  -5   4  10 37.0069 37.0069   1
  -4   4  10 31.5576 30.6529   1
   4   4  10 495.029 27.5469   1
   5   4  10 1.74252 22.6957   1
  -4   5  10 27.3193 32.6391   1
   4   5  10 67.1342 24.3149   1
   5   5  10 201.357 38.2375   1
   4   6  10 25.8616 40.1459   1
   5   6  10 76.9864 43.9772   1
   4   7  10 69.6633 44.9709   1
   5   7  10 5.31376   52.45   1
   4   8  10   1.266 49.5135   1
  -4  -5  11 214.774 49.4791   1
  -5  -4  11 12.7211 50.1257   1
  -4  -4  11 41.7115 41.3982   1
   5  -4  11 35.9576 22.3937   1
  -5  -3  11 143.795 46.4715   1
  -4  -3  11 1030.83 50.0662   1
   5  -3  11 27.8384 21.5102   1
  -5  -2  11 26.3368 41.6166   1
  -4  -2  11 21.4629 34.8719   1
   5  -2  11 196.796 21.9944   1
  -5  -1  11 29.2491 39.0669   1
   5  -1  11 96.1864 14.4264   1
  -5   0  11 20.0216 38.3676   1
  -4   0  11 935.165 46.4041   1
   5   0  11  9.1539   14.55   1
  -5   1  11 8.96498 38.3935   1
  -4   1  11 433.159 37.8025   1
   5   1  11 23.7515 15.9317   1
  -5   2  11 31.5696 39.8826   1
  -4   2  11 4.96553 31.9169   1
   5   2  11  153.04 20.2436   1
  -5   3  11 14.5155 41.0433   1
  -4   3  11 44.9363   31.93   1
   4   3  11 99.7381 19.6898   1
   5   3  11 20.1005 19.2539   1
  -4   4  11 40.4138  34.105   1
   4   4  11 842.069 29.9098   1
   5   4  11 35.2028  31.633   1
  -4   5  11 34.4527 35.4579   1
   4   5  11 681.981 41.6439   1
   5   5  11  9.1298 37.1571   1
   4   6  11 5.21713 40.4904   1
   5   6  11 116.233 44.5945   1
   4   7  11 179.641 49.0716   1
   5   7  11  44.069 55.8109   1
  -4  -4  12 41.4532 44.9248   1
   5  -4  12 156.523 24.8397   1
  -4  -3  12 7.71282 39.1587   1
   5  -3  12 46.0323 22.6158   1
  -5  -2  12 66.7089 46.8022   1
  -4  -2  12 14.1584 36.6823   1
   5  -2  12  181.79 22.1491   1
  -5  -1  12 1.81818 43.2423   1
  -4  -1  12 66.5703 35.6134   1
   5  -1  12 19.4016 19.4016   1
  -5   0  12 15.5693 41.2618   1
  -4   0  12 10.7723 33.8325   1
  -5   1  12 336.031 47.7925   1
  -4   1  12 342.785 38.9959   1
   5   1  12 16.0218 21.2401   1
   5   2  12 957.422  37.047   1
  -4   3  12 73.2417 35.8375   1
   4   3  12 17.9449 17.9449   1
   5   3  12 65.8477 27.3906   1
  -4   4  12 44.4001 38.2992   1
   4   4  12 328.104 34.6682   1
   5   4  12 20.0526 32.3435   1
   4   5  12 24.1248 34.5222   1
   5   5  12 735.762 47.2396   1
   4   6  12 42.8547 42.8547   1
   5   6  12  44.409 48.1752   1
   4   7  12  48.422  48.422   1
  -4  -3  13 358.135 49.5113   1
  -4  -2  13 8.05827 40.6335   1
   5  -2  13 20.0977 20.8743   1
  -4  -1  13 194.999 41.3686   1
   5  -1  13 244.981 24.0987   1
  -4   0  13 23.4631 37.9737   1
   5   0  13 728.473 29.5762   1
  -4   1  13 277.568  41.739   1
   5   1  13 108.442 23.3245   1
  -4   2  13 115.297 41.2865   1
  -4   3  13 15.7165   40.25   1
   4   3  13 235.261 27.7527   1
   5   3  13 18.2429 27.5393   1
   4   4  13 4.87537 30.4553   1
   5   4  13 4.58388 33.3802   1
   4   5  13  15.012 36.4537   1
   5   5  13 39.5494 39.5494   1
   4   6  13 68.7235 47.6567   1
   5   6  13 28.0526  47.581   1
   5  -2  14 15.2201 21.7036   1
  -4  -1  14 158.462 44.8777   1
   5  -1  14 85.1125 24.2011   1
  -4   0  14 54.3066 41.6669   1
   5   0  14 74.7826 22.3623   1
  -4   1  14 4.87694 40.7153   1
   5   1  14  47.308  23.389   1
   5   2  14 5.90494 26.0706   1
   4   3  14 103.997 28.1064   1
   5   3  14 5.55614 28.8193   1
   4   4  14 102.121  34.301   1
   5   4  14 29.4012 35.3915   1
   4   5  14 232.361 40.8115   1
   5   5  14 11.1536 41.2857   1
   4   6  14 47.7092 47.7092   1
   5  -1  15 19.3757 22.3782   1
   5   0  15  62.051 23.2922   1
   5   1  15 56.2948 25.4848   1
   5   2  15  60.388 29.4332   1
   4   3  15 108.163 29.5565   1
   5   3  15 140.346 32.3594   1
   4   4  15 19.8591 34.5168   1
   5   4  15 10.5306 36.9224   1
   4   5  15 14.2868 40.6733   1
   5   0  16 16.2802 24.3512   1
   5   1  16 81.2147  26.669   1
   5   2  16 0.03387 28.8153   1
   4   3  16 58.2314 30.4447   1
   5   3  16 54.5728 32.8153   1
   4   4  16 8.11994 36.0839   1
   3   0   0 1080.93 29.1895   1
   4   0   0 5226.71 180.586   1
  -4   1   0 13.0043 19.9392   1
  -3   1   0 9567.08 253.325   1
   3   1   0 1036.35 29.0738   1
   4   1   0 2079.07  61.702   1
  -4   2   0 2414.03 61.0559   1
  -3   2   0 2419.07 67.2189   1
   3   2   0 8072.02 244.616   1
   4   2   0 4892.69 173.249   1
  -4   3   0 4126.70 93.5227   1
  -3   3   0 1126.97  31.269   1
   3   3   0 440.153 26.7717   1
   4   3   0 4638.62 156.377   1
  -4   4   0 328.171 21.3782   1
  -3   4   0 694.291 27.0458   1
   3   4   0 8870.85 218.078   1
  -4   5   0 74.7348 19.4142   1
  -3   5   0 660.748 27.6663   1
   3   5   0 813.177 33.7465   1
  -4   6   0 89.8674 27.6007   1
  -3   6   0 1047.22 30.0475   1
   3   6   0  517.02 29.7979   1
  -4   7   0 30.5014 30.5014   1
  -3   7   0 37.9302 29.4715   1
   3   7   0 300.592 26.3157   1
  -3   8   0 50.5943 33.6824   1
   3   8   0 42.3605 35.3332   1
   3   9   0 26.5934 39.2536   1
  -3  -9   1 20.9463 39.1499   1
  -3  -8   1 1.56611 32.0578   1
   3  -8   1 236.429 36.3089   1
  -3  -7   1 812.687 30.0594   1
   3  -7   1 609.104 39.5546   1
   4  -7   1 104.453 34.1347   1
  -3  -6   1 564.907 30.5048   1
   3  -6   1 262.432 22.0335   1
   4  -6   1  69.961 27.8004   1
  -3  -5   1 1702.98  44.355   1
   3  -5   1 276.849 23.2372   1
   4  -5   1 66.7606 19.3089   1
  -3  -4   1 3734.03 98.8314   1
   3  -4   1 166.029 20.7983   1
   4  -4   1 874.917 27.8747   1
  -3  -3   1 137.444 23.9783   1
   3  -3   1 1828.32 51.7823   1
   4  -3   1 1780.65 47.7278   1
  -3  -2   1 5506.75 201.066   1
   3  -2   111722.20 227.136   1
   4  -2   1 1149.09   29.99   1
  -3  -1   1 1345.07 44.0123   1
   3  -1   1 3.81418 14.5213   1
   4  -1   1 65.7729 18.3867   1
  -3   0   1 569.106 23.0282   1
   3   0   1 6024.45 204.206   1
   4   0   1 2670.20 74.2146   1
  -3   1   1 4011.64 154.632   1
   3   1   122509.60 394.288   1
   4   1   1 93.3266 19.3371   1
  -3   2   1 2941.32  82.749   1
   3   2   113217.60 297.122   1
   4   2   1 185.576 22.5019   1
  -3   3   1 3375.19 99.7976   1
   3   3   1 2746.41 75.7978   1
   4   3   1 3308.04 83.0431   1
  -3   4   1  8.2385 15.9201   1
   3   4   1 104.951 25.0576   1
  -3   5   1 1145.68 28.1932   1
   3   5   1 1.67919   22.89   1
  -3   6   1 642.181 24.3549   1
   3   6   1 580.037 32.5542   1
  -3   7   1 4.16899 27.0574   1
   3   7   1 5.84796 22.6379   1
  -3   8   1 70.1499 33.1504   1
   3   8   1  23.402 34.4634   1
   3   9   1 17.4843 38.5676   1
  -3  -9   2 15.8628 37.2153   1
  -3  -8   2 340.677 41.1731   1
   3  -8   2 25.9307 30.7433   1
  -3  -7   2 53.6556 21.6974   1
   3  -7   2 24.9223 25.6806   1
   4  -7   2 55.1976 29.5421   1
  -3  -6   2 244.718  27.443   1
   3  -6   2 364.124 21.0315   1
   4  -6   2 2.71618 24.3957   1
  -3  -5   2 26.5147  23.814   1
   3  -5   2 3479.72 77.6961   1
   4  -5   2 16.2619 16.2619   1
  -3  -4   2 1002.08 36.2423   1
   3  -4   2 8479.55 144.534   1
   4  -4   2 2845.41 71.4782   1
  -3  -3   2 1340.62 41.8277   1
   3  -3   2 4405.09 125.378   1
   4  -3   2 174.395 19.8509   1
  -3  -2   2 3533.75 103.165   1
   3  -2   2 1374.09 37.3554   1
   4  -2   2 13.4301 14.1466   1
  -3  -1   2 3289.03 92.2649   1
   3  -1   2 4801.65 137.997   1
   4  -1   2 9399.71  181.23   1
  -3   0   2 63.7612 16.3055   1
   3   0   2 6976.96 188.475   1
   4   0   2 1656.57 47.9087   1
  -3   1   2  5.1261 15.7452   1
   3   1   2 1722.58 58.8358   1
   4   1   2 2474.27 73.8286   1
  -3   2   2 61.8519 17.2371   1
   3   2   2  82.466 17.4366   1
   4   2   2 1514.75 39.6078   1
  -3   3   2 49.9747 15.2131   1
   3   3   2 4288.54 107.964   1
   4   3   2 2446.01 68.1978   1
  -3   4   2 2042.58 47.2676   1
   3   4   2 1178.19 34.8906   1
  -3   5   2 1946.54 59.8203   1
   3   5   2 2308.52 55.5839   1
  -3   6   2 151.319 19.1163   1
   3   6   2 239.483 27.5659   1
  -3   7   2 13.5857 27.6284   1
   3   7   2 22.0092 22.0092   1
  -3   8   2 19.9709 31.8898   1
   3   8   2 0.42524 35.0655   1
   3   9   2 80.7063 40.7251   1
  -3  -8   3 51.2184 35.8157   1
   3  -8   3 21.1746 26.9821   1
  -3  -7   3 1396.50 46.7736   1
   3  -7   3 14.3162 23.8282   1
   4  -7   3 744.885 37.0727   1
  -3  -6   3 65.4237  24.035   1
   3  -6   3 361.883 19.2341   1
   4  -6   3 343.956 27.5636   1
  -3  -5   3 1648.23 44.7697   1
   3  -5   3 2263.43 60.6723   1
   4  -5   3 5.31012 15.1319   1
  -3  -4   3 3361.71 128.099   1
   3  -4   3 2243.19  74.913   1
   4  -4   3 1028.81 26.0222   1
  -3  -3   3 326.244 27.4325   1
   3  -3   3 30.0674 16.7291   1
   4  -3   3 120.121 18.5659   1
  -3  -2   3 1727.27 52.9594   1
   3  -2   3 261.699 18.1503   1
   4  -2   3 3339.56  92.332   1
  -3  -1   311764.30  255.42   1
   3  -1   3 124.035 13.4914   1
   4  -1   3 2022.56 54.2504   1
  -3   0   3 160.552 18.5241   1
   3   0   3 5322.52 150.987   1
   4   0   3 102.531 16.9726   1
  -3   1   3 1667.33 50.6924   1
   3   1   3 183.091 16.1303   1
   4   1   3 9391.13 198.434   1
  -3   2   3 9159.97 192.012   1
   3   2   3 602.931 22.4696   1
   4   2   3 72.8486 19.0363   1
  -3   3   3 685.213 22.4752   1
   3   3   3 9860.02 218.969   1
   4   3   3 924.643 30.2844   1
  -3   4   3 3515.01  82.078   1
   3   4   3 10.1109 20.1585   1
  -3   5   3 972.302 25.6285   1
   3   5   3 93.8122 23.3638   1
  -3   6   3 57.0697 18.3323   1
   3   6   3 4088.24 101.308   1
  -3   7   3 16.5779 27.8159   1
   3   7   3 468.963 27.2015   1
  -3   8   3 32.6555 32.6751   1
   3   8   3 220.067 40.3694   1
   3   9   3 24.6096 38.3992   1
  -3  -8   4 81.7557 37.1741   1
   3  -8   4 9.09898 26.7444   1
  -3  -7   4 172.357 33.7137   1
   3  -7   4 209.918 27.1274   1
   4  -7   4 5.75589 23.3298   1
  -3  -6   4  401.11 28.1596   1
   3  -6   4 2.90183 14.1797   1
   4  -6   4 105.344 22.0226   1
  -3  -5   4 455.554 28.7343   1
   3  -5   4 913.716 27.5161   1
   4  -5   4 729.283 21.7092   1
  -3  -4   4 2491.64 62.2885   1
   3  -4   4 12.7711 15.2188   1
   4  -4   4 60.7126 16.7032   1
  -3  -3   4 28.8977 21.9521   1
   3  -3   4 467.673 22.5255   1
   4  -3   4 581.516  23.218   1
  -3  -2   4 8492.81 204.725   1
   3  -2   4 5944.34 147.596   1
   4  -2   4 135.274 16.7235   1
  -3  -1   4 1276.05 39.8244   1
   3  -1   4 5694.48 144.208   1
   4  -1   4 65.6472 14.3457   1
  -3   0   4 102.892 18.2826   1
   3   0   4 2871.92 109.928   1
   4   0   4 4347.18  122.08   1
  -3   1   4 1346.74  46.361   1
   3   1   4 203.308 15.8449   1
   4   1   4 2981.39 71.7458   1
  -3   2   4 16.5538 16.5538   1
   3   2   4 8706.21 198.689   1
   4   2   4 1551.68 39.5113   1
  -3   3   4 1365.82 30.9395   1
   3   3   4 498.914 23.8189   1
   4   3   4 6513.62 155.695   1
  -3   4   4 134.736 17.3562   1
   3   4   4 32.9334 21.0931   1
  -3   5   4 1057.33 26.4234   1
  -3   6   4 122.117 18.5496   1
   3   6   4 7.12179 22.6237   1
  -3   7   4 280.189 34.4524   1
   3   7   4 8.36326 22.5348   1
  -3   8   4 78.5894 34.7966   1
   3   8   4 50.0143 33.9965   1
   3   9   4  3.7684 39.3827   1
  -3  -8   5 76.7944  34.636   1
   3  -8   5 0.53187 23.7278   1
  -3  -7   5 30.8709 31.9598   1
   3  -7   5 200.188 24.7425   1
   4  -7   5 5.06363 21.0577   1
  -3  -6   5 107.466 24.3012   1
   3  -6   5 3.40579 18.7294   1
   4  -6   5 2.16374 19.3634   1
  -3  -5   5 757.773 30.6454   1
   3  -5   5 8.85394 14.3692   1
   4  -5   5 48.2938 14.5748   1
  -3  -4   5 2375.50  59.347   1
   3  -4   5 1645.15 58.3674   1
   4  -4   5 58.4668 16.2447   1
  -3  -3   5 2000.72 57.1887   1
   3  -3   5 1325.77 39.8388   1
   4  -3   5 3220.18 78.6582   1
  -3  -2   5 2.88965 19.5051   1
   3  -2   5 734.736 22.7568   1
   4  -2   5 6336.27 113.297   1
  -3  -1   5 8005.70 185.194   1
   3  -1   5 821.537 21.8897   1
   4  -1   5 3231.41 90.8332   1
  -3   0   5 1232.39 36.2138   1
   3   0   510869.00 185.458   1
   4   0   5 4411.90  111.65   1
  -3   1   5 8563.75 185.251   1
   3   1   5 1241.54 40.8598   1
   4   1   5 2767.11 67.5156   1
  -3   2   5 1430.51 42.1422   1
   3   2   5 6981.78 161.512   1
   4   2   5 1573.90 39.5194   1
  -3   3   5 17.0181 16.6828   1
   3   3   5 1614.53 39.7768   1
   4   3   5 3324.02 112.129   1
  -3   4   5 2929.76 71.2008   1
   3   4   5 3865.15 121.859   1
  -3   5   5  879.72 24.9179   1
   3   5   5 816.467 30.3132   1
  -3   6   5 2.68992 24.8401   1
   3   6   5 87.0095  23.819   1
  -3   7   5 134.675 32.0644   1
   3   7   5 568.898 28.1844   1
  -3   8   5  465.22 42.1717   1
  -2   8   5 60.7122  32.498   1
   3   8   5 81.6827 36.8993   1
   3   9   5 110.052 40.8031   1
  -3  -8   6 80.3264 36.2335   1
  -3  -7   6 15.8762 31.9908   1
   3  -7   6 31.5823 20.5311   1
   4  -7   6 21.2276 21.2276   1
  -3  -6   6 28.4262 28.4262   1
   3  -6   6 154.079 20.9625   1
   4  -6   6 3.28084 19.4745   1
  -3  -5   6 78.8572 22.9066   1
   3  -5   6 455.435 19.7264   1
   4  -5   6 26.1107 13.5243   1
  -3  -4   6 64.2827 24.5807   1
   3  -4   6 1508.79 33.4499   1
   4  -4   6 126.101 15.9526   1
  -3  -3   6 162.462 24.0203   1
   3  -3   6  74.521 16.6543   1
   4  -3   6 3475.08 73.5352   1
  -3  -2   6 3108.18 76.5769   1
   3  -2   6 4534.19 113.729   1
   4  -2   6 2602.16 71.6393   1
  -3  -1   6 1060.19 30.3389   1
   3  -1   6 5157.65 119.998   1
   4  -1   6 348.113  17.716   1
  -3   0   6 960.878 31.3446   1
   3   0   6 339.506 16.8988   1
   4   0   6 579.762 20.2202   1
  -3   1   6 290.712 22.8325   1
   3   1   611698.10 188.333   1
   4   1   6 0.72211 15.4882   1
  -3   2   6 2236.15 58.5138   1
   3   2   6 5151.34 135.096   1
   4   2   6 2927.98 98.3343   1
  -3   3   6 1963.92 46.7697   1
   3   3   6 3150.51 73.3053   1
   4   3   6 2523.12 63.5877   1
  -3   4   6 127.996 18.3043   1
   3   4   6 25.2957 21.0066   1
  -3   5   6 254.425 19.8124   1
   3   5   6 504.454 27.8273   1
  -3   6   6 196.605 28.2426   1
   3   6   6  585.77 29.7905   1
  -3   7   6 28.8306 30.8966   1
   3   7   6 31.5505 22.5515   1
  -2   8   6 16.9014 32.7522   1
   3   8   6 0.89914 36.2624   1
   3   9   6 11.1824 41.2193   1
  -3  -7   7 13.7322  32.929   1
   3  -7   7 6.12157 20.7375   1
   4  -7   7 0.54634 20.1326   1
  -3  -6   7  40.499 30.8478   1
   3  -6   7 105.668 19.7653   1
   4  -6   7  253.97 22.6532   1
  -3  -5   7 1343.24 32.5835   1
   3  -5   7 1357.01 37.6259   1
   4  -5   7 344.219 25.6406   1
  -3  -4   7 175.529 26.2173   1
   3  -4   7  453.39 18.7305   1
   4  -4   7 4.87665 13.6409   1
  -3  -3   7 5.41643 21.9707   1
   3  -3   7 13.6434 14.7833   1
   4  -3   7 431.991 20.6675   1
  -3  -2   7 6728.67 138.723   1
   3  -2   7  604.80 20.6277   1
   4  -2   7 241.865 16.6265   1
  -3  -1   7 339.382 24.1716   1
   3  -1   7 685.745 20.7708   1
   4  -1   7 961.945  25.574   1
  -3   0   7 151.108 21.7546   1
   3   0   7 8.67272  12.946   1
   4   0   7 1868.42 44.3027   1
  -3   1   7 701.516 27.0153   1
   3   1   7 52.3332 14.1792   1
   4   1   7 4618.44 103.638   1
  -3   2   7 8.90468 18.7368   1
   3   2   710784.10 174.558   1
   4   2   7 986.046 28.3302   1
  -3   3   7 464.541 22.7765   1
   3   3   7 111.332 18.9137   1
   4   3   7 464.488 25.0436   1
  -3   4   7 606.338 23.2162   1
   3   4   7 325.642 25.5623   1
  -3   5   7 1486.43 42.7105   1
   3   5   7 1558.48 40.2004   1
  -3   6   7 13.2137   26.64   1
   3   6   7 392.431 28.5495   1
  -3   7   7 73.9952 33.6144   1
   3   7   7 16.9054 33.3481   1
  -2   8   7 27.3643 34.0897   1
   3   8   7 101.549 41.9338   1
   3   9   7 17.1328   44.91   1
  -3  -7   8 220.746 36.1982   1
   3  -7   8  28.054  19.958   1
  -3  -6   8 339.825 37.9555   1
   3  -6   8 4.59217 17.9091   1
   4  -6   8 33.2793 19.2841   1
  -3  -5   8 319.766 33.1501   1
   3  -5   8 144.485 15.0585   1
   4  -5   8 115.998 21.3183   1
  -3  -4   8 115.578 25.5085   1
   3  -4   8 2177.99 48.0122   1
   4  -4   8 55.9062 13.8819   1
  -3  -3   8 1718.06 43.0796   1
   3  -3   8 403.802 20.9518   1
   4  -3   8 479.146 20.9484   1
  -3  -2   8 495.728 27.6281   1
   3  -2   8 1396.45 34.9861   1
   4  -2   8  471.20 18.1882   1
  -3  -1   8  532.20 26.5563   1
   3  -1   8 1078.54 25.9304   1
   4  -1   8 675.999 20.5595   1
  -3   0   8 207.251 22.3327   1
   3   0   8 1509.43 38.1105   1
   4   0   8 1492.71 37.5174   1
  -3   1   8 369.005 23.9239   1
   3   1   8 3377.76 91.1377   1
   4   1   8 83.9687 16.1905   1
  -3   2   8 436.065 24.1933   1
   3   2   8 4559.11 109.357   1
   4   2   8  728.91 24.5227   1
  -3   3   8 118.516 19.3862   1
   3   3   8 1607.97 41.7344   1
   4   3   8  100.83 20.9093   1
  -3   4   8 501.074 22.4666   1
   3   4   8 150.476 23.0778   1
  -3   5   8 1047.90  37.253   1
   3   5   8 5994.72 104.949   1
  -3   6   8 162.212 30.3387   1
   3   6   8 1892.15 41.9769   1
  -3   7   8 21.2076 32.7133   1
   3   7   8 58.8513 35.8745   1
  -2   8   8 49.2845 36.7126   1
   3   8   8 40.2066 40.0475   1
  -3  -7   9 8.22135 34.7024   1
  -3  -6   9 4.20458 31.3628   1
   3  -6   9 1.56507 18.3936   1
   4  -6   9 358.418 24.8099   1
  -3  -5   9 28.9691 29.8432   1
   3  -5   9 42.0703 18.2547   1
   4  -5   9 28.4978  19.146   1
  -3  -4   9 245.071 26.3038   1
   3  -4   9 387.472 17.0057   1
   4  -4   9 5.42646 18.5072   1
  -3  -3   9 221.591 24.8368   1
   3  -3   9 235.876 18.8235   1
   4  -3   9 179.887 17.0053   1
  -3  -2   9 21.0924 21.0924   1
   3  -2   9 1829.41 57.2103   1
   4  -2   9 768.237  20.158   1
  -3  -1   9 1331.03  34.029   1
   3  -1   9 698.983 21.5322   1
   4  -1   9 10.1481 13.4087   1
  -3   0   9 1468.45 38.0154   1
   3   0   9 2332.75 68.5577   1
   4   0   9 4330.99 79.2586   1
  -3   1   9  635.22 26.9587   1
   3   1   9 1.93463 14.0864   1
   4   1   9 332.238 18.4104   1
  -3   2   9 1162.43 32.2147   1
   3   2   9 1644.22 41.2475   1
   4   2   9 5.62022 16.6788   1
  -3   3   9 3821.94 70.1459   1
   3   3   9 13.0831 17.3912   1
  -3   4   9   22.86 17.7814   1
   3   4   9 113.407 22.4807   1
  -3   5   9 104.605 28.2313   1
   3   5   9 43.2681 23.1234   1
  -3   6   9 374.726 34.6094   1
   3   6   9 123.187 25.1948   1
  -3   7   9  40.323  34.955   1
   3   7   9 195.353 39.3179   1
   3   8   9 7.98371 44.9359   1
  -3  -6  10 67.2379 34.2242   1
   3  -6  10 0.03475 18.7174   1
   4  -6  10 4.35445 19.5816   1
  -3  -5  10  6.9417 31.0994   1
   3  -5  10 465.816 26.4683   1
   4  -5  10  16.167   18.80   1
  -3  -4  10 175.641 36.2017   1
   3  -4  10 0.66373 12.3017   1
   4  -4  10 63.8751 19.4836   1
  -3  -3  10 2087.85 57.8868   1
   3  -3  10 173.777 17.3003   1
   4  -3  10 1298.67 35.2442   1
  -3  -2  10 48.2237 22.8016   1
   3  -2  10 9.63204 14.5579   1
   4  -2  10 1400.71 26.4585   1
  -3  -1  10 1739.25 42.0588   1
   3  -1  10 3716.16 72.3882   1
   4  -1  10 119.221 15.3109   1
  -3   0  10 1585.12 40.4139   1
   3   0  10 3638.12 74.8901   1
   4   0  10 109.195 15.0883   1
  -3   1  10 78.2856 21.0448   1
   3   1  10 27.9244 14.8069   1
   4   1  10 7.10455 14.9613   1
  -3   2  10 39.7611 19.9816   1
   3   2  10 464.788  21.541   1
   4   2  10 66.5548  17.637   1
  -3   3  10 1227.90 29.4878   1
   3   3  10 39.3497 18.0017   1
  -3   4  10 30.2275 25.7366   1
   3   4  10 1048.85 30.8297   1
  -3   5  10 35.3744 28.7556   1
   3   5  10 56.6276 23.0555   1
  -3   6  10 126.889 33.7317   1
   3   6  10 56.5203 34.1891   1
   3   7  10 285.594 43.0835   1
   3   8  10 44.5213 44.5213   1
  -3  -6  11   5.343 34.5544   1
   3  -6  11 206.572 22.6418   1
  -3  -5  11 25.6011 34.2647   1
   3  -5  11  24.236 18.2262   1
   4  -5  11 12.4547  20.018   1
  -3  -4  11 111.696 36.5002   1
   3  -4  11 73.0284 18.9567   1
   4  -4  11 9.56312  19.571   1
  -3  -3  11 310.595 36.0666   1
   3  -3  11 329.732 18.3477   1
   4  -3  11  579.28 27.1591   1
  -3  -2  11 428.641 26.5579   1
   3  -2  11 21.0372 14.2948   1
   4  -2  11 687.892 18.5142   1
  -3  -1  11 115.953 21.7377   1
   3  -1  11 11.3084 14.1629   1
   4  -1  11 24.1993 13.1201   1
  -3   0  11 2.72836 20.3259   1
   3   0  11 140.019 15.1739   1
   4   0  11 1231.89 26.6261   1
  -3   1  11 460.433 24.8081   1
   3   1  11 178.496 15.9008   1
   4   1  11 92.2286 15.6571   1
  -3   2  11 375.919 23.6377   1
   3   2  11 3650.46 71.9098   1
   4   2  11 364.777  21.191   1
  -3   3  11 12.3685 27.1641   1
   3   3  11 1733.64 56.3569   1
  -3   4  11 180.181 30.3717   1
   3   4  11 149.252 23.4101   1
  -3   5  11 233.243 32.9795   1
   3   5  11 16.9962 22.3756   1
  -3   6  11 67.0211 34.9995   1
   3   6  11 5.73422 35.0205   1
   3   7  11 8.00165 41.4427   1
   3   8  11 12.3228 48.9854   1
  -3  -5  12 66.5534 36.5221   1
   3  -5  12 2.04382 19.4723   1
   4  -5  12 19.8655 19.8655   1
  -3  -4  12   86.59 38.5716   1
   3  -4  12 152.917 21.2035   1
   4  -4  12  32.633 20.3422   1
  -3  -3  12 290.549 39.0772   1
   3  -3  12  374.41 25.8029   1
   4  -3  12 14.4988 18.4912   1
  -3  -2  12 693.221 42.9183   1
   3  -2  12 129.591  15.234   1
   4  -2  12 165.713  20.048   1
  -3  -1  12 154.794 32.2347   1
   3  -1  12  39.286 15.0219   1
   4  -1  12 1.51006 13.0028   1
  -3   0  12 259.088 33.1603   1
   3   0  12 628.365 19.0366   1
   4   0  12 616.912 18.1554   1
  -3   1  12 31.6968 29.3901   1
   3   1  12 2365.29 51.0632   1
   4   1  12 263.321 16.8219   1
  -3   2  12 1.39066 29.6111   1
   3   2  12 894.253 26.7266   1
   4   2  12 295.526 20.4616   1
  -3   3  12 218.348 32.3795   1
   3   3  12 15.3906 17.1452   1
   3   4  12 124.035 21.9095   1
  -3   5  12 312.732 37.6911   1
   3   5  12 4.26762 32.0365   1
   3   6  12 39.1213  38.721   1
   3   7  12 2.54855 45.2973   1
   3  -5  13 33.1259 20.9546   1
  -3  -4  13 64.9235 40.7407   1
   3  -4  13 823.484 29.6226   1
   4  -4  13  36.787 21.3229   1
  -3  -3  13 83.6183 37.4366   1
   3  -3  13 19.0978 19.4486   1
   4  -3  13 101.654 22.3276   1
  -3  -2  13 59.4339 35.0082   1
   3  -2  13 19.4205 19.4205   1
   4  -2  13 9.25004 19.0591   1
  -3  -1  13 13.7508 32.4131   1
   3  -1  13 432.838 18.2817   1
   4  -1  13 341.296 24.9492   1
  -3   0  13 106.788 33.5942   1
   3   0  13 29.0546  13.655   1
   4   0  13 12.2741  17.713   1
  -3   1  13 30.6018 30.6018   1
   3   1  13  39.709 14.4016   1
   4   1  13 470.749 17.6146   1
  -3   2  13 5.89695 31.2307   1
   3   2  13 60.0121 16.5535   1
   4   2  13 276.555 19.0541   1
  -3   3  13 180.978 34.4971   1
   3   3  13 32.0223  16.873   1
  -3   4  13 55.9068 34.3931   1
   3   4  13 112.002 30.6796   1
   3   5  13 407.041 39.5008   1
   3   6  13 14.9509  40.636   1
   3   7  13 123.003 48.3236   1
   3  -4  14 41.9571 21.6106   1
  -3  -3  14 102.925 41.3443   1
   3  -3  14 8.04333 20.6711   1
   4  -3  14 28.3698 20.2533   1
  -3  -2  14 19.4505 37.3836   1
   3  -2  14 69.2861 21.0408   1
   4  -2  14 258.597 22.7481   1
  -3  -1  14 1125.40 49.0261   1
   3  -1  14 157.199 23.8243   1
  -3   0  14 8.66793  34.206   1
   3   0  14 143.671 21.0248   1
   4   0  14 13.9101 19.1008   1
  -3   1  14 40.6114 34.7504   1
   3   1  14 33.7046 20.0627   1
   4   1  14 63.5101 21.5478   1
  -3   2  14 754.021 46.7766   1
   3   2  14 1.24183 20.9851   1
   4   2  14  96.252 25.0069   1
  -3   3  14 138.621  36.834   1
   3   3  14  396.20 28.8576   1
   3   4  14 5.68994 29.5765   1
   3   5  14 37.5374 37.4506   1
   3   6  14 52.6387 45.2397   1
   3  -3  15 65.8325 22.7877   1
   3  -2  15  154.60 23.6423   1
   4  -2  15 34.8643 21.1454   1
  -3  -1  15 8.73083 39.1492   1
   3  -1  15 137.389 24.4227   1
   4  -1  15 25.6369 21.4107   1
  -3   0  15 8.23961 37.7466   1
   3   0  15 406.389 25.4476   1
   4   0  15  35.366 20.6522   1
  -3   1  15 33.2803 37.9894   1
   3   1  15 204.255 23.7234   1
   4   1  15 35.8591 21.8129   1
  -3   2  15 11.5307 37.4012   1
   3   2  15 18.1362 22.4575   1
   4   2  15  0.5466  24.516   1
   3   3  15 11.4022 25.5502   1
   3   4  15 67.4035 33.7234   1
   3   5  15 38.0554 38.0554   1
   3  -2  16 12.7475 23.1879   1
   3  -1  16 22.3366 22.3366   1
   4  -1  16 17.9225 21.7423   1
   3   0  16 108.053 23.8745   1
   4   0  16 102.109 23.3921   1
   3   1  16 65.2787 23.4687   1
   4   1  16 31.1469  24.005   1
   3   2  16 162.216 28.9838   1
   4   2  16 18.1869 25.7229   1
   3   3  16 27.5465 27.5465   1
   3   4  16 8.10727 34.2671   1
   3  -1  17 101.516  26.072   1
   3   0  17 23.5965 23.5965   1
   3   1  17 72.0999 26.2475   1
   4   1  17 12.4649  26.567   1
   3   2  17 31.4312 26.5638   1
   4   2  17 28.9362 28.5564   1
   3   3  17 53.2818 31.0176   1
   2   0   0 9154.55 233.253   1
  -2   1   0 2422.83 75.5175   1
   2   1   038795.60 540.534   1
  -2   2   0 7814.37 213.643   1
   2   2   0 3161.59 99.6227   1
  -2   3   0 514.604  22.174   1
   2   3   0 6698.60 222.003   1
  -2   4   0 727.342 25.8697   1
   2   4   017963.80 336.917   1
  -2   5   0 576.086 26.1147   1
   2   5   0 3562.57 87.4964   1
  -2   6   0 2238.01 65.2373   1
   2   6   0 2023.65 49.8089   1
  -2   7   0 624.333 25.4457   1
   2   7   0 10.7367 22.9045   1
  -2   8   0 35.2935 30.3215   1
   2   8   0 40.1957 33.3881   1
   2   9   0 11.4449 38.1988   1
  -2  -9   1 11.2453 34.4743   1
  -1  -9   1 19.1176 31.6346   1
  -2  -8   1 9.80901 30.2008   1
  -1  -8   1 429.779 37.4485   1
   2  -8   1 30.8022 31.3424   1
  -2  -7   1 793.328  28.521   1
  -1  -7   1 138.865 20.8293   1
   2  -7   1 378.491 33.1393   1
  -2  -6   1 2214.17 53.7222   1
  -1  -6   1 2468.17 82.8174   1
   2  -6   1 504.081 23.5212   1
  -2  -5   1  189.66 22.8443   1
  -1  -5   1 186.607 21.3071   1
   2  -5   1 42.3458 17.9235   1
  -2  -4   1 106.599 21.7595   1
  -1  -4   1 2997.96 91.0359   1
   2  -4   1 1187.93 31.0163   1
  -1  -3   1 7766.97 249.182   1
   2  -3   1 1668.57 45.3644   1
  -2  -2   1 326.039 21.3919   1
  -1  -2   1 5670.62 204.397   1
   2  -2   1 4740.16  162.51   1
  -2  -1   132375.20 501.083   1
  -1  -1   1 627.253 20.8151   1
   2  -1   1 5.80097 8.67406   1
  -2   0   123785.10 386.702   1
  -1   0   1 2064.78 82.9053   1
   2   0   1 8739.46 199.565   1
  -2   1   1  761.91  21.782   1
  -1   1   1 61.0261 8.37538   1
   2   1   1 5407.61 162.312   1
  -2   2   1 6193.00 153.013   1
   2   2   1 3549.62 101.609   1
  -2   3   1 1799.60 46.8514   1
   2   3   1 9502.87 281.233   1
  -2   4   1 77.1183 16.7342   1
   2   4   1 718.167 29.8833   1
  -2   5   1 1472.48 43.2052   1
   2   5   1 1335.99 35.8928   1
  -2   6   1 1568.23  36.421   1
   2   6   1 508.396 29.6234   1
  -2   7   1 908.579 27.0284   1
   2   7   1 552.047  28.199   1
  -2   8   1 309.167 34.4353   1
   2   8   1 242.831 37.3926   1
  -2  -9   2 57.2695 34.7582   1
  -1  -9   2 144.247 34.4595   1
  -2  -8   2 5.16291 29.8805   1
  -1  -8   2 27.2327 27.2327   1
   2  -8   2 114.861 29.7831   1
  -2  -7   2 33.8586 20.1943   1
  -1  -7   2  74.731 18.6153   1
   2  -7   2 34.6319 23.9998   1
  -2  -6   2 53.4959 21.9506   1
  -1  -6   2 3571.73 91.6708   1
   2  -6   2 280.078 20.1185   1
  -2  -5   2  485.47 26.5195   1
  -1  -5   2 2107.91 57.7212   1
   2  -5   2 2166.46 76.2577   1
  -2  -4   2 2696.86 76.6937   1
  -1  -4   2 5080.97 167.559   1
   2  -4   2 980.899 28.4714   1
  -2  -3   2 1183.74 32.0662   1
  -1  -3   210158.60 262.606   1
   2  -3   2 4157.17 135.322   1
  -2  -2   2 523.773 22.9884   1
  -1  -2   2 7912.77 228.496   1
   2  -2   223714.10 349.201   1
  -2  -1   2 4803.55 174.627   1
  -1  -1   2 9867.06 211.813   1
   2  -1   2 41.0767 10.3764   1
  -2   0   2 9324.03 222.651   1
  -1   0   2 2681.48  102.74   1
   2   0   2 7394.46 153.456   1
  -2   1   236550.10 504.019   1
  -1   1   2 1108.73 37.7055   1
   2   1   2 3071.92 113.413   1
  -2   2   2 5450.47 150.818   1
   2   2   2 3354.13 94.8297   1
  -2   3   2 1667.04 43.8833   1
   2   3   2 3589.75 99.7518   1
  -2   4   2 7893.35 146.772   1
   2   4   2  595.33 27.1751   1
  -2   5   2 594.838 24.0853   1
   2   5   2 3423.58 119.698   1
  -2   6   2 58.8546 18.3063   1
   2   6   2 1466.52 37.2221   1
  -2   7   2 697.718 35.6568   1
   2   7   2  176.26 23.8529   1
  -2   8   2 4.19974 28.9315   1
   2   8   2 31.0029 34.0703   1
   2   9   2  36.834 36.7162   1
  -2  -9   3   29.24 34.4431   1
  -1  -9   3 49.1823 31.2249   1
  -2  -8   3  21.997 30.7847   1
  -1  -8   3 15.4307 26.5275   1
   2  -8   3  589.87 34.2205   1
  -2  -7   3 139.024 21.1745   1
  -1  -7   3 58.2986 18.5069   1
   2  -7   3 447.245 29.9342   1
  -2  -6   3 1012.79  34.857   1
  -1  -6   3 1200.44 34.9152   1
   2  -6   3 214.211 18.1708   1
  -2  -5   3 1389.70 37.0116   1
  -1  -5   3 457.399 23.5935   1
   2  -5   3 1729.13   43.22   1
  -2  -4   3 877.052 30.8118   1
  -1  -4   3 721.681 26.9993   1
   2  -4   3 1167.49 36.2095   1
  -2  -3   3 220.927  22.871   1
  -1  -3   3 6673.71 187.173   1
   2  -3   3 7963.42 167.694   1
  -2  -2   3 9806.28 249.981   1
  -1  -2   328876.90 439.593   1
   2  -2   3 214.719 15.1603   1
  -2  -1   3 959.583 23.8569   1
  -1  -1   319715.70 320.444   1
   2  -1   3 9947.35 205.819   1
  -2   0   3 8198.50  234.62   1
  -1   0   320281.20 310.592   1
   2   0   3 8882.26  175.10   1
  -2   1   3 220.733 17.8146   1
  -1   1   3 3620.72 125.143   1
   2   1   3 6277.76 157.499   1
  -2   2   3 5230.07 157.608   1
   2   2   3 2718.88 74.7501   1
  -2   3   3 4258.75 117.984   1
   2   3   3 2037.37 64.5525   1
  -2   4   3 4245.55 102.754   1
   2   4   3 1607.04 42.1006   1
  -2   5   3 249.198 19.6888   1
   2   5   3 1735.19 42.7718   1
  -2   6   3 21.4523 17.7844   1
   2   6   3 0.84379 21.8778   1
  -2   7   3 161.492 28.3334   1
   2   7   3 184.201 23.8389   1
  -2   8   3 407.865 35.0164   1
   2   8   3 28.0519 32.5842   1
   2   9   3 35.5726 35.5726   1
  -1  -9   4 17.4661 31.1926   1
  -1  -8   4 27.6358 27.6358   1
   2  -8   4 23.9874 23.9874   1
  -2  -7   4 184.157 29.2408   1
  -1  -7   4 133.755 18.3701   1
   2  -7   4 255.757 26.3168   1
  -2  -6   4 16.1397  20.138   1
  -1  -6   4 122.403 20.4602   1
   2  -6   4   9.685 14.0755   1
  -2  -5   4 3111.42 90.7885   1
  -1  -5   4 569.498 23.5642   1
   2  -5   4 496.984 21.0318   1
  -2  -4   4 3498.76  118.37   1
  -1  -4   4 8079.96  173.96   1
   2  -4   4 2.52286 13.5434   1
  -2  -3   410696.10 232.847   1
  -1  -3   4 641.609 22.2982   1
   2  -3   4 1096.65 37.9386   1
  -2  -2   4 4744.43  167.80   1
  -1  -2   4 637.524 21.0841   1
   2  -2   4 2895.72 78.4189   1
  -2  -1   4 1820.23 59.4234   1
  -1  -1   4 2345.89 69.2064   1
   2  -1   4 1290.62 41.6564   1
  -2   0   410007.90 235.509   1
  -1   0   4 2832.46 81.4508   1
   2   0   448560.10 464.121   1
  -2   1   4 35.1827 15.3893   1
  -1   1   4 9332.71 214.075   1
   2   1   4 368.812 14.9696   1
  -2   2   4 1275.64 40.1535   1
   2   2   4 267.585 15.7856   1
  -2   3   4 2572.26 62.9981   1
   2   3   4 9064.62 204.371   1
  -2   4   4 1482.31 39.6729   1
   2   4   4 9902.99 206.126   1
  -2   5   4 354.983   20.78   1
   2   5   4 374.479 24.9283   1
  -2   6   4 27.3129 17.7831   1
   2   6   4 3343.94  90.453   1
  -2   7   4 325.358 31.9426   1
   2   7   4 80.4895 22.5326   1
  -2   8   4 240.385 33.1634   1
   2   8   4 31.5621 32.6281   1
   2   9   4 119.738 37.9836   1
  -2  -8   5 14.2137 30.4424   1
  -1  -8   5 9.25016 26.7895   1
   2  -8   5 3.71916 22.5184   1
  -2  -7   5 38.9773 27.5696   1
  -1  -7   5  211.87 26.6944   1
   2  -7   5 2.90436 20.5959   1
  -2  -6   5 5442.92 83.1989   1
  -1  -6   5 318.017 22.1096   1
   2  -6   5 2775.18 47.7624   1
  -2  -5   5 36.6858 19.9968   1
  -1  -5   5 156.692 19.0944   1
   2  -5   5 71.0571 14.7234   1
  -2  -4   5 5846.04 133.257   1
  -1  -4   5 115.823 18.9175   1
   2  -4   5 415.828 18.1087   1
  -2  -3   5 107.961 19.5732   1
  -1  -3   5 5184.49 144.938   1
   2  -3   5 6147.63 135.245   1
  -2  -2   5 1543.13 44.0399   1
  -1  -2   5 2302.59   70.87   1
   2  -2   5 35.6716 12.8424   1
  -2  -1   5 3318.18 91.5167   1
  -1  -1   5 248.685  17.384   1
   2  -1   5 4713.86 136.676   1
  -2   0   5 395.764 20.2403   1
  -1   0   5 442.185 17.9746   1
   2   0   5 7824.74 169.397   1
  -2   1   5 3098.41 81.9367   1
  -1   1   5 6.94096 12.1303   1
   2   1   5 8.08805 10.8402   1
  -2   2   5 280.596 18.5268   1
   2   2   5 4591.54 140.886   1
  -2   3   5 15.8325 14.3166   1
   2   3   512765.80 229.424   1
  -2   4   5 48.0861 16.0824   1
   2   4   5 7158.10  162.48   1
  -2   5   5 103.387 17.5873   1
   2   5   5 1306.39 37.4937   1
  -2   6   5 1235.61 28.3885   1
   2   6   5 84.1872 23.4882   1
  -2   7   5 744.714 38.7949   1
   2   7   5 452.415 26.7813   1
   2   8   5 46.3606 32.8381   1
   2   9   5 51.7934 38.9463   1
  -2  -8   6 30.0281 30.0281   1
  -1  -8   6 58.9255 29.7975   1
   2  -8   6 80.4428 22.8794   1
  -2  -7   6 93.8012 28.8297   1
  -1  -7   6 157.787 25.5789   1
  -2  -6   6 493.665  25.682   1
  -1  -6   6 16.3673 16.3673   1
   2  -6   6  683.78 18.4318   1
  -2  -5   6 1207.37 29.8729   1
  -1  -5   6 45.9196 16.7593   1
   2  -5   6 2.45678 12.8175   1
  -2  -4   6 33.1838 19.1041   1
  -1  -4   6 2524.12 86.8601   1
   2  -4   6 44.0853  13.932   1
  -2  -3   6 3581.31 115.656   1
  -1  -3   6 390.478 19.6241   1
   2  -3   6 641.133 21.8217   1
  -2  -2   6 1479.55  45.223   1
  -1  -2   6 54.6285 15.0407   1
   2  -2   6 462.661 17.9618   1
  -2  -1   6 2927.31 82.0988   1
  -1  -1   6 13.5605 13.9311   1
   2  -1   6  65.379 12.6519   1
  -2   0   6 1578.84 37.8518   1
  -1   0   6 3849.46 144.465   1
   2   0   6 1179.27 35.6755   1
  -2   1   6 9876.54 200.937   1
  -1   1   6 304.265 17.7715   1
   2   1   6 4163.64 121.071   1
  -2   2   6 791.026 23.3764   1
   2   2   6 3077.84  109.67   1
  -2   3   6 3491.89 96.5257   1
   2   3   6 456.147 21.2879   1
  -2   4   6 2155.02 68.6409   1
   2   4   614408.50 213.777   1
  -2   5   6  232.23 19.7352   1
   2   5   6 2274.91 57.3972   1
  -2   6   6 2007.86 47.9518   1
   2   6   6 3893.55 87.6929   1
  -2   7   6 9.20606 27.8151   1
   2   7   6 87.2019 23.1287   1
   2   8   6  36.051 35.1518   1
   2   9   6 13.9066 39.3824   1
  -2  -8   7   8.475  31.038   1
  -1  -8   7 41.6994 26.4654   1
  -2  -7   7 16.6337 27.4184   1
  -1  -7   7 313.833  27.871   1
   2  -7   7 246.234 23.9032   1
  -2  -6   7 141.562 29.4318   1
  -1  -6   7 2.98274 14.9486   1
   2  -6   7 2.85323 17.1512   1
  -2  -5   7 74.8411 18.6652   1
  -1  -5   7  91.405 16.7461   1
   2  -5   7  34.674 12.7304   1
  -2  -4   7 1677.41 44.1884   1
  -1  -4   7 15.1184 15.1184   1
   2  -4   7 63.5381 13.7723   1
  -2  -3   7 216.534 21.5707   1
  -1  -3   7 1030.94 27.5438   1
   2  -3   7 3838.40 98.3162   1
  -2  -2   7 527.361 25.3646   1
  -1  -2   7 3859.19 121.527   1
   2  -2   7 6751.13 133.796   1
  -2  -1   7 596.874  25.064   1
  -1  -1   713328.20 233.439   1
   2  -1   7 1983.05 50.7958   1
  -2   0   713352.50 226.338   1
  -1   0   7 1242.73 35.2306   1
   2   0   7 2738.56 94.4865   1
  -2   1   7 5844.41 144.799   1
  -1   1   7 699.088 26.1742   1
   2   1   7 2188.30 60.0106   1
  -2   2   7 553.677 22.1014   1
   2   2   7 7763.52 154.523   1
  -2   3   7 1320.09 38.2558   1
   2   3   7 237.545 19.4037   1
  -2   4   7 174.623 18.0966   1
   2   4   7 7.80159 18.6777   1
  -2   5   7 16.7124 17.0341   1
   2   5   7 1536.04 40.7374   1
  -2   6   7  323.41 19.8526   1
   2   6   7 449.841 28.0962   1
  -2   7   7 28.7867 28.7867   1
   2   7   7  202.80 24.0891   1
   2   8   7 26.0389 36.7053   1
   2   9   7 2.60409 42.2646   1
  -1  -8   8  32.622 27.0294   1
  -2  -7   8 18.5128 28.2049   1
  -1  -7   8 187.604 26.6794   1
   2  -7   8 11.8058  18.346   1
  -2  -6   8 13.5201 24.5982   1
  -1  -6   8 9.71093 21.2902   1
   2  -6   8 212.214 19.6294   1
  -2  -5   8 379.805 20.9024   1
  -1  -5   8 458.859 19.7981   1
   2  -5   8 61.2712 13.5404   1
  -2  -4   8 869.032 28.6196   1
  -1  -4   8 7034.36 103.072   1
   2  -4   8 234.523 15.6487   1
  -2  -3   8  170.89 21.2319   1
  -1  -3   8 66.7141 16.4833   1
   2  -3   8 12.9112 12.7291   1
  -2  -2   8 2113.97 58.0473   1
  -1  -2   810420.10 169.741   1
   2  -2   8 2286.89 75.5652   1
  -2  -1   8 1784.49 49.9605   1
  -1  -1   8 8.80724 15.9353   1
   2  -1   8  24.431 13.8271   1
  -2   0   8 54.6217 18.2391   1
  -1   0   8 119.484 17.6733   1
   2   0   811501.30 171.037   1
  -2   1   8 352.702 22.3127   1
  -1   1   8 571.917 22.4045   1
   2   1   8 2256.28 82.9447   1
  -2   2   8 664.139 23.8503   1
   2   2   8  784.18 21.8633   1
  -2   3   8 5643.13  101.93   1
   2   3   8 62.9672 17.8393   1
  -2   4   8 35.5059 17.1445   1
   2   4   8 271.325  22.832   1
  -2   5   8 25.0056 16.9802   1
   2   5   8 477.959 26.5433   1
  -2   6   8 1036.79 37.2298   1
   2   6   8 416.964 27.5976   1
  -2   7   8 49.6461 32.7927   1
   2   7   8 22.6353 32.8051   1
   2   8   8 4.49413 37.7365   1
  -2  -7   9 234.113 31.8831   1
  -1  -7   9 27.2158 25.0956   1
   2  -7   9 14.5459 20.1395   1
  -2  -6   9 29.4925 27.6919   1
  -1  -6   9 5.42806 20.7795   1
   2  -6   9  171.79 19.7214   1
  -2  -5   9 74.2957 24.4451   1
  -1  -5   9 493.786 19.2049   1
   2  -5   9 50.6783 12.7545   1
  -2  -4   9 204.847 21.4194   1
  -1  -4   9 708.581 24.6631   1
   2  -4   9 1629.80 42.0692   1
  -2  -3   9 112.872 21.0023   1
  -1  -3   9 54.4648 15.6452   1
   2  -3   9 698.653 23.6245   1
  -2  -2   9 149.803 21.3358   1
  -1  -2   9 36.6167 16.4164   1
   2  -2   9 1475.49 34.2394   1
  -2  -1   9 370.725 23.0377   1
  -1  -1   9 1200.99 36.1943   1
   2  -1   9 8432.90 130.251   1
  -2   0   9 2617.37   89.67   1
  -1   0   9 367.366 21.3934   1
   2   0   9 2113.23 72.4835   1
  -2   1   9  356.14 22.6249   1
  -1   1   9 4915.74 117.698   1
   2   1   9 2631.24 81.2711   1
  -2   2   9 474.349 23.1548   1
   2   2   9 2921.84 85.8913   1
  -2   3   9 539.292 22.2651   1
   2   3   9 39.6788 17.8656   1
  -2   4   9 348.388 20.7771   1
   2   4   9 294.414 23.1352   1
  -2   5   9 483.706 22.4791   1
   2   5   9 126.605 23.0477   1
  -2   6   9 257.784 30.4116   1
   2   6   9 24.7335 23.0466   1
  -2   7   9   18.99 32.1821   1
   2   7   9 11.5441 35.5475   1
   2   8   9 43.5476 40.6964   1
  -2  -7  10 39.7532 29.8643   1
  -1  -7  10 0.75756 24.7844   1
  -2  -6  10 42.2231 27.3064   1
  -1  -6  10 29.2929 22.9821   1
   2  -6  10 655.385 25.8418   1
  -2  -5  10  0.8463 24.6334   1
  -1  -5  10  19.682  19.682   1
   2  -5  10 15.8314 15.8314   1
  -2  -4  10 45.6057 17.2571   1
  -1  -4  10 19.4884  14.879   1
   2  -4  10 423.593 16.0485   1
  -2  -3  10 1437.00 32.4356   1
  -1  -3  10 77.4751 15.7066   1
   2  -3  10 516.257 20.2877   1
  -2  -2  10 310.764 25.0412   1
  -1  -2  10 2822.55 75.2994   1
   2  -2  10 144.489 14.9677   1
  -2  -1  10 0.67501 18.6753   1
  -1  -1  10 22.5069 17.5079   1
   2  -1  10 904.692 27.8824   1
  -2   0  10 3112.10  85.711   1
  -1   0  10 16.1505 16.8431   1
   2   0  10 8.32611 12.8887   1
  -2   1  10  492.07 24.3374   1
  -1   1  10 1086.06 29.8432   1
   2   1  10 985.444 25.6093   1
  -2   2  10  34.813 18.2225   1
   2   2  10 1463.13 37.3035   1
  -2   3  10 379.705 21.1933   1
   2   3  10 332.091 21.5228   1
  -2   4  10 9.62533 16.9816   1
   2   4  10 819.202 28.7278   1
  -2   5  10 148.421 27.6443   1
   2   5  10 764.791  29.015   1
  -2   6  10 425.671 34.3589   1
   2   6  10 621.982 28.7901   1
  -2   7  10 401.541 41.5592   1
   2   7  10  133.18 39.0419   1
   2   8  10 6.01088 42.1888   1
  -2  -6  11 61.5566 31.1796   1
  -1  -6  11 25.4962 23.5015   1
   2  -6  11 47.2288 18.7953   1
  -2  -5  11 573.499 33.4723   1
  -1  -5  11 58.4437 21.9099   1
   2  -5  11  33.482 17.7383   1
  -2  -4  11 424.604 32.6604   1
  -1  -4  11  0.7666 13.7655   1
   2  -4  11 10.8618 16.4561   1
  -2  -3  11 191.461 20.7711   1
  -1  -3  11 301.671 18.2862   1
   2  -3  11 22.1123 13.1937   1
  -2  -2  11 640.406 27.7063   1
  -1  -2  11 1275.06 31.7667   1
   2  -2  11 4.14571 13.2191   1
  -2  -1  11 461.659  24.478   1
  -1  -1  11 70.1863  18.235   1
   2  -1  11 1840.38 55.3289   1
  -2   0  11 360.309 23.7192   1
  -1   0  11 1079.99 30.6298   1
   2   0  11 92.5449 14.4098   1
  -2   1  11 2190.09 62.9629   1
  -1   1  11 507.721 23.1856   1
   2   1  11 1488.07  36.341   1
  -2   2  11 102.482 19.5805   1
   2   2  11 277.011 19.4643   1
  -2   3  11 0.79793 17.3075   1
   2   3  11 1295.66 29.8033   1
  -2   4  11 208.745 28.3237   1
   2   4  11 5369.69 85.5723   1
  -2   5  11 93.1718 28.2863   1
   2   5  11 21.3539 21.3539   1
  -2   6  11 47.9862 31.6482   1
   2   6  11 7.48506 34.4093   1
   2   7  11 49.7922 39.2328   1
   2   8  11 1.60194 46.3011   1
  -1  -6  12 8.61171 24.3274   1
   2  -6  12  17.311 19.1115   1
  -2  -5  12 91.2622 28.5711   1
  -1  -5  12 165.907 24.6953   1
   2  -5  12 12.7804 17.1899   1
  -2  -4  12 12.9872 25.7479   1
  -1  -4  12 71.0277 21.6423   1
   2  -4  12 77.3027 19.4152   1
  -2  -3  12 24.6481 27.7976   1
  -1  -3  12 168.578 15.7168   1
   2  -3  12 38.4076 13.0944   1
  -2  -2  12 869.161 28.7195   1
  -1  -2  12 2398.75  52.145   1
   2  -2  12 1459.51 37.9682   1
  -2  -1  12 10.1522 19.1863   1
  -1  -1  12 597.861 23.9407   1
   2  -1  12 262.949 17.1802   1
  -2   0  12 325.427  23.949   1
  -1   0  12 11.7805 17.9684   1
   2   0  12 614.251 19.2245   1
  -2   1  12 579.958 24.9133   1
  -1   1  12 1141.71 29.3327   1
   2   1  12 256.208 16.8475   1
  -2   2  12 696.706 25.3294   1
   2   2  12  300.80 19.7524   1
  -2   3  12 17.4788 24.5726   1
   2   3  12 73.3017 19.0863   1
  -2   4  12 62.2772 27.8638   1
   2   4  12 37.4349 20.3455   1
  -2   5  12 605.386 38.9235   1
   2   5  12 47.0599 30.8734   1
  -2   6  12 4.59695 33.1981   1
   2   6  12 25.9468 36.6721   1
   2   7  12 234.838 44.7663   1
  -1  -5  13 34.2007 23.3901   1
   2  -5  13 10.2669 18.7684   1
  -2  -4  13 15.2116 27.1135   1
  -1  -4  13 299.503 28.6395   1
   2  -4  13 113.661 19.6879   1
  -2  -3  13 24.3833 29.6321   1
  -1  -3  13 3.40509 21.0972   1
   2  -3  13 8.45571 17.6614   1
  -2  -2  13 28.7144 28.7144   1
  -1  -2  13 33.5754  23.128   1
   2  -2  13 1933.18 35.9558   1
  -2  -1  13 724.963 37.2616   1
  -1  -1  13 206.474 19.9749   1
   2  -1  13 12.9941 13.1587   1
  -2   0  13 18.6668 27.4357   1
  -1   0  13 676.557 24.6259   1
   2   0  13 821.909 20.2327   1
  -2   1  13 560.704 34.4297   1
  -1   1  13 77.0163 18.2052   1
   2   1  13 98.1309 15.3525   1
  -2   2  13  667.70 36.3806   1
   2   2  13 3.11287 15.2438   1
  -2   3  13 552.346 34.8357   1
   2   3  13 17.5369 18.1128   1
  -2   4  13   55.77 30.3024   1
   2   4  13 5.65423  28.118   1
  -2   5  13  276.04 36.0947   1
   2   5  13 249.061  36.775   1
   2   6  13  167.45  40.787   1
   2   7  13 33.8842 45.7414   1
  -2  -4  14 28.7198 28.7198   1
  -1  -4  14 83.6402 24.5711   1
   2  -4  14  3.2548 19.0644   1
  -2  -3  14 18.4751 31.8816   1
  -1  -3  14 193.342 25.6544   1
   2  -3  14 166.086 22.1872   1
  -2  -2  14 11.2379 31.1208   1
  -1  -2  14 89.1541 25.7405   1
   2  -2  14 4.48786 18.6944   1
  -2  -1  14 59.2033 30.8489   1
  -1  -1  14 18.4485  25.643   1
   2  -1  14 73.1003 19.5083   1
  -2   0  14 411.229 37.7747   1
  -1   0  14 467.814 33.4731   1
   2   0  14  671.28 18.1884   1
  -2   1  14 167.761 32.2278   1
  -1   1  14 49.4141 25.7674   1
   2   1  14 893.566 20.6485   1
  -2   2  14 4.27887 30.1891   1
   2   2  14 54.9059 15.8349   1
  -2   3  14 191.286 32.9834   1
   2   3  14 0.00147 25.7807   1
  -2   4  14 121.415 35.5148   1
   2   4  14  28.404 30.0349   1
  -2   5  14 117.081 36.7564   1
   2   5  14 3.29824 35.1858   1
   2   6  14 40.9916 40.9916   1
   2  -4  15 68.3674 21.0373   1
  -2  -3  15 234.215 38.1611   1
  -1  -3  15 103.091 26.2003   1
   2  -3  15 15.8188  19.419   1
  -2  -2  15 56.4352 35.3735   1
  -1  -2  15 124.062 27.6349   1
   2  -2  15 353.589 23.9218   1
  -2  -1  15 169.491 35.5334   1
  -1  -1  15  25.166 28.1077   1
   2  -1  15 34.7545 19.6809   1
  -2   0  15 314.597 39.2071   1
  -1   0  15 186.246  31.302   1
   2   0  15 360.985 24.2236   1
  -2   1  15 75.4799 32.8495   1
  -1   1  15 28.0086 28.0403   1
   2   1  15 197.074  23.596   1
  -2   2  15 128.584 33.7165   1
   2   2  15 57.9024 23.6027   1
  -2   3  15 69.9207 34.5243   1
   2   3  15   6.846 28.0324   1
  -2   4  15 0.36169 36.1955   1
   2   4  15 217.093 37.4984   1
   2   5  15 9.82421 38.6055   1
   2  -3  16 4.51227 21.6736   1
  -1  -2  16 47.3378 27.8271   1
   2  -2  16 6.20027 20.5468   1
  -2  -1  16 51.1968 37.2327   1
  -1  -1  16 0.37863 30.2838   1
   2  -1  16 131.305 23.3654   1
  -2   0  16 3.32719 35.9336   1
  -1   0  16 38.1441  31.345   1
  -2   1  16   18.05   35.55   1
   2   1  16 19.4671 23.6061   1
  -2   2  16 61.0243 36.7068   1
   2   2  16 25.0126 25.0126   1
   2   3  16 131.479 33.0622   1
   2   4  16 54.7843 37.2371   1
   2   5  16 60.7297 42.3148   1
   2  -1  17 2.40011 22.9973   1
  -1   0  17 11.3758 33.4386   1
   2   0  17 13.7651 23.6504   1
   2   1  17 6.99903 25.4984   1
   2   2  17 48.4614 27.5521   1
   2   3  17 25.5532 34.8616   1
   1   0   0 105.276 8.73452   1
  -1   1   0 351.775 11.0595   1
   1   1   0 248.988 14.0726   1
  -1   2   0 8683.12 225.882   1
   1   2   0  36.275 13.3821   1
  -1   3   0 784.714  23.984   1
   1   3   0 5528.65 209.786   1
  -1   4   0 460.065 23.9873   1
   1   4   0 2048.12 54.3599   1
  -1   5   0 3525.24 114.156   1
   1   5   0 2192.63 58.9104   1
  -1   6   0 22.5437  19.865   1
   0   6   0 568.612 32.1646   1
   1   6   0 722.177 28.3775   1
  -1   7   0 1064.94 31.5911   1
   0   7   0 3.35459 23.3512   1
   1   7   0 13.6753 22.2148   1
  -1   8   0 11.7773 29.5396   1
   0   8   0 3.24356 33.7115   1
   1   8   0 14.7753 31.9904   1
  -1   9   0 2.59626 34.6167   1
   0   9   0 120.218 42.0164   1
   1   9   0 82.6286 39.4767   1
   0  -9   1 39.6914 38.1099   1
   1  -9   1 6.37458 33.8435   1
   0  -8   1 5.15892 32.0513   1
   1  -8   1 173.905 31.4182   1
   0  -7   1  23.306 21.5957   1
   1  -7   1 569.488 25.9666   1
   0  -6   1 1856.10 60.8665   1
   1  -6   1 575.191 25.0651   1
   0  -5   1 1559.44 58.3861   1
   1  -5   1  189.07 21.4712   1
   0  -4   1 226.464 28.1495   1
   1  -4   1 7656.67 186.983   1
   1  -3   1 5984.97 216.935   1
   1  -2   130878.90 445.378   1
   0  -1   1 276.571 19.0216   1
   1  -1   1 495.827 18.0083   1
   1   0   1 9278.13 133.835   1
   0   1   1 5.10372 5.10372   1
   1   1   1 3564.73 107.943   1
  -1   2   1 3117.87 109.356   1
   0   2   1 47.9738  11.333   1
   1   2   119012.40 325.286   1
  -1   3   1 2241.19  65.619   1
   1   3   1 979.303 30.4376   1
  -1   4   110813.90 208.715   1
   0   4   1 125.102 20.4172   1
   1   4   1 9832.38 233.841   1
  -1   5   1 2596.08 95.8413   1
   0   5   1 77.7245 25.3035   1
   1   5   1  228.90 21.8553   1
  -1   6   1 52.8533  19.023   1
   0   6   1  25.127  25.127   1
   0   6   1  185.35 24.1298   1
   1   6   1 64.8689 20.8085   1
  -1   7   1 271.543 21.8969   1
   0   7   1 1357.75 65.6164   1
   0   7   1 2673.96 71.2541   1
   1   7   1 342.179 28.3654   1
  -1   8   1 232.738 31.8162   1
   0   8   1 102.359 33.0089   1
   0   8   1 35.1484 35.1484   1
   1   8   1 33.8227 33.8227   1
  -1   9   1 233.666 37.8722   1
   0   9   1 50.4309 39.4369   1
   0   9   1 55.2847 35.5114   1
   1   9   1 45.0329 35.0332   1
   0  -9   2 36.9939 36.9939   1
   1  -9   2 10.8863 32.5412   1
   0  -8   2  31.532  31.532   1
   1  -8   2 1112.74 40.6361   1
   0  -7   2 22.2646 20.7741   1
   1  -7   2 16.1551 17.4316   1
   0  -6   2 4403.22 106.576   1
   1  -6   2 89.3034 18.8712   1
   0  -5   2 2053.36 62.0718   1
   1  -5   2 8533.93 151.577   1
   1  -4   2 1061.27 29.0399   1
   0  -3   2 840.279 28.0776   1
   1  -3   2 224.066 17.3032   1
   1  -2   2 2896.70 80.6185   1
   0  -1   2 165.365 11.4346   1
   1  -1   212881.90 222.904   1
   0   0   2 4087.51 112.865   1
   1   0   2 693.218 21.7474   1
   0   1   2 193.776  13.485   1
   1   1   211202.00 170.328   1
  -1   2   2 4819.30 127.975   1
   0   2   228241.00 347.267   1
   1   2   225503.50 341.289   1
  -1   3   2 2129.02 63.7367   1
   0   3   2 15.9191 15.9191   1
   1   3   2 272.391 18.0028   1
  -1   4   2 1349.09 35.8033   1
   0   4   2 9509.77 216.357   1
   1   4   2 229.398 19.3248   1
  -1   5   2 77.7146 17.7284   1
   1   5   2 2379.96 63.7095   1
  -1   6   2 8.36605 17.3179   1
   0   6   2 4585.69 105.312   1
   1   6   2 6.28915 18.5843   1
  -1   7   2 17.7015 17.7015   1
   0   7   2 11.2295 22.8526   1
   1   7   2 9.93871 21.3463   1
  -1   8   2 224.211 31.6274   1
   0   8   2 37.0051 37.0051   1
   0   8   2 246.127 36.4167   1
   1   8   2 34.1942 34.1942   1
  -1   9   2 73.7142 34.4856   1
   0   9   2 8.01473  40.814   1
   0   9   2  34.316  34.316   1
   1   9   2 16.3725  34.143   1
   0  -9   3 2.88673 38.0824   1
   1  -9   3  32.479 30.5271   1
   0  -8   3 58.0173 40.6938   1
   1  -8   3  271.09 30.4697   1
   0  -7   3 523.007 26.7264   1
   1  -7   3 14.3623 16.4024   1
   0  -6   3 20.1852 20.1852   1
   1  -6   3 20.8229 16.4735   1
   0  -5   3 834.447 35.4751   1
   1  -5   3  841.09  26.067   1
   0  -4   3 2392.41 68.3881   1
   1  -4   3 10.2718 14.7852   1
   0  -3   3 9364.07 233.731   1
   1  -3   3 40.4228 14.6472   1
   1  -2   3 674.349 18.5372   1
   0  -1   3 1859.35 50.9618   1
   1  -1   312684.10 235.513   1
   0   0   3 1918.26 59.7033   1
   1   0   3 2493.38 105.593   1
   1   1   3 1274.07 38.4993   1
  -1   2   3 342.212 17.1683   1
   0   2   3 20.5781 10.5865   1
   1   2   397388.50 750.143   1
  -1   3   310546.10 191.928   1
   0   3   3 12.0768 12.0768   1
   1   3   3 195.278 16.1278   1
  -1   4   3 1380.02 38.7004   1
   0   4   3 3745.22 127.136   1
   1   4   313531.50 234.641   1
  -1   5   3 2313.09 82.0781   1
   0   5   3 18.0176 18.0176   1
   1   5   3 1796.74 47.0339   1
  -1   6   3 641.953 24.2386   1
   0   6   3 19.8192 28.0484   1
   0   6   3 299.239 25.3079   1
   1   6   3 45.8826 20.3668   1
  -1   7   3 332.172 22.3616   1
   0   7   3 20.3667 20.3667   1
   0   7   3 221.331 27.6829   1
   1   7   3 98.5009 24.7065   1
  -1   8   3 1049.97 40.8061   1
   0   8   3 3.25761  29.233   1
   0   8   3 46.0343 33.7808   1
  -1   9   3 33.8761 33.6958   1
   0   9   3 188.472 45.7571   1
   0   9   3 39.2021 39.2021   1
   1   9   3 9.95957 36.9578   1
   0  -9   4 1.56454  34.636   1
   0  -8   4 35.0027 35.0027   1
   1  -8   4 9.98136 24.6438   1
   0  -7   4 34.0024 19.5743   1
   1  -7   4 15.8268 22.2232   1
   0  -6   4 2078.26 74.5721   1
   1  -6   4  37.098 15.7993   1
   0  -5   4 1185.18 38.3877   1
   1  -5   4 958.501 25.8026   1
   1  -4   4 4802.41 121.411   1
   0  -3   4 622.062 21.9202   1
   1  -3   4 9031.16 193.011   1
   0  -2   4  13.078  13.078   1
   1  -2   4 4001.18  145.39   1
   0  -1   4 6948.03 198.924   1
   1  -1   4 3274.72 124.474   1
   0   0   4 9550.71 209.955   1
   1   0   413127.20 210.346   1
   1   1   4 9078.20 167.913   1
  -1   2   422457.80 297.796   1
   0   2   413942.80 237.173   1
   1   2   4  79.945 11.4406   1
  -1   3   4 10.7227 12.3203   1
   0   3   4 14.5886 14.5886   1
   1   3   4 476.538 20.6123   1
  -1   4   4  303.32 17.7295   1
   0   4   4 54.0612 17.0784   1
   1   4   4 561.188  23.155   1
  -1   5   4 13.4095 15.6375   1
   0   5   4 1039.89 47.4023   1
   1   5   4 4483.86 117.449   1
  -1   6   4  388.26 21.9027   1
   0   6   4 2777.67 82.0525   1
   1   6   4 239.893 22.5418   1
  -1   7   4 137.427 19.7117   1
   0   7   4  20.355  20.355   1
   0   7   4 288.393 28.3427   1
   1   7   4 412.362 29.3637   1
  -1   8   4 27.3184 27.3184   1
   0   8   4 16.7779 29.2908   1
   0   8   4 20.2181 33.1962   1
   1   8   4 6.73175 30.1674   1
  -1   9   4  110.64 36.4819   1
   0   9   4  0.4272 40.1422   1
   0   9   4 9.56918  34.731   1
   1   9   4 38.3194 36.4866   1
   0  -8   5 20.7401 29.7796   1
   1  -8   5 393.114 28.5852   1
   0  -7   5 1340.22 41.3627   1
   1  -7   5 6.52351 21.5651   1
   0  -6   5 18.4003 18.4003   1
   1  -6   5 81.7882 15.4567   1
   0  -5   5 1548.00 43.7431   1
   1  -5   5 9.68236 14.6123   1
   1  -4   5 4258.60  102.92   1
   0  -3   5 320.285 19.5197   1
   1  -3   5  31.947 14.0339   1
   1  -2   520064.40 305.989   1
   0  -1   517483.40 308.834   1
   1  -1   5 22.4984 11.6919   1
   0   0   534444.20 439.562   1
   1   0   5 213.981 12.4824   1
   1   1   5 52.6506 10.4069   1
  -1   2   5 3923.52 125.975   1
   0   2   5 2290.67 64.2021   1
   1   2   5  4.1819 10.8482   1
  -1   3   5 8369.76 159.816   1
   0   3   5 8.08224 12.9128   1
   1   3   5 427.225  18.622   1
  -1   4   5 2505.48 87.0119   1
   0   4   5 40.4618 16.3757   1
   1   4   510879.90 188.355   1
  -1   5   5 2815.04 78.8968   1
   0   5   5 20.1736 20.1736   1
   1   5   5   93.41 19.3687   1
  -1   6   5 2079.22  58.656   1
   0   6   5 29.6158 20.2582   1
   0   6   5 23.2731 23.2731   1
   1   6   5 1162.44 30.2899   1
  -1   7   5 3.12868 17.4112   1
   0   7   5 16.9289 23.3914   1
   0   7   5 18.5165 18.5165   1
   1   7   5 363.124 28.5698   1
  -1   8   5 143.826 30.9484   1
   0   8   5  44.415 30.8201   1
   0   8   5 34.8649 34.8649   1
   1   8   5 37.7094 37.7094   1
  -1   9   5 215.271 40.6776   1
   0   9   5 35.4652 35.4652   1
   0   9   5  7.7036 41.0405   1
   1   9   5 5.13263 36.4112   1
   0  -8   6 18.9829 29.1886   1
   1  -8   6 152.705 24.9104   1
   0  -7   6 25.5112 25.5112   1
   1  -7   6 17.6121 19.5024   1
   0  -6   6 278.318 26.0466   1
   1  -6   6 1380.68 38.2271   1
   0  -5   6 126.309 18.5019   1
   1  -5   6 2606.21 62.4516   1
   0  -4   6 19.5055 20.9671   1
   1  -4   6 2080.40 48.0115   1
   0  -3   6 1201.51 36.1742   1
   1  -3   6 4329.73 115.589   1
   1  -2   6 1238.23 37.7571   1
   0  -1   6 1876.40 54.3399   1
   1  -1   611118.30  213.87   1
   0   0   611837.70 244.202   1
   1   0   6 6708.07 161.795   1
   1   1   6 71.9124 11.9141   1
  -1   2   6 1851.52 54.1737   1
   0   2   6 6792.96  161.16   1
   1   2   6 625.073 18.1804   1
  -1   3   6 608.958 19.7647   1
   0   3   6 13.7931 13.7931   1
   1   3   6 480.971 20.4005   1
  -1   4   6 3741.39 96.6636   1
   0   4   6 949.623 39.9038   1
   1   4   6 278.925 19.5642   1
  -1   5   6 1940.40 65.2021   1
   1   5   6 215.623  20.803   1
  -1   6   6 1817.71 52.9436   1
   0   6   6 133.113 22.0179   1
   0   6   6  24.563  24.563   1
   1   6   6 19.5431 19.7655   1
  -1   7   6 28.0033 25.8944   1
   0   7   6 285.393 29.5119   1
   0   7   6 1621.62 57.0647   1
  -1   8   6 125.225 32.4868   1
   0   8   6 37.3996 37.3996   1
   0   8   6 10.9308 32.0608   1
   1   8   6 67.0943 35.2493   1
   0   9   6 5.74469 37.1591   1
   0   9   6 42.6862 42.6862   1
   1   9   6 22.3315 38.5283   1
   0  -8   7 30.8225 30.8225   1
   1  -8   7 78.0145  24.125   1
   0  -7   7 34.5861 25.3244   1
   1  -7   7 20.6543  20.115   1
   0  -6   7 301.959 25.1115   1
   1  -6   7 771.583 19.5071   1
   0  -5   7 331.921 20.6957   1
   1  -5   7 236.237 17.3441   1
   0  -4   7 15.2808 15.2808   1
   1  -4   7 151.376 15.5539   1
   0  -3   7  30.944 15.5073   1
   1  -3   7 1721.56 46.5214   1
   1  -2   7 2372.40 60.2703   1
   0  -1   7 355.149 20.1777   1
   1  -1   7 3491.77 117.621   1
   0   0   7 135.423 20.7207   1
   1   0   7 2534.71 68.2675   1
   1   1   7 231.709 15.3757   1
  -1   2   7 9119.65 168.416   1
   0   2   7 121.131 16.9573   1
   1   2   710495.90 183.662   1
  -1   3   7 32.9407 14.2833   1
   1   3   7 7861.76 151.165   1
  -1   4   7 885.572 25.9109   1
   0   4   713756.70 179.997   1
   1   4   7 5981.09 125.053   1
  -1   5   7 76.7986  17.519   1
   1   5   7 569.732 24.7744   1
  -1   6   7 124.597  19.129   1
   0   6   7 13.7728  20.418   1
   1   6   7 22.5256 20.0445   1
  -1   7   7 15.0053 27.1898   1
   0   7   7 26.1705 33.8755   1
   0   7   7 7.18069 27.6053   1
  -1   8   7 2.23005  32.972   1
   0   8   7 32.5203 32.5203   1
   0   8   7 38.8645 38.8645   1
   1   8   7 36.9994 36.9994   1
   1   9   7 39.4793 39.4793   1
   0  -8   8   63.31  28.963   1
   0  -7   8 17.0863 25.0962   1
   1  -7   8  14.825 20.4084   1
   0  -6   8 22.6188 22.6188   1
   1  -6   8  73.638 19.3974   1
   0  -5   8  169.62 18.7598   1
   1  -5   8  128.11 15.6569   1
   0  -4   8 1135.88 41.7045   1
   1  -4   8 222.882  15.915   1
   0  -3   8 1393.44 38.1668   1
   1  -3   8 2731.04 77.1102   1
   0  -2   8 15.3093 15.3093   1
   1  -2   8 644.747 20.1116   1
   0  -1   8 5570.99 139.841   1
   1  -1   8 1705.66 44.2192   1
   0   0   8 1357.28 55.4202   1
   1   0   8 5435.36 134.807   1
   0   1   8 14.7574 14.7574   1
   1   1   8 5750.37 130.245   1
  -1   2   8 291.367 18.6577   1
   0   2   8 446.635 28.9304   1
   1   2   819805.70 236.328   1
  -1   3   8 89.2832 15.9973   1
   0   3   8 15.5735 15.5735   1
   1   3   8  76.167  15.815   1
  -1   4   8 880.038 24.3499   1
   0   4   8 190.806 22.3906   1
   1   4   8 617.681 23.4364   1
  -1   5   8 25.9131 16.7535   1
   0   5   8 18.1434 18.1434   1
   1   5   8 666.502 25.9674   1
  -1   6   8 91.4815 18.6712   1
   0   6   8 281.268 25.4635   1
   1   6   8 52.4651 20.4961   1
  -1   7   8 199.991 32.3543   1
   0   7   8 735.724  50.715   1
   0   7   8  35.804  35.804   1
   1   7   8 30.9501 33.2417   1
  -1   8   8 262.779 37.9787   1
   0   8   8 41.8828 41.8828   1
   0   8   8 3.70771 36.8917   1
   1   8   8 12.1181 36.5032   1
   0  -7   9  41.867 28.1504   1
   1  -7   9 16.7445 20.6422   1
   0  -6   9 808.187  39.018   1
   1  -6   9 10.0603 18.7232   1
   0  -5   9 313.963 19.1157   1
   1  -5   9 16.1715 13.0214   1
   0  -4   9 15.4533 15.4533   1
   1  -4   9 2667.96 55.3544   1
   0  -3   9 74.6371 17.3307   1
   1  -3   9 883.252 25.3289   1
   1  -2   9 18.6964 13.5435   1
   0  -1   9 394.413 22.6502   1
   1  -1   9 2504.91 84.0006   1
   0   0   9 3033.44 73.1772   1
   1   0   9 616.578  19.739   1
   0   1   9 6.81057 16.0045   1
   1   1   9 7.10965 13.3314   1
  -1   2   9 19.8509 15.4066   1
   0   2   9 938.626 36.0801   1
   1   2   9 213.581 18.0229   1
  -1   3   9 4710.76 94.4836   1
   0   3   9 15.8712 15.8712   1
   1   3   9 940.574 25.5241   1
  -1   4   9 2225.53 62.6948   1
   0   4   9 11.8934 17.6225   1
   1   4   9 3373.99 83.6195   1
  -1   5   9 417.683 21.8363   1
   0   5   9 18.3667 18.3667   1
   1   5   9 2711.59 68.8891   1
  -1   6   9 269.345 28.6109   1
   0   6   9  343.74   26.06   1
   1   6   9 3.89902 20.4418   1
  -1   7   9 149.918 33.2122   1
   0   7   9 29.3038 41.2503   1
   1   7   9 0.05064 34.0829   1
  -1   8   9 421.174 41.8374   1
   0   8   9 32.4487 39.1416   1
   0   8   9 44.8619 44.8619   1
   1   8   9 43.9351 38.2391   1
   0  -7  10 493.904 34.6068   1
   1  -7  10 8.81233 20.4526   1
   0  -6  10 4.94701 22.2777   1
   1  -6  10 334.143 23.2354   1
   0  -5  10 130.335 23.0764   1
   1  -5  10 5.15839 17.9035   1
   1  -4  10 1319.57 37.2931   1
   0  -3  10 101.523 17.7123   1
   1  -3  10 2.33326 13.5178   1
   0  -2  10 15.4372 15.4372   1
   1  -2  10 438.108 18.5671   1
   0  -1  10 271.307 21.5941   1
   1  -1  10 76.9317 15.3492   1
   0   0  10 2392.95 63.9476   1
   1   0  10 578.297 19.7329   1
   1   1  10 114.425 15.1019   1
  -1   2  10 4110.02 89.3395   1
   0   2  10  16.429  16.429   1
   1   2  10 268.668 18.9708   1
  -1   3  10 1173.91 29.4948   1
   0   3  10 17.3618 17.3618   1
   1   3  10 2162.11 70.2233   1
  -1   4  10 1815.49 52.5877   1
   0   4  10 1666.78 64.6079   1
   1   4  10 160.607 19.4883   1
  -1   5  10 6.04325 16.6053   1
   0   5  10 18.3334 18.3334   1
   1   5  10 111.062 20.1913   1
  -1   6  10 65.9521  28.107   1
   0   6  10 93.5171 32.5354   1
   1   6  10 92.4921 25.8678   1
  -1   7  10 98.1404 32.6628   1
   0   7  10 39.1985 39.1985   1
   0   7  10  27.028 32.3401   1
   1   7  10 13.1523 34.0932   1
   0   8  10 72.4045 38.2168   1
   0   8  10 69.0544 47.0119   1
   1   8  10 41.0232 41.0232   1
   0  -6  11 21.9904  23.067   1
   1  -6  11 23.5791 19.4508   1
   0  -5  11 321.507 26.9314   1
   1  -5  11 120.576 20.8955   1
   0  -4  11 15.3136 15.3136   1
   1  -4  11  17.186 12.6472   1
   0  -3  11 55.9659  17.533   1
   1  -3  11 6.03916 13.3136   1
   1  -2  11 3234.55 63.5233   1
   0  -1  11 699.066 26.4274   1
   1  -1  11 4229.79 79.2591   1
   1   0  11 384.755 18.2042   1
   0   1  11 17.4316 17.4316   1
   1   1  11 1694.16  40.532   1
  -1   2  11 269.334 19.9608   1
   0   2  11 67.7103 19.9055   1
   1   2  11 254.583 19.6196   1
  -1   3  11 10.8888 16.1883   1
   0   3  11 73.2394 20.3779   1
   1   3  11 17.6456 17.0231   1
  -1   4  11 167.404 18.6958   1
   0   4  11 16.8143 18.3695   1
   1   4  11 188.056 19.9921   1
  -1   5  11 1476.35  42.615   1
   0   5  11 18.6864 18.6864   1
   1   5  11 34.7847  19.319   1
  -1   6  11 218.827 31.7917   1
   0   6  11 38.6916 34.1807   1
   1   6  11 19.7723 30.7599   1
  -1   7  11 25.2365 33.8624   1
   0   7  11 0.71264 34.0268   1
   0   7  11 55.9664 42.4401   1
   1   7  11 5.32129 37.2054   1
   1   8  11 4.02397 44.0625   1
   0  -6  12 24.7714 24.7714   1
   1  -6  12  19.811  19.811   1
   0  -5  12 250.702 27.9274   1
   1  -5  12 60.3228 19.4387   1
   0  -4  12 21.2496 21.2496   1
   1  -4  12 1350.84 31.7585   1
   0  -3  12  75.391 16.2824   1
   1  -3  12 6.26506 13.0294   1
   0  -2  12 16.2451 16.2451   1
   1  -2  12 338.415 17.0574   1
   0  -1  12 69.5557 18.6136   1
   1  -1  12 963.645 26.5384   1
   0   0  12 18.2516 18.2516   1
   1   0  12 2256.51 56.0727   1
   0   1  12 5.51008 17.8033   1
   1   1  12 57.4959 15.8075   1
  -1   2  12 860.636 25.1924   1
   0   2  12 15.5424 18.7738   1
   1   2  12 3239.97 68.7103   1
  -1   3  12 10.4249 16.3461   1
   1   3  12 25.7862 17.1908   1
  -1   4  12 115.317 24.9187   1
   0   4  12 169.766 23.3078   1
   1   4  12 190.426 20.1483   1
  -1   5  12 11.1895 27.4585   1
   0   5  12  28.565  28.565   1
   1   5  12 10.1092 26.6521   1
  -1   6  12  85.803 31.8737   1
   0   6  12 53.2082 34.3177   1
   1   6  12 2.71053 33.1042   1
   0   7  12 36.3025  37.837   1
   0   7  12  43.926  43.926   1
   1   7  12 27.5116 39.3232   1
   0  -5  13 22.6079 22.6079   1
   1  -5  13 81.3037 22.5059   1
   0  -4  13  21.503  21.503   1
   1  -4  13 6.63839 18.8499   1
   0  -3  13 12.6409 21.0566   1
   1  -3  13 119.896  21.131   1
   1  -2  13 117.386 14.6386   1
   0  -1  13 39.3265 16.3459   1
   1  -1  13 20.9197 14.6433   1
   1   0  13 41.6975 14.7655   1
   0   1  13 18.3181 18.3181   1
   1   1  13 1197.78 24.9126   1
  -1   2  13 305.105 20.3332   1
   0   2  13 3.17236 17.3997   1
   1   2  13 684.469 23.5113   1
  -1   3  13  198.40  26.832   1
   0   3  13 17.5015 17.5015   1
   1   3  13 1460.62 29.6222   1
  -1   4  13 25.1499 25.5863   1
   0   4  13 135.372 32.6943   1
   1   4  13 20.5898  26.694   1
  -1   5  13 151.966 31.8348   1
   0   5  13 29.9703 29.9703   1
  -1   6  13 154.883 34.9422   1
   0   6  13  12.175 36.7509   1
   1   6  13 10.8563 35.7745   1
   1   7  13 40.1981 41.8739   1
   0  -5  14 11.2743 24.5279   1
   1  -5  14 33.7383 21.2972   1
   0  -4  14 23.6029 22.8887   1
   1  -4  14 186.305 22.3019   1
   0  -3  14 204.178 26.9672   1
   1  -3  14 55.7401 21.6709   1
   0  -2  14  22.582  22.582   1
   1  -2  14 171.945 22.4867   1
   0  -1  14 57.6966 24.1299   1
   1   0  14 315.773 17.0298   1
   0   1  14 17.7179 17.7179   1
   1   1  14  388.13 18.6992   1
  -1   2  14  85.826 27.8255   1
   0   2  14 41.5625  26.222   1
   1   2  14 965.948 25.4114   1
  -1   3  14 1688.78 45.0074   1
   0   3  14 27.1165 27.1165   1
   1   3  14   34.67 25.4432   1
  -1   4  14 6.42447 28.4204   1
   0   4  14 27.9481 27.9481   1
   1   4  14 132.789 30.3228   1
  -1   5  14 2.58038 31.6176   1
   0   5  14 10.7411 33.7905   1
   1   5  14 31.2361 31.2361   1
   0   6  14 35.7788 35.7788   1
   1   6  14 34.8025 38.9394   1
   0  -4  15 25.0398 25.0398   1
   1  -4  15 34.5788 22.2045   1
   0  -3  15 83.5779 25.7412   1
   0  -2  15 23.3447 23.3447   1
   1  -2  15 47.7728 21.3607   1
   0  -1  15 54.3226 27.0775   1
   1  -1  15 20.2992 20.2992   1
   1   0  15 106.307 22.3481   1
   0   1  15 28.2996 28.2996   1
   1   1  15 21.9856 21.9856   1
  -1   2  15 598.854 37.4706   1
   0   2  15 0.00596 28.0768   1
   1   2  15  50.243 26.1277   1
  -1   3  15 113.772 30.6224   1
   0   3  15 28.3086 28.3086   1
   1   3  15 168.546 29.2259   1
  -1   4  15 48.3105 31.6411   1
   0   4  15 41.3723 35.0131   1
   1   4  15 23.9412 30.2074   1
   0   5  15 10.0152 35.4022   1
   1   5  15 126.487 37.3911   1
   0  -3  16 10.2262 25.5564   1
   1  -3  16  7.6779 22.8889   1
   0  -2  16 31.1562 31.1562   1
   1  -2  16  267.87 25.7936   1
   0  -1  16 21.7141 26.4283   1
   1  -1  16 35.0694 23.1978   1
   0   0  16 29.3524 29.3524   1
   1   0  16 192.399 25.0018   1
  -1   1  16 216.695 33.6895   1
   0   1  16 30.0073 30.0073   1
   1   1  16 181.071 26.3439   1
  -1   2  16 29.8022 31.0392   1
   0   2  16 32.4675 32.4675   1
   1   2  16 72.6678 29.4472   1
  -1   3  16 10.1916 32.4944   1
   0   3  16 31.7538 31.7538   1
   1   3  16 17.5195 29.8506   1
   0   4  16 10.3418 34.9465   1
   1   4  16 68.9362 33.6724   1
   0  -1  17 6.21184 28.8241   1
   1  -1  17 45.8745 24.7686   1
   0   0  17 9.98282 31.9624   1
   1   0  17 52.2831 25.6849   1
  -1   1  17 15.1131 34.4536   1
   0   1  17 19.2104 34.2112   1
   1   1  17 27.8677  27.287   1
   0   2  17 35.2156 35.2156   1
   1   2  17 31.8298 31.7311   1
   1   3  17 22.5887 34.3166   1
   1   0   0 89.9433 10.7173   1
  -1   1   0  469.09 12.8477   1
   0   1   0 1610.18 43.4507   1
   0   1   0 2140.66 98.2328   1
   1   1   0 6.80492 14.0555   1
  -1   2   011152.20 269.444   1
   0   2   0 5798.38 196.253   1
   0   2   0 8254.50  227.13   1
   1   2   0 3.10655 17.0462   1
  -1   3   0 1008.14 27.9431   1
   0   3   010615.50 302.201   1
   0   3   012850.40 315.996   1
  -1   4   0 197.732 26.8295   1
   0   4   0 129.965 26.5807   1
   0   4   0 553.125 29.0809   1
   1   4   0 1919.24 64.3054   1
   0   5   0 384.223 29.5742   1
   0   5   0 82.1372 27.3824   1
   1   5   0  922.04 46.7687   1
   0   6   0 52.5953  30.161   1
   1   6   0 535.782 33.1937   1
   0   7   0 0.43364 24.2348   1
   0   8   0 14.6114 34.6415   1
   1   8   0 108.371 37.0947   1
   0   9   0  25.114 43.3489   1
  -1  -9   1 25.8466 37.6935   1
   0  -9   1 56.7643 38.3138   1
   1  -9   1 2.23005 39.3905   1
  -1  -8   1 1051.81 50.2008   1
   0  -8   1 50.9937 32.9769   1
   1  -8   1 14.6326 34.3334   1
  -1  -7   1 23.1716 23.1716   1
   0  -7   1 11.6606 22.0366   1
   1  -7   1 671.777 29.2032   1
  -1  -6   1 2910.01 93.0285   1
   0  -6   1 2556.69 87.5066   1
   1  -6   1 10.0866  26.563   1
  -1  -5   1 22.1142 22.1142   1
   0  -5   1 1908.24 60.8325   1
   1  -5   1 197.783 24.2514   1
  -1  -4   1 3129.01 89.0159   1
   0  -4   1 877.212 30.2239   1
   1  -4   1 7696.42 207.151   1
   0  -3   1 4555.30 215.458   1
   1  -3   1 5806.74 218.023   1
  -1  -2   1 4992.65  204.23   1
   0  -2   113976.80 294.967   1
   1  -2   141901.60 526.802   1
  -1  -1   1 97.6908 20.6359   1
   0  -1   1 548.429 21.4087   1
   1  -1   1 586.823 20.3389   1
  -1   0   1 2680.20 112.216   1
   1   0   1 8910.66 133.726   1
  -1   1   1 116.142 9.82404   1
   0   1   1 0.60667 6.44225   1
   1   1   1 2608.88 102.039   1
  -1   2   1 3664.73 131.666   1
   0   2   1 10.7841 12.5109   1
   1   2   115831.60 309.032   1
  -1   3   1 2590.29 76.1092   1
   0   3   115355.90 321.654   1
   1   3   1 116.437 25.0626   1
  -1   4   112025.10 244.588   1
   0   4   1 20.9993 20.9993   1
   1   4   1 9328.95 236.238   1
   0   5   1 706.204 31.5823   1
   1   5   1 22.9971 22.9971   1
   1   6   1 26.1189 24.8026   1
   1   7   1 6.09306 29.2417   1
   1   8   1 464.764 44.8605   1
   1   9   1 16.1364 38.9343   1
  -1  -9   2 44.4092 44.4092   1
   0  -9   2  10.861 36.3429   1
   1  -9   2 56.9913 39.1333   1
  -1  -8   2 2.79202 31.1962   1
   0  -8   2 17.2258 31.4846   1
   1  -8   2 342.955 46.0586   1
  -1  -7   2 15.8286 21.9189   1
   0  -7   2 1.82731 20.9532   1
   1  -7   2 17.9189 20.3003   1
  -1  -6   2 3752.22 95.4106   1
   0  -6   2 3912.89 94.9377   1
   1  -6   2 21.0757 21.0757   1
  -1  -5   2 1094.68 56.0909   1
   0  -5   2 1479.49 49.5171   1
   1  -5   2 9028.81 176.683   1
  -1  -4   2 4334.03 165.409   1
   0  -4   2 4260.47 157.082   1
   1  -4   2 987.972 37.4012   1
   0  -3   2 681.345  30.981   1
   1  -3   2 330.331 19.7184   1
   0  -2   2 2843.34 142.177   1
   1  -2   2 2622.89 85.5822   1
   0  -1   2 57.3143  12.668   1
   1  -1   215019.30 252.555   1
  -1   0   2 3565.43 138.673   1
   1   0   2 674.439 19.9936   1
  -1   1   2 1533.95 49.4421   1
   0   1   2 802.792 24.6937   1
  -1   2   2 5788.32 164.145   1
   1   2   219491.30 307.004   1
  -1   3   2 2645.03 68.0967   1
   0   3   2 499.297 21.9876   1
   1   3   2 16.1449 16.1449   1
  -1   4   2 953.555 47.1502   1
   1   4   2 42.1098 19.9622   1
   0   5   2 4721.88 135.185   1
   1   6   2 27.4732 22.2394   1
   1   7   2  23.829  23.829   1
   1   8   2 401.265 45.1994   1
   1   9   2 30.6068 38.5539   1
  -1  -9   3 12.4395 35.3844   1
   0  -9   3 26.9407 36.4676   1
   1  -9   3 34.7582 36.9708   1
  -1  -8   3 5.66123 31.2463   1
   0  -8   3  627.80 40.1809   1
   1  -8   3 33.2308 33.2308   1
  -1  -7   3 20.4035 20.4035   1
   0  -7   3 115.448 24.5742   1
   1  -7   3 98.0997 20.5959   1
  -1  -6   3 1349.01 40.4861   1
   0  -6   3  55.059 21.0169   1
   1  -6   3 37.9235 20.2969   1
  -1  -5   3 23.9039 23.9039   1
   0  -5   3 431.816 29.7217   1
   1  -5   3 1203.38 30.2131   1
  -1  -4   3 761.596 28.9042   1
   0  -4   3 2321.32  64.093   1
   1  -4   3 4.32497 17.7095   1
   0  -3   3 8197.75 234.551   1
   1  -3   3 109.451 16.5246   1
  -1  -2   328151.70 445.036   1
   0  -2   311010.80 254.377   1
   1  -2   3 735.775 26.6309   1
   0  -1   3 1707.38 53.4988   1
   1  -1   315928.00 269.946   1
   1   0   3 2360.70  104.66   1
  -1   1   3 3797.50 138.738   1
   0   1   3 708.002 23.4646   1
   1   1   3 743.537 25.7864   1
  -1   2   3   90.17 16.3225   1
   0   2   3 11.7601 11.7601   1
   1   2   395970.10 764.927   1
  -1   3   312922.60 232.406   1
   0   3   3 28.3141 15.7502   1
   1   3   3 14.9712 14.9712   1
  -1   4   3 1141.85 52.9743   1
   1   4   310804.10 229.482   1
   0   5   3 70.1845 23.2744   1
   1   6   3 35.3554 22.6016   1
   1   7   3 25.2485 25.2485   1
   1   8   3 312.589   41.67   1
   1   9   3 39.7716 39.7716   1
  -1  -9   4 9.66799 34.9262   1
   0  -9   4 3.08239 34.9104   1
  -1  -8   4 117.541 34.5588   1
   0  -8   4 407.068 35.9166   1
   1  -8   4 46.2133 29.8213   1
  -1  -7   4 20.2433 20.2434   1
   0  -7   4 27.1366 19.4942   1
   1  -7   4 62.2767 27.6926   1
  -1  -6   4 163.574 23.9167   1
   0  -6   4 2268.19 63.9322   1
   1  -6   4 35.6265 19.2326   1
  -1  -5   4 23.2397 23.2397   1
   0  -5   4  694.33 34.0145   1
   1  -5   4 1262.51 35.9216   1
  -1  -4   4 6691.15 179.445   1
   0  -4   4 4767.62 143.229   1
   1  -4   4 5157.53 131.354   1
  -1  -3   4 65.8008 24.5251   1
   0  -3   4 408.421 26.8424   1
   1  -3   4 9021.02  205.59   1
  -1  -2   4 804.406 28.0481   1
   0  -2   4 9.92262 14.3779   1
   1  -2   4 4474.32 171.031   1
   1  -1   4 3807.16 156.517   1
   1   0   413144.90 227.716   1
  -1   1   4 9693.89 235.452   1
   0   1   4 2691.73 108.239   1
   1   2   4 6.19494 12.0707   1
  -1   3   4 14.5737 14.5737   1
   0   3   4 456.882 21.4638   1
  -1   4   4 19.7723 19.7723   1
   0   4   4 19.4142 19.4142   1
   1   4   4 269.455 23.8892   1
   0   5   4 2621.33 99.3047   1
   1   6   4 41.2704 24.2873   1
   1   7   4 27.8747 27.8747   1
   1   8   4 18.6452 33.9466   1
   1   9   4 40.1375 40.1375   1
  -1  -8   5 130.392 32.8678   1
   0  -8   5 53.6923  30.071   1
   1  -8   5 32.9924 32.9925   1
  -1  -7   5 29.6625 29.6625   1
   0  -7   5 475.668 37.0111   1
   1  -7   5  54.971 25.6496   1
  -1  -6   5 357.125 25.0102   1
   0  -6   5 95.5938 19.4022   1
   1  -6   5 18.1583 18.1583   1
  -1  -5   5 20.2004 20.2004   1
   0  -5   5 1046.90 40.8439   1
   1  -5   5 10.9929  17.258   1
  -1  -4   5 123.676 21.6614   1
   0  -4   5 3825.96 113.201   1
   1  -4   5 4261.63 108.732   1
   0  -3   5  93.935 21.0922   1
   1  -3   5 56.1819 16.1233   1
  -1  -2   5 2607.38 75.0198   1
   0  -2   510238.50 235.201   1
   1  -2   521384.70 321.418   1
  -1  -1   5 17.7487 17.7487   1
   1  -1   5 13.0701 13.0701   1
  -1   0   5 5.89975 19.2139   1
   1   0   5 213.185 14.4258   1
  -1   1   5 3.25036 14.6594   1
   0   1   5 2963.24 82.3855   1
   1   1   5 10.9607 10.9607   1
   1   2   5 4.06616 12.8003   1
  -1   3   5 9138.88 183.372   1
   0   3   5 2.73753 15.6213   1
   1   3   5 15.2284 15.2284   1
  -1   4   5 2576.77 70.9945   1
   0   4   5 19.0447 19.0447   1
   1   4   5 8440.29 182.673   1
   0   5   5 224.344 27.8152   1
   1   5   5 19.2673 19.2673   1
   1   6   5  893.97 37.2763   1
   1   7   5  26.839  26.839   1
   1   8   5 340.156 45.7464   1
   1   9   5 43.0962 42.1603   1
  -1  -8   6 563.229 39.9086   1
   0  -8   6 37.6151 28.7141   1
   1  -8   6 30.7212 30.7212   1
  -1  -7   6  28.356  28.356   1
   0  -7   6 6.06623 24.6377   1
   1  -7   6 14.9214 24.3977   1
  -1  -6   6 55.9522 19.6346   1
   0  -6   6 1018.95 25.3779   1
   1  -6   6 939.028 45.3748   1
  -1  -5   6 8.25838 18.7733   1
   0  -5   6 18.3908 18.3908   1
   1  -5   6 2760.13 66.6166   1
  -1  -4   6 2761.93 93.3239   1
   0  -4   6 669.177 23.4462   1
   1  -4   6 1680.43  44.252   1
  -1  -3   6  21.571  21.571   1
   0  -3   6 769.017 33.6023   1
   1  -3   6 4016.02  128.90   1
  -1  -2   6 8.64883 18.0289   1
   1  -2   6 1430.15 42.0417   1
  -1  -1   6 8.17236  17.196   1
   0  -1   6 1527.40 56.1433   1
   1  -1   610226.10 227.663   1
  -1   0   6 4189.94 147.523   1
   1   0   6 6911.17 183.657   1
  -1   1   6 193.897 21.4661   1
   0   1   618854.20 303.158   1
   1   1   6 12.3043 12.3043   1
  -1   2   6 1175.14 40.2163   1
   1   2   6 325.159 19.6198   1
  -1   3   6 269.835 23.6532   1
   0   3   6 19.0509 17.5307   1
   1   3   6   15.38   15.38   1
   1   4   6 65.4263 20.0511   1
   0   5   6 1978.07 87.5477   1
   1   5   6 20.2189 20.2189   1
   1   6   6 17.2151 22.0712   1
   1   8   6 14.0953 38.8595   1
   1   9   6 28.5865 41.4567   1
  -1  -8   7 25.2854 29.9949   1
   0  -8   7 157.297 31.2809   1
   1  -8   7 101.586 30.0527   1
  -1  -7   7 30.9538 30.9538   1
   0  -7   7 15.1555 25.0136   1
   1  -7   7 17.8242 24.0514   1
  -1  -6   7 29.9553 17.9023   1
   0  -6   7 1076.07 25.1539   1
   1  -6   7 292.055  22.056   1
  -1  -5   7 18.8661 18.8661   1
   0  -5   7  47.022 20.3787   1
   1  -5   7 362.548 19.5874   1
  -1  -4   7 4.94297 18.4758   1
   1  -4   7 10.3871 17.2109   1
  -1  -3   7 361.077 32.4813   1
   0  -3   7 8.97347 16.9852   1
   1  -3   7 1925.60 55.3499   1
  -1  -2   7 4404.41 137.022   1
   0  -2   7 4941.32  151.99   1
   1  -2   7 2450.33 66.0289   1
   0  -1   7 10.3312 20.1777   1
   1  -1   7 3270.11 116.725   1
  -1   0   7 413.893 31.2119   1
   0   0   7 21.4111 21.4111   1
   1   0   7 2569.10 69.9897   1
  -1   1   7 707.922 32.0159   1
   0   1   7 9537.23 222.962   1
   1   1   7 14.8245 14.8245   1
   0   2   7 17.4733 17.4733   1
   1   2   7 9508.43 183.449   1
  -1   3   7 17.5028 17.5028   1
   0   3   7 3122.09 107.951   1
  -1   4   7 114.347 26.4143   1
   1   4   7 5492.96  125.69   1
   0   5   7 21.4074 21.9853   1
   0   6   7 23.6116 23.6115   1
   1   6   7 2.51735 21.6985   1
   1   8   7 180.512 44.9727   1
   1   9   7 26.2891 43.2077   1
   0  -8   8 38.8003 28.6512   1
  -1  -7   8 4.78325 30.6358   1
   0  -7   8 15.5149 24.2199   1
   1  -7   8 125.562 26.9151   1
  -1  -6   8 9.42435 24.9111   1
   0  -6   8 141.548 24.7531   1
   1  -6   8 9.68945 22.0303   1
  -1  -5   8 0.01778 21.7838   1
   0  -5   8  21.767 18.5209   1
   1  -5   8 231.041 17.6964   1
  -1  -4   8 7927.80 117.359   1
   0  -4   8 2099.55  63.204   1
   1  -4   8 19.9858 17.7019   1
  -1  -3   8 18.6271 18.6271   1
   0  -3   8 969.346 41.1138   1
   1  -3   8 2808.51 82.1693   1
  -1  -2   810545.30 194.303   1
   0  -2   8 74.7346  17.785   1
   1  -2   8 608.092 22.5985   1
  -1  -1   8 18.7515 18.7515   1
   1  -1   8 1547.42 47.3561   1
  -1   0   8  19.934  19.934   1
   0   0   8 1593.83 51.5023   1
   1   0   8 4935.34 142.622   1
  -1   1   8 375.019 31.9076   1
   0   1   8  17.455  17.455   1
  -1   2   8 18.6791 18.6791   1
   0   2   8 22.8029 22.8029   1
   1   2   817280.00 243.002   1
   0   3   8 129.108  21.963   1
   1   3   8 16.1065 16.1065   1
  -1   4   8 23.9854 26.3703   1
   0   4   8 24.4291 24.4291   1
   1   4   8 155.802 24.3923   1
  -1   5   8 3.42714 21.3395   1
   0   5   8 110.411 26.1323   1
   1   5   8 22.3389 22.3389   1
   0   6   8 28.5838 28.5838   1
   1   6   8  9.4148 22.7465   1
   1   7   8  32.386  32.386   1
   1   8   8 24.7724 39.2962   1
  -1  -7   9  9.2566 28.6512   1
   0  -7   9 19.2617 25.4326   1
   1  -7   9 63.1558 24.1664   1
  -1  -6   9 4.72716 25.2484   1
   0  -6   9 1637.69 38.4285   1
   1  -6   9 16.8527  21.832   1
  -1  -5   9 21.3451 21.3451   1
   0  -5   9 41.3168 18.5542   1
   1  -5   9 25.4157 14.9507   1
  -1  -4   9 1123.75 32.2898   1
   0  -4   9 145.299 18.2988   1
   1  -4   9 2736.63 62.4047   1
  -1  -3   9  17.906 18.8329   1
   0  -3   9 17.5773 17.5773   1
   1  -3   9  655.46  28.131   1
  -1  -2   9 55.2142 19.9734   1
   0  -2   9 5212.44 120.477   1
   1  -2   9 6.59395 16.5441   1
   0  -1   9 26.8554 23.7352   1
   1  -1   9 2333.00 57.4148   1
  -1   0   9 22.2001 22.2001   1
   1   0   9  336.18 21.2754   1
  -1   1   9 6568.04  136.79   1
   0   1   9 18.5611 18.5612   1
   1   1   9 9.36157 14.9978   1
  -1   2   9 18.2523 18.2523   1
   1   2   9 157.936 20.0458   1
  -1   3   9 5587.84 106.346   1
   0   3   9 18.8475 20.0609   1
   1   3   9 21.7853 21.7853   1
   0   4   9  20.834  20.834   1
   1   4   9 3519.20 92.5436   1
  -1   5   9 163.592 26.2681   1
   0   5   9 24.9308 24.0278   1
   1   5   9 722.105 38.8392   1
   0   6   9  29.404  29.404   1
   1   6   9 26.0449 22.5807   1
   1   7   9 35.2766 35.2766   1
   1   8   9 3.90518 41.3317   1
  -1  -7  10 0.93351 28.6064   1
   0  -7  10 20.4963  30.329   1
   1  -7  10 12.4963 24.8952   1
  -1  -6  10 51.4265 27.4129   1
   0  -6  10 20.4565 23.4856   1
   1  -6  10 19.4394 25.9419   1
  -1  -5  10 3.61826  24.643   1
   0  -5  10 22.8648 22.8648   1
   1  -5  10 11.5972 20.0345   1
  -1  -4  10 23.6159  18.246   1
   0  -4  10 75.2018 17.2436   1
   1  -4  10 1272.87 41.8047   1
  -1  -3  10 13.3764 18.8366   1
   0  -3  10 18.2504 18.2504   1
   1  -3  10  14.882 15.5424   1
  -1  -2  10 3142.88 81.7514   1
   0  -2  10 14.2416 17.3178   1
   1  -2  10 301.918 20.9256   1
  -1  -1  10 20.7762 20.7762   1
   0  -1  10 22.7448 22.7448   1
   1  -1  10 13.2874 16.5539   1
  -1   0  10 13.3269 21.1281   1
   1   0  10 347.769 21.3783   1
  -1   1  10 861.774 41.1641   1
   0   1  10 9229.82 153.899   1
   0   2  10 18.9476 18.9476   1
   1   2  10 173.707 21.4339   1
  -1   3  10 804.256 35.0665   1
   0   3  10 37.4988 21.7148   1
   1   3  10 20.1832 20.1832   1
   1   4  10 20.7023 20.7023   1
  -1   5  10 1.52442 21.0757   1
   0   5  10  23.377  23.377   1
   1   5  10 20.5915 20.5915   1
   0   6  10 36.6964 36.6964   1
   1   6  10 1949.03 59.0552   1
   1   7  10 35.9029 35.9029   1
   1   8  10 45.9759 45.9759   1
  -1  -6  11 22.4943 27.6736   1
   0  -6  11 23.5315 23.5315   1
   1  -6  11 37.9087 22.8293   1
  -1  -5  11  24.973  24.973   1
   0  -5  11 52.4583 26.4254   1
   1  -5  11 255.056 24.4154   1
  -1  -4  11 18.4706 16.8096   1
   0  -4  11 232.788 18.3925   1
   1  -4  11 14.8551 14.9071   1
  -1  -3  11 20.1585 20.1585   1
   0  -3  11 17.1619 17.1619   1
   1  -3  11 15.3877 15.3877   1
  -1  -2  11 1533.68 58.2607   1
   0  -2  11 4577.98  80.866   1
   1  -2  11 3148.48 66.1189   1
  -1  -1  11 21.0544 21.0544   1
   0  -1  11 226.772 28.1087   1
   1  -1  11 3638.65 80.1738   1
  -1   0  11 143.614 32.4371   1
   1   0  11 205.169   20.07   1
  -1   1  11  184.78 27.9083   1
   0   1  11 57.0457  22.584   1
  -1   2  11 20.5911 20.5911   1
   1   2  11 163.613 22.3384   1
  -1   3  11 19.8056 19.8734   1
   0   3  11 75.6361  24.083   1
   1   3  11 18.4037 18.4037   1
  -1   4  11  20.563  20.563   1
   0   4  11 21.1201 21.1201   1
   1   4  11 29.1546 21.7413   1
  -1   5  11 1383.47  51.783   1
   0   5  11 6.12885 22.6411   1
   1   5  11 2.49447 20.5531   1
   0   6  11 37.3533 37.3533   1
   1   6  11 31.9096 33.0387   1
   1   7  11 0.71968 39.0955   1
  -1  -6  12 38.0423 28.9473   1
   0  -6  12 100.362 27.2023   1
   1  -6  12 15.0137  23.068   1
  -1  -5  12 28.1049 28.1049   1
   0  -5  12 10.9066 27.0768   1
   1  -5  12 27.3633  21.712   1
  -1  -4  12 53.2066 26.5926   1
   0  -4  12 40.6142 23.0665   1
   1  -4  12 1711.82 37.6455   1
  -1  -3  12   17.73   17.73   1
   1  -3  12 9.51521 14.9017   1
  -1  -2  12 2981.23  61.106   1
   0  -2  12 180.979 20.4106   1
   1  -2  12 154.698 19.3556   1
  -1  -1  12 25.1857 25.1857   1
   0  -1  12 20.2234 20.2234   1
   1  -1  12  368.14 26.5646   1
  -1   0  12 22.1906 22.1906   1
   0   0  12 21.1072 21.1072   1
   1   0  12 2061.68 59.5181   1
  -1   1  12  847.76 39.5081   1
   0   1  12 21.2423 21.2423   1
   1   1  12 16.4551 16.4551   1
   0   2  12 20.5308 20.5308   1
   1   2  12 4147.43 79.7059   1
  -1   3  12 3.60531 20.4403   1
   0   3  12 2163.05 63.3778   1
   1   3  12  2.9939 19.2732   1
  -1   4  12 28.5258 28.5258   1
   1   4  12 24.5511 22.7103   1
  -1   5  12 13.5798 34.2697   1
   0   5  12  81.853 38.4567   1
   1   5  12 29.3908 29.3908   1
   1   6  12 34.5283 34.5283   1
   1   7  12   42.83   42.83   1
  -1  -5  13 1.64037 28.4051   1
   0  -5  13 23.8362 23.8362   1
   1  -5  13 420.477 29.4687   1
  -1  -4  13 654.643 37.0834   1
   0  -4  13 196.056 26.2944   1
   1  -4  13 30.0222 22.6173   1
  -1  -3  13 22.5904 26.3481   1
   0  -3  13 40.9703 23.3077   1
   1  -3  13 14.7022 23.1857   1
  -1  -2  13 1.91249 27.2025   1
   0  -2  13 84.3332 18.3625   1
   1  -2  13 87.4878 16.8786   1
  -1  -1  13 22.4818 22.4818   1
   0  -1  13 18.6615 18.6615   1
   1  -1  13 15.9332 15.9331   1
  -1   0  13 28.1506 28.1506   1
   1   0  13 14.1806 16.6882   1
  -1   1  13 4.53343 22.3749   1
   0   1  13 8.80889 22.5874   1
  -1   2  13 21.8376 21.8376   1
   0   2  13 5.51845 20.9279   1
   1   2  13 631.512 28.7302   1
  -1   3  13 31.2297 31.2297   1
   0   3  13 29.1493 22.4225   1
   1   3  13 21.1451 21.1451   1
  -1   4  13 31.0419 31.0419   1
   0   4  13 34.6801 34.6801   1
   1   4  13 14.3746 30.3231   1
  -1   5  13  37.024  37.024   1
   0   5  13 63.6124 39.8244   1
   1   5  13 32.4422 32.4422   1
   0   6  13 42.6956 42.6956   1
   1   6  13 42.4282 42.4282   1
   1   7  13 30.3366  45.598   1
   0  -5  14 4.58645 25.8053   1
   1  -5  14 23.4922 23.4922   1
  -1  -4  14 88.3421 31.1518   1
   0  -4  14 15.6655 25.2131   1
   1  -4  14 167.649 27.9862   1
  -1  -3  14 30.6643 30.6643   1
   0  -3  14 28.2591 28.2591   1
   1  -3  14 25.1382 25.1382   1
  -1  -2  14 95.0512 33.0818   1
   0  -2  14 149.006 29.2267   1
   1  -2  14  84.464 26.0278   1
  -1  -1  14 26.8629 32.6342   1
   0  -1  14  26.632  26.632   1
   1  -1  14 28.6408  21.661   1
  -1   0  14  39.212  39.212   1
   0   0  14 21.3417 21.3417   1
   1   0  14 186.723  19.006   1
  -1   1  14 31.7526 31.7526   1
   0   1  14 6.09637 21.9746   1
   1   1  14 19.7524 19.7524   1
  -1   2  14 32.4683 32.4683   1
   0   2  14 8.82821 31.3315   1
   1   2  14 1641.67  48.386   1
  -1   3  14 1204.40 54.9907   1
   0   3  14 96.5131 33.4427   1
   1   3  14 27.6389 27.6389   1
  -1   4  14 42.5814 35.0297   1
   0   4  14 34.1446 34.1446   1
   1   4  14 228.564 39.0712   1
  -1   5  14 59.6721 39.3461   1
   0   5  14 26.8209 40.8557   1
   1   5  14 13.2812 36.8065   1
   0   6  14 44.1623 44.1623   1
   1   6  14 40.4706 40.4706   1
   0  -4  15 48.6861 28.7531   1
   1  -4  15 42.8515 25.7924   1
  -1  -3  15 48.9381  33.818   1
   0  -3  15 27.5395 27.5395   1
   1  -3  15 24.8455 24.8455   1
  -1  -2  15  71.522 35.5612   1
   0  -2  15 14.5457 27.1661   1
   1  -2  15 10.1467 24.0885   1
  -1  -1  15 70.8854 36.1523   1
   0  -1  15 31.0966 31.0966   1
   1  -1  15 22.7911 22.7911   1
  -1   0  15 36.9916 36.9916   1
   1   0  15 39.2203 24.8212   1
  -1   1  15 27.9006  35.436   1
   0   1  15 362.831 42.3573   1
   1   1  15 15.2368 24.7105   1
  -1   2  15  37.064  37.064   1
   0   2  15 10.1241 33.6815   1
   1   2  15 29.1664 29.1664   1
  -1   3  15  37.839  37.839   1
   0   3  15 37.6221 39.6368   1
   1   3  15 30.8763 30.8763   1
  -1   4  15 1.77993 39.2973   1
   0   4  15 38.5777 38.5777   1
   1   4  15 5.07409 34.2017   1
   0   5  15 32.9228 42.9054   1
   1   5  15 40.5652 40.5652   1
   0  -3  16 29.1365 29.1365   1
  -1  -2  16 27.3484 34.5849   1
   0  -2  16 818.772 42.4316   1
   1  -2  16 353.974  32.442   1
  -1  -1  16 4.43444 41.4502   1
   0  -1  16 2.99179  31.033   1
   1  -1  16 25.2902 25.2902   1
  -1   0  16 40.6656 40.6656   1
   1   0  16 142.191  29.727   1
  -1   1  16 6.21351 42.5313   1
   0   1  16 36.5244 36.5244   1
  -1   2  16 57.1622  40.193   1
   0   2  16 38.4774 38.4774   1
   1   2  16  94.175 33.8666   1
  -1   3  16 7.39814 41.6656   1
   0   3  16 31.1764  39.961   1
   1   3  16 33.2475 33.2475   1
   0   4  16 1.14129 42.7315   1
   1   4  16 7.93117 36.9633   1
   0  -1  17 32.1101 34.0738   1
   1  -1  17 15.8174 26.7922   1
  -1   0  17 43.0083 43.0083   1
   0   0  17 72.4319 40.8341   1
   1   0  17 38.1693 28.9483   1
  -1   1  17  0.6289 44.1918   1
   0   1  17 32.4997 41.4834   1
   1   1  17 0.02002 30.1154   1
   0   2  17 44.2818 44.2818   1
   1   2  17 33.5258 33.5258   1
   1   3  17   18.05  37.121   1
   2   0   010968.60 266.297   1
  -2   1   0 3145.58   97.13   1
   2   1   046908.80 603.914   1
  -2   2   0 8503.31 227.694   1
   2   2   0 3299.79 97.3938   1
  -2   3   0 688.128 25.3088   1
  -2   4   0 940.128 29.2873   1
  -2   5   0 726.823 29.4943   1
  -1   5   0 3604.97 120.973   1
  -2   6   0 2247.82 69.8346   1
  -1   6   0  16.608 22.4162   1
   2   6   0 624.583 45.6754   1
  -2   7   0 607.222 27.7746   1
  -1   7   0 1110.86 34.3109   1
   2   7   0 22.2295 26.5134   1
  -2   8   0  33.581  33.581   1
  -1   8   0 34.7542 34.7542   1
  -1   9   0  69.088 40.0856   1
   2   9   0 43.5937 43.5937   1
  -2  -9   1 9.16878  40.097   1
  -2  -8   1 15.5594 36.2243   1
   2  -8   1 6.66411  33.047   1
   3  -8   1 38.9322 38.9322   1
  -2  -7   1 1.20672 30.7713   1
   2  -7   1 285.014   35.98   1
   3  -7   1 914.904 42.9087   1
  -2  -6   1 2367.23 59.3458   1
   2  -6   1 179.246 26.0304   1
   3  -6   1 134.281 23.1432   1
  -2  -5   1 24.2213 24.2213   1
   2  -5   1 9.56919 19.3464   1
   3  -5   1 420.299 25.0705   1
  -2  -4   1 74.5241 24.1244   1
   2  -4   1 1407.75 44.5101   1
   3  -4   1 174.409  21.403   1
  -2  -3   1 6.36872 21.7376   1
   2  -3   1 1885.22 58.7208   1
   3  -3   1 1934.76 53.4617   1
  -2  -2   1 363.478  24.125   1
   2  -2   1 4936.65  178.61   1
  -2  -1   144393.10 598.101   1
   3  -1   1 9.47171 15.5018   1
  -2   0   131717.00  448.61   1
   2   0   1 9467.99  214.63   1
   3   0   1 7340.45 223.378   1
  -2   1   1 1000.65 32.2138   1
   2   1   1 4756.27  178.75   1
  -2   2   1 6050.55 178.576   1
   2   2   1 3072.80 106.705   1
  -2   3   1 2131.89 62.9884   1
   2   3   1 9745.36 282.048   1
  -2   4   1 33.3226 19.5934   1
   2   4   1 505.058 33.5731   1
  -2   5   1 1743.52 42.3711   1
  -1   5   1 2916.78 106.604   1
   2   5   1 905.776 44.0129   1
  -2   6   1 1144.34 44.4026   1
  -1   6   1 21.5909 21.5909   1
   2   6   1 364.404 34.0044   1
  -2   7   1 991.888 30.7633   1
  -1   7   1 127.022 24.4919   1
   2   7   1 30.9911 30.9911   1
  -2   8   1 17.1481 35.7907   1
  -1   8   1  26.725 35.5593   1
   2   8   1 524.833 49.1516   1
  -1   9   1 68.0124 42.3595   1
   2   9   1 46.6113 45.1564   1
  -2  -9   2 6.46205 39.6118   1
  -2  -8   2 19.6205 34.3267   1
   2  -8   2 20.2935 34.2606   1
   3  -8   2 50.4527 34.7081   1
  -2  -7   2 22.8628 22.8628   1
   2  -7   2  27.902 27.4933   1
   3  -7   2 15.3192 28.8222   1
  -2  -6   2 29.3485 24.5642   1
   2  -6   2 65.1919 22.0977   1
   3  -6   2 221.176 22.8855   1
  -2  -5   2 26.3229 26.3229   1
   2  -5   2 2743.26 83.7225   1
   3  -5   2 3675.61 84.5085   1
  -2  -4   2 2715.24 76.7952   1
   2  -4   2 1141.89 33.4309   1
   3  -4   2 9388.30 164.213   1
  -2  -3   2 168.639 33.6649   1
   2  -3   2 4324.47 153.757   1
   3  -3   2 4308.15 134.932   1
  -2  -2   2  491.68 25.6212   1
   2  -2   227121.40 395.204   1
   3  -2   2 754.688   46.84   1
  -2  -1   2 5319.54 195.426   1
   2  -1   2 2.92467 12.0314   1
   3  -1   2 4910.77 139.265   1
  -2   0   212185.10 274.973   1
   2   0   2 7079.56 166.183   1
   3   0   2 7000.31  200.98   1
  -2   1   241593.20 532.763   1
   2   1   2 2466.18 74.4368   1
  -2   2   2 5632.25 170.117   1
   2   2   2 2667.89 87.2943   1
  -2   3   2 1941.36 53.8808   1
  -2   4   2 8536.15 165.242   1
   2   4   2 452.493 30.0009   1
  -2   5   2 655.558 28.0487   1
  -1   5   2 46.3684 21.4603   1
  -2   6   2 19.2955 20.6677   1
  -1   6   2 16.8673 20.7499   1
   2   6   2 1581.92 49.5992   1
  -2   7   2 678.339 40.7487   1
  -1   7   2 2.44579 21.1371   1
  -2   8   2 12.8562  32.881   1
  -1   8   2 34.7545 34.7545   1
   2   8   2  40.021 40.9741   1
  -1   9   2 17.2603 39.8852   1
   2   9   2 20.7584 42.2083   1
  -2  -8   3 53.1315 35.6752   1
   2  -8   3 264.174 39.0155   1
   3  -8   3 71.3807 32.4205   1
  -2  -7   3   23.02   23.02   1
   2  -7   3 730.449 36.2283   1
   3  -7   3 18.0125 27.8241   1
  -2  -6   3 991.229 36.0887   1
   2  -6   3  60.636 20.2621   1
   3  -6   3 314.769 21.7575   1
  -2  -5   3 86.0166 32.3506   1
   2  -5   3 2324.93 73.8156   1
   3  -5   3 2786.26 68.7192   1
  -2  -4   3 847.858 33.2751   1
   2  -4   3 1390.24 36.3797   1
   3  -4   3 2183.85 77.1849   1
  -2  -3   3 23.3843 23.3843   1
   2  -3   3 8001.42 197.483   1
   3  -3   3 23.2395 17.3638   1
  -2  -2   310010.90 284.704   1
   2  -2   3 205.023 18.0653   1
   3  -2   3 40.9195  18.809   1
  -2  -1   3 522.239 31.3121   1
   2  -1   310948.50 233.484   1
   3  -1   3 30.7663 14.0111   1
  -2   0   310581.40 260.727   1
   2   0   3 8436.13 180.363   1
   3   0   3 5337.65  149.81   1
  -2   1   3 384.339  20.381   1
   2   1   3 5468.90 162.811   1
  -2   2   3 5309.35 167.216   1
   2   2   3 2180.04 70.1728   1
  -2   3   3 4974.83 136.067   1
  -2   4   3 4963.05 114.298   1
   2   4   3 1080.29 34.2259   1
  -2   5   3  196.34 23.3573   1
  -1   5   3 3013.77 94.4821   1
  -2   6   3 12.4246 20.3288   1
  -1   6   3 20.4669 26.9642   1
   2   6   3 16.2931 24.4613   1
  -2   7   3 79.2029 32.2708   1
  -1   7   3 254.062  26.827   1
   2   7   3 24.8053 24.8053   1
  -2   8   3 37.2436 37.2436   1
  -1   8   3 40.3676 43.7452   1
   2   8   3 9.96175 39.1467   1
  -1   9   3 39.4227 39.4227   1
   2   9   3 63.7708 43.5459   1
  -2  -8   4 1.24712 34.1257   1
   2  -8   4 35.2335 29.5919   1
   3  -8   4 23.3076 30.3283   1
  -2  -7   4 31.3411 31.3411   1
   2  -7   4 599.796 32.8825   1
   3  -7   4 594.469 33.1327   1
  -2  -6   4 0.87054 22.8035   1
   2  -6   4 38.6101 16.8555   1
   3  -6   4 1.42739 16.1875   1
  -2  -5   4 1308.82 62.1504   1
   2  -5   4 795.834 23.7142   1
   3  -5   4 1226.28 29.3411   1
  -2  -4   4 3053.76 78.0137   1
   2  -4   4 11.0545 15.7543   1
   3  -4   4 1.10336 16.2968   1
   2  -3   4 1296.14 39.6515   1
   3  -3   4 550.491 23.9778   1
  -2  -2   4 4725.42 194.462   1
   2  -2   4 3045.74 139.015   1
   3  -2   4 6518.13 156.965   1
  -2  -1   4 1498.87 59.0357   1
   2  -1   4 1422.24 44.8309   1
   3  -1   4 5894.99 149.113   1
  -2   0   411284.80 272.653   1
   2   0   449821.60 480.212   1
   3   0   4 2596.14 105.115   1
  -2   1   4 79.3874 18.0745   1
   2   1   4 140.656 15.2908   1
  -2   2   4 1077.34 46.8801   1
   2   2   4  135.86 16.2873   1
  -2   3   4 3112.73 102.931   1
  -2   4   4 1118.23   50.07   1
   2   4   4 7783.15 202.992   1
  -2   5   4  290.92 25.1746   1
  -1   5   4 19.7763 19.5625   1
   2   5   4 22.4698 22.4698   1
  -2   6   4 8.10005 20.6555   1
  -1   6   4 23.5502 23.5502   1
   2   6   4 3770.40 99.2443   1
  -2   7   4 170.938 37.0219   1
  -1   7   4 44.7323 23.2938   1
   2   7   4 24.2301 24.2301   1
  -1   8   4 34.2192 34.2192   1
   2   8   4 9.94485  37.336   1
  -1   9   4 70.9505 43.7852   1
   2   9   4 42.9876 42.9876   1
  -2  -8   5 7.69165 33.8814   1
   2  -8   5 23.5111 27.1189   1
   3  -8   5 27.8819 27.8819   1
  -2  -7   5 30.0972 30.0972   1
   2  -7   5 111.771 25.5692   1
   3  -7   5 533.168 30.7833   1
  -2  -6   5 5326.59  84.195   1
   2  -6   5 3209.53 54.5413   1
   3  -6   5 0.96827 21.5282   1
  -2  -5   5  21.599  21.599   1
   2  -5   5 163.396 17.0805   1
   3  -5   5 28.4055  15.748   1
  -2  -4   5 5226.20 135.165   1
   2  -4   5 290.942 19.8758   1
   3  -4   5 1683.32 41.4774   1
  -2  -3   5 11.5089 21.3553   1
   2  -3   5 6167.98 146.927   1
   3  -3   5 1626.21 41.5243   1
  -2  -2   5 1844.30 50.8257   1
   2  -2   5 41.8321 15.4655   1
   3  -2   5  757.45  23.741   1
   2  -1   5 4445.74 162.896   1
   3  -1   5 934.332 27.1222   1
  -2   0   5 31.0977 21.9829   1
   2   0   5 8160.44 189.608   1
   3   0   510934.70 204.504   1
  -2   1   5 3530.14 139.168   1
   2   1   5 10.9646 11.7478   1
  -2   2   5 19.5543 19.5543   1
   2   2   5 3275.34  134.01   1
  -2   3   5 63.8351 17.8738   1
  -2   4   5 19.0498 19.0498   1
   2   4   5 5677.34 148.581   1
  -2   5   5 35.6536 21.6771   1
  -1   5   5 3281.78   91.05   1
   2   5   5 24.3718 24.3718   1
  -2   6   5 475.223 31.5018   1
  -1   6   5 1262.76 47.7709   1
   2   6   5 6.62156 25.4544   1
  -2   7   5 692.448 44.8975   1
  -1   7   5 3.87583 21.2737   1
   2   7   5 24.3001 24.3001   1
  -2   8   5  23.805 37.2114   1
  -1   8   5 29.7633 36.4338   1
   2   8   5  33.326 36.7725   1
  -1   9   5 76.9787 48.8916   1
   2   9   5 0.24152  43.652   1
  -2  -8   6 12.7806 34.5374   1
   2  -8   6 7.36385 27.1142   1
   2  -7   6 73.8086 23.5193   1
   3  -7   6 15.3812 23.4049   1
  -2  -6   6  720.76 29.0475   1
   2  -6   6 426.625 21.1145   1
   3  -6   6 147.394 23.8699   1
  -2  -5   6 154.754 30.5973   1
   2  -5   6 5.71664 14.5135   1
   3  -5   6 664.053 20.3087   1
  -2  -4   6 18.3224  21.596   1
   2  -4   6 23.2499 15.8814   1
   3  -4   6 1695.06 55.2958   1
   2  -3   6 870.755 23.8467   1
   3  -3   6 204.862 18.2261   1
  -2  -2   6 1774.69 52.5641   1
   2  -2   6 500.573 20.1276   1
   3  -2   6 4413.69 116.066   1
   2  -1   6 29.9125 14.4688   1
   3  -1   6 5497.51 143.299   1
  -2   0   6 1135.95   50.94   1
   2   0   6 1252.89   36.62   1
   3   0   6 438.048 17.3666   1
  -2   1   611498.40 248.655   1
  -2   2   6 51.1861  24.862   1
   2   2   6 2521.35 71.1964   1
  -2   3   6 4211.90  107.75   1
   2   3   6 19.4678 19.4678   1
  -2   4   6 1790.07 57.9898   1
   2   4   611125.90 208.595   1
  -2   5   6 55.5227 23.1289   1
  -1   5   6 2036.87 78.4572   1
  -2   6   6 1082.95 55.5128   1
   2   6   6 4418.70 95.4158   1
  -2   7   6  44.245 33.4506   1
  -1   7   6 67.9919 32.6242   1
   2   7   6 23.7441 23.7441   1
  -2   8   6  11.456 38.7694   1
  -1   8   6 20.9218 37.5627   1
   2   8   6 39.9886 39.9886   1
   2   9   6  44.986  44.986   1
  -2  -8   7 85.2114 34.7469   1
  -2  -7   7 18.7447 30.4911   1
   2  -7   7 599.604 29.8983   1
   3  -7   7 180.338 25.9632   1
  -2  -6   7 276.326 33.6749   1
   2  -6   7 10.3407 19.5682   1
   3  -6   7 56.5784 22.1206   1
  -2  -5   7 2.90146 21.1085   1
   2  -5   7 15.8431  14.619   1
   3  -5   7 1681.14 39.2839   1
  -2  -4   7 1853.06 47.0333   1
   2  -4   7 72.0544 16.0939   1
   3  -4   7 542.014 20.1646   1
  -2  -3   7 23.4525 23.4525   1
   2  -3   7 4260.41 100.589   1
   3  -3   7 5.09089 15.4995   1
  -2  -2   7 461.533 29.7062   1
   2  -2   7 6285.05 151.459   1
   3  -2   7 581.006 20.9671   1
  -2  -1   7 25.0546 25.0546   1
   2  -1   7 2005.73 54.8414   1
   3  -1   7  890.41 22.6519   1
   2   0   7 2690.76 104.375   1
   3   0   7 0.99168 13.7513   1
  -2   1   7 7471.07 171.364   1
   2   1   7 1787.87 56.6497   1
  -2   2   7 18.4584 23.0217   1
   2   2   7 5782.66 147.902   1
  -2   3   7 1233.33 48.3822   1
   2   3   7 18.6812 18.6812   1
   2   4   7 19.7384 19.9997   1
  -2   5   7 8.21923 20.2443   1
  -1   5   7 21.7371 21.7371   1
   2   5   7 26.8968 26.8968   1
  -2   6   7  22.205  22.205   1
   2   6   7 192.579 30.4382   1
  -2   7   7 34.3019 34.3019   1
  -1   7   7 29.4123  34.528   1
   2   7   7 23.7874 23.7874   1
  -2   8   7 0.95886 40.9291   1
  -1   8   7 16.3697 40.5856   1
   2   8   7 29.7398 41.0218   1
   2   9   7 47.0973 47.0973   1
  -2  -7   8 31.5461 31.5461   1
   2  -7   8 1.17691 22.4509   1
   3  -7   8 163.457  24.682   1
  -2  -6   8 28.9315 28.9315   1
   2  -6   8 16.2229 22.0014   1
   3  -6   8 3.16359 20.4101   1
  -2  -5   8 22.0001 22.0001   1
   2  -5   8 216.166  15.706   1
   3  -5   8 466.429 17.0416   1
  -2  -4   8 1044.75 31.7955   1
   2  -4   8 241.431 17.3344   1
   3  -4   8 2422.01 52.3064   1
  -2  -3   8 22.8587 22.8587   1
   2  -3   8 1.44502  14.973   1
   3  -3   8 601.916 21.3903   1
  -2  -2   8 2236.34 60.0771   1
   2  -2   8 2244.48 85.7158   1
   3  -2   8 1336.58 34.5729   1
   2  -1   8 1.71646 15.1939   1
   3  -1   8 1189.54 32.1037   1
  -2   0   8 28.0763 20.4484   1
   2   0   811739.30 193.725   1
   3   0   8 1512.97 43.3717   1
  -2   1   8 124.972 26.8095   1
   2   1   8 1453.83 54.6373   1
  -2   2   8 24.0341 24.0341   1
   2   2   8 579.261 23.0995   1
  -2   3   8 6445.95 112.112   1
   2   3   8 18.3407 18.3407   1
  -2   4   8 20.0383 20.0383   1
   2   4   8 43.3793  23.427   1
  -2   5   8 10.5231 20.7443   1
   2   5   8 23.4988 23.4988   1
  -2   6   8 39.6973 39.6973   1
  -1   6   8 22.1492 22.1492   1
   2   6   8 261.027 30.2325   1
  -2   7   8 90.6973 37.8709   1
  -1   7   8 7.25545 38.8685   1
   2   7   8 4.07559 35.4245   1
  -2   8   8 42.4936 42.4936   1
  -1   8   8 44.0669 44.0669   1
   2   8   8 4.67484   42.16   1
  -2  -7   9  34.156  34.156   1
   2  -7   9 255.719   26.61   1
  -2  -6   9 180.386 34.7061   1
   2  -6   9 0.28239 21.5236   1
   3  -6   9 7.44207 20.6334   1
  -2  -5   9 27.8727 27.8727   1
   2  -5   9 191.997 14.8652   1
   3  -5   9 37.1486 19.4106   1
  -2  -4   9 253.409 24.7304   1
   2  -4   9 1808.98 46.4602   1
   3  -4   9 503.791 18.4886   1
  -2  -3   9 22.2925 22.2925   1
   2  -3   9 872.502 28.8044   1
   3  -3   9 391.943 19.7133   1
  -2  -2   9 22.5002 22.5002   1
   2  -2   9 1359.11 34.9408   1
   3  -2   9 1703.29 56.9698   1
  -2  -1   9 22.6672 22.6672   1
   2  -1   9 7848.37 132.859   1
   3  -1   9 748.592 24.0729   1
  -2   0   9 2022.71 65.3577   1
   2   0   9 2263.02 79.3965   1
   3   0   9 2353.95 74.5758   1
  -2   1   9 48.7169 26.2711   1
   2   1   9 1858.26 52.2495   1
  -2   2   9  23.831  23.831   1
   2   2   9 2793.16  88.491   1
  -2   3   9 88.1692 24.7003   1
   2   3   9   9.081 19.0512   1
  -2   4   9 21.9417 21.9417   1
   2   4   9 53.6504 24.1864   1
  -2   5   9 217.274 26.2168   1
   2   5   9 22.5659 22.5659   1
  -2   6   9 33.9346 33.9346   1
  -1   6   9 32.8772 32.8772   1
   2   6   9 16.1341 24.9134   1
  -2   7   9 30.8923 37.4947   1
  -1   7   9 3.82232 40.5153   1
   2   7   9 7.02181 36.6934   1
  -1   8   9 45.7894 45.7894   1
   2   8   9 43.5953 43.5953   1
  -2  -7  10 3.46468 34.4161   1
  -2  -6  10 34.0032 31.4135   1
   2  -6  10 514.553 30.8243   1
   3  -6  10 8.77958  20.976   1
  -2  -5  10 40.5257 28.6533   1
   2  -5  10 3.38717  18.898   1
   3  -5  10 984.677  31.379   1
  -2  -4  10 21.1587   20.03   1
   2  -4  10 426.807 18.4964   1
   3  -4  10  1.0456 13.4155   1
  -2  -3  10 304.553 35.5957   1
   2  -3  10 598.904 23.4843   1
   3  -3  10 208.266 18.0062   1
  -2  -2  10 176.147  28.066   1
   2  -2  10  86.306  16.973   1
   3  -2  10 2.29572 14.8274   1
  -2  -1  10 5.68938 21.9298   1
   2  -1  10  402.15 29.7214   1
   3  -1  10 3810.91 73.5481   1
  -2   0  10 2529.72 99.1475   1
   2   0  10 2.15454 15.6053   1
   3   0  10 4059.29 81.2591   1
  -2   1  10 113.694 28.7333   1
   2   1  10 215.174 23.9466   1
  -2   2  10 2.25447 21.4106   1
   2   2  10 1559.89 44.5799   1
  -2   3  10 29.9004 24.6915   1
   2   3  10 19.6613 19.6613   1
  -2   4  10 8.74426 20.6024   1
   2   4  10 705.238  32.025   1
  -2   5  10 16.9278 32.6311   1
   2   5  10 27.9615 27.9615   1
  -2   6  10 36.9817 36.9817   1
  -1   6  10 33.8423 33.8423   1
   2   6  10 652.327 33.9574   1
  -2   7  10 44.4534 44.4534   1
  -1   7  10  30.417 39.9021   1
   2   7  10 39.5113 39.5113   1
   2   8  10 82.0039  45.826   1
  -2  -6  11 321.009  40.276   1
   2  -6  11 3.40287 21.3445   1
   3  -6  11  514.81 28.2676   1
  -2  -5  11 37.9196 37.9196   1
   2  -5  11 102.258 21.0831   1
   3  -5  11 8.56074 20.2027   1
  -2  -4  11  637.79 40.7751   1
   2  -4  11  21.616 18.8524   1
   3  -4  11 90.4222 20.9157   1
  -2  -3  11 22.5914 22.5914   1
   2  -3  11 14.8309 14.8309   1
   3  -3  11 425.712 19.6417   1
  -2  -2  11 591.988 32.3588   1
   2  -2  11 13.6603 15.1742   1
   3  -2  11 2.41134 14.3557   1
   2  -1  11 1295.12 59.2444   1
   3  -1  11 13.2019 14.5292   1
  -2   0  11 26.1077 26.1077   1
   2   0  11 26.1973 16.6427   1
   3   0  11 129.342 16.2848   1
  -2   1  11 2173.36 79.2992   1
  -2   2  11  22.478  22.478   1
   2   2  11 300.574 22.8447   1
  -2   3  11 14.3311 21.3414   1
  -2   4  11 29.9783 29.9784   1
   2   4  11 6705.29 96.1539   1
  -2   5  11 32.7823 32.7823   1
   2   5  11 22.5469 22.5469   1
  -2   6  11 37.3996 37.3996   1
   2   6  11 19.3438 35.1651   1
  -1   7  11 11.6394 42.5953   1
   2   7  11 19.5739  41.581   1
   2   8  11 48.5732 48.5732   1
   2  -6  12  21.701  21.701   1
  -2  -5  12 31.1935 31.1935   1
   2  -5  12  20.103  20.103   1
   3  -5  12 20.0866 20.0866   1
  -2  -4  12 4.52287  30.228   1
   2  -4  12 246.479 24.0078   1
   3  -4  12 212.686 23.5831   1
  -2  -3  12 25.4481 31.6678   1
   2  -3  12 9.00045 14.5343   1
   3  -3  12 472.934 28.3502   1
  -2  -2  12 1043.46 34.5428   1
   2  -2  12 1594.66 41.3886   1
   3  -2  12 180.939 16.0823   1
  -2  -1  12  9.6826 22.8685   1
   2  -1  12 17.6724 17.6724   1
   3  -1  12 15.2519 15.2519   1
  -2   0  12 25.8131 25.8131   1
   2   0  12 503.545 21.5649   1
   3   0  12  676.67 20.8899   1
  -2   1  12 98.4922 29.1308   1
  -2   2  12 26.8503 26.8503   1
   2   2  12 290.226 22.9348   1
  -2   3  12 15.7037 30.7063   1
   2   3  12 20.7173 20.7173   1
  -2   4  12 33.2443 33.0729   1
   2   4  12 10.2601 22.1709   1
  -2   5  12 197.426 45.2017   1
   2   5  12 30.6464 32.2079   1
  -2   6  12 4.71092 40.8027   1
  -1   6  12 26.1433 39.7243   1
   2   6  12 10.8422   40.62   1
  -1   7  12 25.2536 47.0299   1
   2   7  12 46.4944 46.4944   1
   2  -5  13 20.6964 20.6964   1
   3  -5  13 21.6934 22.6038   1
  -2  -4  13 79.7276 32.8696   1
   2  -4  13 79.2336 22.3745   1
   3  -4  13 1411.97 35.2571   1
  -2  -3  13 25.0129 34.0461   1
   2  -3  13 19.9029 19.9029   1
   3  -3  13 40.3571 20.6761   1
  -2  -2  13 7.33975 34.7503   1
   2  -2  13 2128.81 39.7561   1
   3  -2  13 16.6245 19.8781   1
  -2  -1  13 38.4385 38.4385   1
   2  -1  13 11.0006 14.8366   1
   3  -1  13 228.476 18.8878   1
  -2   0  13 17.9141 33.2296   1
   2   0  13 798.574 25.8883   1
   3   0  13  39.101  14.328   1
  -2   1  13 8.64858  40.959   1
  -2   2  13 40.0602 40.0602   1
   2   2  13 17.0794 17.7568   1
  -2   3  13 140.301 41.0783   1
   2   3  13 11.3687 20.0303   1
  -2   4  13 7.97692 35.5913   1
   2   4  13 29.5347 29.5347   1
  -2   5  13 3.80208 42.2809   1
   2   5  13 36.7613 36.7613   1
  -1   6  13 41.8266 41.8266   1
   2   6  13 41.4613 41.4613   1
   2   7  13 91.7035 48.3036   1
  -2  -4  14 16.3284 33.8054   1
   2  -4  14 13.1294 21.0086   1
   3  -4  14 63.3337 22.6596   1
  -2  -3  14 37.7763 37.7763   1
   2  -3  14 1.17315 25.5631   1
   3  -3  14 8.19576 21.2183   1
  -2  -2  14 9.18674 39.0653   1
   2  -2  14 0.37363 21.0849   1
   3  -2  14 29.9146 21.5715   1
  -2  -1  14   36.76   36.76   1
   3  -1  14 11.9576 23.5187   1
  -2   0  14 42.7606 42.7606   1
   2   0  14 653.051 21.6632   1
   3   0  14 128.054 22.2123   1
  -2   1  14 38.2386 38.2386   1
  -2   2  14 35.7319 35.7319   1
   2   2  14 69.0228 18.9989   1
  -2   3  14 39.7008 39.7008   1
   2   3  14  19.233 28.8055   1
  -2   4  14 39.9621 39.9621   1
   2   4  14 38.7413   34.02   1
  -2   5  14 25.5759 42.5703   1
   2   5  14 59.4163  37.964   1
   2   6  14   43.53   43.53   1
   2  -4  15 22.2375 22.2375   1
  -2  -3  15  42.739  42.739   1
   2  -3  15 10.3571 21.5221   1
   3  -3  15  16.529 22.3685   1
  -2  -2  15 60.4103  43.827   1
   2  -2  15 365.159 29.0547   1
   3  -2  15 207.544 25.1729   1
  -2  -1  15 41.2165 41.2165   1
   2  -1  15   1.273 21.4217   1
   3  -1  15 9.60349 24.6227   1
  -2   0  15 45.7011  45.701   1
   2   0  15 284.522 28.6215   1
   3   0  15 401.025 28.1939   1
  -2   1  15 40.2106 40.2106   1
   2   1  15 24.7185 24.7185   1
  -2   2  15 40.6965 40.6965   1
  -2   3  15 23.8949 42.8324   1
   2   3  15 7.33082 31.5255   1
  -2   4  15 1.47965  43.699   1
   2   4  15 926.021 53.2097   1
   2   5  15 41.3018 41.3018   1
   2  -3  16 7.00579 24.4874   1
   2  -2  16 27.3958 23.8261   1
   3  -2  16 40.2463 23.1197   1
  -2  -1  16 36.4692 45.2815   1
   2  -1  16 26.1797 26.1797   1
   3  -1  16 18.1837 22.4304   1
  -2   0  16 44.2061 44.2061   1
   2   0  16 55.5655 25.7367   1
   3   0  16 159.831 26.1743   1
  -2   1  16  16.888 44.7297   1
   2   1  16 17.3006  24.924   1
  -2   2  16 40.0025 45.5428   1
   2   2  16 15.4185 27.9272   1
   2   3  16 35.1195 35.1195   1
   2   4  16 42.0062 42.0063   1
   2   5  16 45.6988 45.6988   1
   2  -1  17 25.0696 25.0696   1
   3  -1  17 24.7132 24.7132   1
   2   0  17 26.1186 26.1186   1
   3   0  17 0.84042 24.3844   1
   2   1  17 27.0617 27.0617   1
   2   2  17 2.39005 30.3463   1
   2   3  17 38.8347 38.8347   1
   3   0   0 1281.16 43.8561   1
  -3   1   011232.90 301.502   1
   3   1   0 1196.15 42.3802   1
  -4   2   0 2549.08 73.9291   1
  -3   2   0 3113.12 84.1873   1
   3   2   0 9169.67 283.479   1
  -4   3   0 4908.53 106.685   1
  -3   3   0 1224.16 33.8446   1
   3   3   0 26.6103 26.6103   1
  -4   4   0 312.839 23.8096   1
  -3   4   0 869.625 29.3598   1
   3   4   010018.60 252.991   1
  -4   5   0 39.0115 21.5673   1
  -3   5   0 790.266 29.8434   1
   3   5   0 34.8602 34.8602   1
  -4   6   0 13.4916 29.5824   1
  -3   6   0 1066.27 32.5849   1
   3   6   0 173.409 34.7504   1
  -4   7   0 31.4523 34.9603   1
  -3   7   0 23.5845 31.9203   1
   3   7   0   29.68   29.68   1
  -3   8   0 27.8873 36.1559   1
   3   8   0  46.559 44.0256   1
   3   9   0 17.9527  49.237   1
  -3  -9   1 8.14452 44.5061   1
  -3  -8   1 5.37064 38.1956   1
  -3  -7   1 33.2375 33.2375   1
   4  -7   1 177.461 37.6208   1
  -3  -6   1 294.293 34.6801   1
   4  -6   1 30.0788 29.2451   1
  -3  -5   1 158.977 40.4801   1
   4  -5   1 38.7149 21.0473   1
  -3  -4   1 3743.13  163.69   1
   4  -4   1 885.931  29.348   1
  -3  -3   1 24.7391 24.7391   1
   4  -3   1 1458.37 51.0105   1
  -3  -2   1 5538.22 226.946   1
   4  -2   1 246.006 30.3946   1
  -3  -1   1 1423.03 50.2258   1
   4  -1   1 34.9229 22.0875   1
  -3   0   1 689.396 25.4762   1
   4   0   1 3116.96 85.3562   1
  -3   1   1 4474.75 178.045   1
   3   1   127552.60 441.038   1
   4   1   1 92.5973 22.5195   1
  -4   2   1 38.9105 22.8274   1
  -3   2   1 3234.99 101.324   1
   3   2   114965.30  337.65   1
   4   2   1 281.985 27.1524   1
  -4   3   1 4098.97 105.411   1
  -3   3   1 3712.51 111.249   1
   3   3   1 2678.41  81.334   1
   4   3   1 3807.14 102.219   1
  -4   4   1 452.737 23.3627   1
  -3   4   1 9.79383  18.793   1
   3   4   1 126.829 28.9832   1
   4   4   1 4998.63 157.147   1
  -4   5   1 80.4896 21.1713   1
  -3   5   1 1360.39 33.4702   1
   3   5   1 26.3036 26.3036   1
   4   5   1 30.4922 32.9799   1
  -4   6   1 28.8014 28.8014   1
  -3   6   1 379.348 27.3045   1
   3   6   1 579.947 39.4702   1
   4   6   1  15.089 33.2452   1
  -4   7   1 359.514 40.0094   1
  -3   7   1 30.7411 30.7411   1
   3   7   1 28.7065 27.3181   1
   4   7   1 32.6245  44.834   1
  -3   8   1 17.3518 37.5854   1
   3   8   1 51.0423 43.8277   1
   4   8   1 46.4285 46.4285   1
   3   9   1 11.0692 47.9181   1
   4   9   1 55.5779 55.5779   1
  -3  -9   2 4.63897 43.2156   1
  -3  -8   2  564.50 52.8654   1
  -3  -7   2 24.3309 24.3309   1
   4  -7   2 74.8923 32.4259   1
  -3  -6   2 121.344 31.3096   1
   4  -6   2 1.49858 26.8184   1
   4  -5   2 14.3389 18.1015   1
  -3  -4   2 774.137 41.0663   1
   4  -4   2 3114.73 76.6822   1
  -3  -3   2 59.2891 37.5716   1
   4  -3   2 0.41766 22.2308   1
  -3  -2   2 4000.28 116.359   1
   4  -2   2 10.3864 16.4991   1
  -3  -1   2 3638.21 99.7349   1
   4  -1   2 9613.38 209.368   1
  -3   0   2 30.8672 18.4456   1
   4   0   2 1985.76 54.6884   1
  -3   1   2  11.877 18.7747   1
   3   1   2 1724.29 56.2343   1
   4   1   2 2538.31 72.2659   1
  -4   2   2 2911.52 77.7147   1
  -3   2   2 94.1225 19.5715   1
   3   2   2 86.3617 18.0027   1
   4   2   2 1800.59 57.1266   1
  -4   3   2 2042.96 50.8938   1
  -3   3   2 34.4463 17.6829   1
   4   3   2 2288.45 86.2156   1
  -4   4   2 719.212 26.3151   1
  -3   4   2 2241.91 77.5929   1
   3   4   2 1203.33 41.3274   1
   4   4   2 2828.15 83.9664   1
  -4   5   2 98.0427 20.5974   1
  -3   5   2 2400.70 68.1763   1
   4   5   2 30.9212 30.5634   1
  -4   6   2 1983.05 53.3485   1
  -3   6   2 18.7408 21.9388   1
   3   6   2 81.7678 31.6697   1
   4   6   2 807.091 45.3402   1
  -4   7   2 22.4587 36.4454   1
  -3   7   2 71.2972  32.577   1
   3   7   2 7.32452 27.0409   1
   4   7   2 21.3034 29.2119   1
  -3   8   2 0.92857 36.4132   1
   3   8   2 64.9346 46.9723   1
   4   8   2 34.1379 49.4385   1
   3   9   2 51.3829 51.3829   1
   4   9   2 54.1374 54.1374   1
  -3  -8   3  189.30 43.2379   1
  -3  -7   3 265.157 52.7539   1
   4  -7   3 1589.23 45.8707   1
  -3  -6   3 43.9997 26.7075   1
   4  -6   3 484.769 31.9719   1
  -3  -5   3 207.013 41.0704   1
   4  -5   3 8.26462 17.1224   1
  -3  -4   3 3183.46 85.5349   1
   4  -4   3 1161.89 28.7547   1
  -3  -3   3 27.8261 27.8261   1
   4  -3   3 20.3731 20.3731   1
  -3  -2   3 1937.21 59.7147   1
   4  -2   3 3606.50 106.107   1
   4  -1   3 2012.97 55.5225   1
  -3   0   3 170.468 20.8515   1
   4   0   3  70.718 18.3624   1
  -3   1   3 2196.58 69.2085   1
   3   1   3  170.26 16.2648   1
   4   1   3 9607.70 225.134   1
  -4   2   3  7.9939  22.707   1
  -3   2   310505.40 221.601   1
   3   2   3 536.132 21.9088   1
   4   2   3 69.4186 21.5707   1
  -4   3   3 1790.53 46.6747   1
  -3   3   3 736.809 25.4523   1
   4   3   3  205.47 33.5303   1
  -4   4   3 36.7589  20.283   1
  -3   4   3 3922.12 91.1938   1
   3   4   3 22.0774 22.0774   1
   4   4   3  196.39 31.2198   1
  -4   5   3 5.09239 19.6617   1
  -3   5   3 915.618 29.1984   1
   3   5   3  7.4344 25.0886   1
   4   5   3 30.4692 30.4692   1
  -4   6   3 65.5285 32.2704   1
  -3   6   3 6.45314 21.7662   1
   3   6   3 5747.46 120.361   1
   4   6   3 2305.25 93.3169   1
  -4   7   3 146.031 39.5148   1
  -3   7   3 8.85339 32.3567   1
   3   7   3  27.697  27.697   1
   4   7   3 40.9221 40.9221   1
  -3   8   3 34.3043 36.4438   1
   3   8   3 788.977  58.932   1
   4   8   3 1.69366 48.1342   1
   3   9   3 47.3248 47.3248   1
   4   9   3 26.4324 55.1442   1
  -3  -8   4 277.481 45.2563   1
   4  -7   4 82.6303 27.2675   1
  -3  -6   4 330.665 31.5762   1
   4  -6   4 96.1403 24.5373   1
  -3  -5   4 28.1444 28.1445   1
   4  -5   4 1007.05   23.87   1
  -3  -4   4 2355.36 66.5238   1
   4  -4   4 110.395  19.131   1
  -3  -3   4 25.1875 25.1875   1
   4  -3   4  580.25 26.7196   1
  -3  -2   4 8883.05 233.509   1
   4  -2   4 13.5142 18.6165   1
  -3  -1   4 921.461 43.9047   1
   4  -1   4 51.8896 16.5291   1
  -3   0   4 124.322 21.7456   1
   4   0   4 4224.49 121.888   1
  -3   1   4 1828.55 54.0222   1
   3   1   4 184.541  16.458   1
   4   1   4 2602.66 75.2934   1
  -4   2   4 126.617 24.6258   1
  -3   2   4  3.8544 19.8489   1
   3   2   4 7136.47 196.069   1
   4   2   4 1404.06 46.1415   1
  -4   3   4 2944.65 86.9162   1
  -3   3   4 1552.97 40.9042   1
   3   3   4  20.338  20.338   1
  -4   4   4 37.3663 20.7357   1
  -3   4   4 20.3933 20.3933   1
   3   4   4 2.23477 21.3969   1
   4   4   4 6793.89 159.017   1
  -4   5   4 494.037  25.382   1
  -3   5   4 1191.87 35.1881   1
  -4   6   4 110.804 36.8217   1
  -3   6   4 13.3299 21.3857   1
   3   6   4 25.5599 25.5599   1
   4   6   4 30.4696 30.4696   1
  -4   7   4 36.4434 36.4434   1
  -3   7   4 207.033 39.5778   1
   3   7   4 13.9842 25.5156   1
   4   7   4 40.2902 40.2902   1
  -3   8   4 8.06263 39.9606   1
   3   8   4 77.6814 41.3683   1
   4   8   4 25.3412 49.0417   1
   3   9   4 47.0679 47.0679   1
   4   9   4 21.4075 54.4358   1
  -3  -8   5 6.25593 38.5114   1
  -3  -7   5 34.9782 34.9782   1
   4  -7   5 24.2138 24.2138   1
  -3  -6   5 49.1887 26.8129   1
   4  -6   5  60.277 22.3862   1
  -3  -5   5 30.4958 30.4958   1
   4  -5   5 103.444 16.0774   1
  -3  -4   5 2343.77 58.5619   1
   4  -4   5 37.9596 17.8491   1
   4  -3   5 3517.05 83.0844   1
  -3  -2   5 8.98437 23.2291   1
   4  -2   5 7338.35  129.23   1
   4  -1   5 3273.38 97.1146   1
  -3   0   5 1546.59 38.2616   1
   4   0   5 4199.29 119.581   1
  -3   1   510163.00 211.977   1
   3   1   5 1033.93  31.224   1
   4   1   5 2493.58 66.6663   1
  -4   2   5 825.292 35.3106   1
  -3   2   5 1692.50 44.9596   1
   3   2   5 5476.05 157.284   1
   4   2   5 1405.19 42.1947   1
  -4   3   5 3228.60  83.916   1
  -3   3   5 21.7128  20.078   1
   3   3   5 378.409 29.4595   1
   4   3   5 2624.99 71.9374   1
  -4   4   5 45.9305 23.3585   1
  -3   4   5 2879.68 83.2078   1
   3   4   5 3154.83  118.13   1
   4   4   5  701.19 35.5965   1
  -4   5   5 20.8114 19.7778   1
  -3   5   5 757.997 29.4611   1
   3   5   5  25.075  25.075   1
  -4   6   5 0.18668 32.2556   1
  -3   6   5 24.7985 29.8034   1
   3   6   5  23.099 26.2824   1
   4   6   5 0.31877 28.5114   1
  -4   7   5 44.8496 39.6632   1
  -3   7   5 93.4285 39.0414   1
   3   7   5 27.9243 27.9243   1
   4   7   5 44.4818 44.4818   1
  -3   8   5 48.2271 48.2271   1
   3   8   5 16.7073 44.2808   1
   4   8   5 48.6538 48.6538   1
   3   9   5 47.2835 47.5567   1
   4   9   5 54.8666 54.8666   1
  -3  -8   6  40.394  40.394   1
  -3  -7   6 35.3483 35.3483   1
   4  -7   6 108.342 25.6073   1
  -3  -6   6 30.4453 33.9261   1
   4  -6   6 30.7556 21.9702   1
  -3  -5   6 25.1898 25.1898   1
   4  -5   6 118.945 15.3604   1
   4  -4   6 143.837 18.0897   1
  -3  -3   6 25.9815 25.9815   1
   4  -3   6 3590.63  79.368   1
  -3  -2   6 3446.22 122.425   1
   4  -2   6 3187.03 81.6682   1
  -3  -1   6 214.157 34.2804   1
   4  -1   6 503.814 19.9241   1
  -3   0   6 952.162 33.1237   1
   4   0   6 726.863 21.8626   1
  -4   1   6 6924.29 139.139   1
  -3   1   6 205.022 26.4481   1
   3   1   610021.00 192.563   1
   4   1   6 6.58669 17.0809   1
  -4   2   6 963.445 35.5958   1
  -3   2   6 2569.03 110.061   1
   3   2   6 4547.20  134.86   1
   4   2   6 2550.50 100.938   1
  -4   3   6 100.147 25.6754   1
  -3   3   6 2247.28  83.022   1
   3   3   6 2029.19  57.562   1
   4   3   6 1383.33 52.2508   1
  -4   4   6 45.4338 22.0003   1
  -3   4   6 20.8626 20.8626   1
   3   4   6 21.6784 21.6784   1
   4   4   6 333.811 31.5675   1
  -4   5   6 9.93656 28.6093   1
  -3   5   6 148.968 23.6866   1
   3   5   6 23.1923 23.1923   1
  -4   6   6 50.3293 35.3741   1
  -3   6   6 32.2494 32.2494   1
   3   6   6 267.403 32.9763   1
   4   6   6 132.745 32.7601   1
  -4   7   6 39.7531 39.7531   1
  -3   7   6 55.3098 37.0511   1
   3   7   6 4.49534 24.8033   1
   4   7   6  20.219 41.1011   1
   3   8   6 1.40232 40.9725   1
   4   8   6 122.204  56.017   1
   3   9   6 17.2583 49.3093   1
  -3  -7   7 6.47773 36.4212   1
   4  -7   7 51.7812 23.5589   1
  -3  -6   7 135.484 35.9111   1
   4  -6   7 327.438 26.4661   1
  -3  -5   7 38.1967  33.971   1
   4  -5   7  799.35 29.2283   1
  -3  -4   7 62.4479 29.6374   1
   4  -4   7 21.5112 15.8729   1
  -3  -3   7  25.594  25.594   1
   4  -3   7 723.213  22.655   1
  -3  -2   7 7581.17  150.14   1
   4  -2   7 281.658 19.3194   1
  -3  -1   7 25.3898 25.3898   1
   4  -1   7 1209.08 30.8284   1
  -3   0   7 23.1272 23.1272   1
   4   0   7 1828.89 49.8434   1
  -4   1   7 62.1185 25.8267   1
  -3   1   7  664.47 32.4115   1
   3   1   7 14.2045 14.2045   1
   4   1   7 4555.23 109.038   1
  -4   2   7 196.003 30.0105   1
  -3   2   7 20.3951 22.7215   1
   3   2   7 9421.73 176.854   1
   4   2   7 962.107 30.3291   1
  -4   3   7 241.078 28.2108   1
  -3   3   7 201.774  26.671   1
   3   3   7 18.3742 18.3742   1
   4   3   7 24.2212 24.2212   1
  -4   4   7 0.92592 21.7334   1
  -3   4   7 6.64544 24.8929   1
   3   4   7 221.003 26.3509   1
   4   4   7 1655.72 51.1096   1
  -4   5   7 61.2609 34.0656   1
  -3   5   7 1434.73  51.347   1
   3   5   7  24.489  24.489   1
   4   5   7 17.5982 25.9708   1
  -4   6   7 28.8569 35.2735   1
  -3   6   7  32.373  32.373   1
   3   6   7 216.057 31.2665   1
   4   6   7 62.4197 30.3104   1
  -3   7   7 17.0902 40.0761   1
   3   7   7  35.769  35.769   1
   4   7   7 41.5019 41.5019   1
   3   8   7 453.025 59.5238   1
   4   8   7 30.4923  49.916   1
   3   9   7 6.75135  51.636   1
  -3  -7   8 39.1984 39.1984   1
  -3  -6   8 198.348 42.1851   1
   4  -6   8 0.87469 21.1357   1
   4  -5   8 418.583 25.4567   1
  -3  -4   8 99.3919 29.8448   1
   4  -4   8 68.2147 15.4952   1
   4  -3   8 948.082 23.7345   1
  -3  -2   8 282.643 31.0218   1
   4  -2   8 542.951 20.6443   1
  -3  -1   8 26.8382 26.8382   1
   4  -1   8 882.655 22.6711   1
  -3   0   8 23.7193 23.7193   1
   4   0   8 1789.04 43.0865   1
  -4   1   8 8.57231 24.4839   1
  -3   1   8 154.477 28.3837   1
   3   1   8 3020.64 94.8367   1
   4   1   8 20.8734 17.7104   1
  -4   2   8 1094.57 70.2408   1
  -3   2   8 34.0989 27.2137   1
   3   2   8 4130.92 108.024   1
   4   2   8 835.444 27.1649   1
  -4   3   8 275.664 28.5004   1
   3   3   8 306.943 29.1354   1
   4   3   8 13.8733 21.4058   1
  -4   4   8 5.58066  31.083   1
  -3   4   8 23.5727 23.5727   1
   3   4   8 51.7788 23.8173   1
   4   4   8 1840.97 53.3258   1
  -4   5   8 448.835 44.9843   1
  -3   5   8 654.841 42.7785   1
   4   5   8 27.3462 27.3462   1
  -4   6   8 24.6642 37.2167   1
   3   6   8 38.3569 38.3569   1
   4   6   8 647.664 38.2822   1
  -3   7   8 1.65351 40.1165   1
   3   7   8 38.2068 38.2068   1
   4   7   8 43.1459 43.1459   1
   3   8   8 15.4596 45.4993   1
   4   8   8 52.9252 52.9252   1
  -3  -7   9 12.4312 39.0658   1
  -3  -6   9 27.7704 35.7893   1
   4  -6   9 468.235 29.8494   1
  -3  -5   9 46.8881 35.3573   1
   4  -5   9 104.865   22.59   1
  -3  -4   9 151.007 30.6382   1
   4  -4   9 2.33098 20.2519   1
  -3  -3   9 26.9316 26.9315   1
   4  -3   9 463.336 19.2928   1
  -3  -2   9 13.5906 25.0746   1
   4  -2   9 923.722 22.6734   1
  -3  -1   9 30.9185  34.233   1
   4  -1   9 4.17104 14.9376   1
  -3   0   9 459.635 38.9239   1
   4   0   9 4584.53 93.0646   1
  -4   1   9  266.94 31.0023   1
  -3   1   9 349.753 32.2308   1
   3   1   9 3.08981 14.2041   1
   4   1   9 50.6479 19.6252   1
  -3   2   9  597.00 38.9933   1
   3   2   9 1629.57 42.9586   1
   4   2   9 29.7562 18.9523   1
  -4   3   9  88.733 39.0839   1
  -3   3   9 4417.87 81.4765   1
   3   3   9 20.4968 18.5542   1
  -4   4   9  7.0909 34.3787   1
  -3   4   9 0.48809 20.9138   1
   3   4   9 11.2294 23.4037   1
   4   4   9 521.923 31.9217   1
  -4   5   9  19.817 36.8039   1
  -3   5   9  57.798 33.4183   1
   3   5   9 1.08954 23.7896   1
   4   5   9 17.3513 25.3671   1
  -4   6   9 36.4661  39.225   1
  -3   6   9  38.256  38.256   1
   3   6   9 25.9922 25.9922   1
   4   6   9 39.8742 39.8742   1
  -3   7   9  4.7017 42.7024   1
   3   7   9 40.7433 40.7433   1
   4   7   9 46.3933 46.3933   1
   3   8   9 171.378 57.7335   1
   4   8   9 9.71621  56.519   1
  -3  -6  10  86.429 40.6322   1
   4  -6  10 1.41702 22.0978   1
  -3  -5  10 36.0841 36.0841   1
   4  -5  10 17.2119 20.7032   1
  -3  -4  10 136.818 43.0953   1
   4  -4  10 56.5378 21.2415   1
   4  -3  10 1861.85 39.2603   1
  -3  -2  10 26.0626 25.9378   1
   4  -2  10 1647.94 42.7701   1
   4  -1  10 175.655 17.6266   1
  -3   0  10 361.166 39.1019   1
   4   0  10 191.288 17.6599   1
  -4   1  10 198.779  30.171   1
  -3   1  10 24.7477 24.7477   1
   3   1  10 10.6257 14.8707   1
   4   1  10 24.2652 16.9987   1
  -4   2  10  36.815  36.815   1
  -3   2  10 24.4428 24.4428   1
   3   2  10 396.879 22.8851   1
   4   2  10  157.44 20.6861   1
  -4   3  10 307.842 46.8821   1
  -3   3  10 717.647 34.8613   1
   3   3  10 2.74591 18.6334   1
   4   3  10 0.03798 20.5084   1
  -4   4  10 5.21526 36.3205   1
  -3   4  10 12.8683 30.1839   1
   3   4  10 723.078 34.3353   1
   4   4  10 370.193 29.7962   1
  -4   5  10  23.401 38.0227   1
  -3   5  10 31.9172 34.2763   1
   3   5  10 23.5592 23.5592   1
   4   5  10 24.6125 24.6125   1
  -3   6  10 28.0751 38.8741   1
   3   6  10 8.88949 36.2424   1
   4   6  10 68.6023  43.801   1
   3   7  10 43.0835 43.0835   1
   4   7  10  46.672  46.672   1
   3   8  10  45.699 50.5388   1
   4   8  10 0.60507 54.9406   1
  -3  -6  11 74.0174 40.3708   1
  -3  -5  11 20.1246 39.0315   1
   4  -5  11 39.2579 22.1818   1
  -3  -4  11 51.5556 43.4282   1
   4  -4  11 17.4478 21.1656   1
  -3  -3  11 37.8621 37.8621   1
   4  -3  11 1049.95 32.0668   1
  -3  -2  11 275.421 30.3937   1
   4  -2  11 936.277 21.1162   1
  -3  -1  11 24.4369 24.4369   1
   4  -1  11 17.8075 14.7977   1
  -3   0  11 16.7141 24.6021   1
   4   0  11 1564.40 45.1992   1
  -4   1  11  119.87 43.9408   1
  -3   1  11 59.0046  29.645   1
   3   1  11 15.1429 15.1429   1
   4   1  11 16.7652 16.7652   1
  -4   2  11 57.2887 39.4446   1
  -3   2  11 53.6033 27.9367   1
   3   2  11 4122.56 77.2601   1
   4   2  11 555.012 24.0368   1
  -4   3  11  3.8376 39.3693   1
  -3   3  11 32.3376 32.3376   1
  -4   4  11 12.0889 39.5464   1
  -3   4  11 33.5747 33.5747   1
   3   4  11 121.016 25.1778   1
   4   4  11 935.349 33.7167   1
  -4   5  11 40.3263 40.3263   1
  -3   5  11 14.9851 37.9745   1
   3   5  11 16.7724 23.3605   1
   4   5  11 42.4415 42.4415   1
  -3   6  11 18.5143 42.0861   1
   3   6  11 33.2064 38.2544   1
   4   6  11 11.9285 42.7532   1
   3   7  11 44.4278 44.4278   1
   4   7  11 52.5915 52.5915   1
   3   8  11 35.3342 52.2278   1
  -3  -5  12 60.3654 42.4072   1
   4  -5  12 5.60504 22.0122   1
  -3  -4  12 9.50339  45.317   1
   4  -4  12 60.6709 22.5878   1
  -3  -3  12 42.0402 42.0402   1
   4  -3  12 1.97355 20.8768   1
  -3  -2  12 609.462 50.4136   1
   4  -2  12 155.374 21.9839   1
  -3  -1  12 35.7108 35.7108   1
   4  -1  12 12.7111 14.7703   1
  -3   0  12 37.0224 37.0224   1
   4   0  12 283.123 21.3619   1
  -4   1  12 10.9038 45.3276   1
  -3   1  12 36.1628 36.1628   1
   3   1  12 2254.67 59.2671   1
   4   1  12 17.9392 17.9392   1
  -4   2  12 42.3275 42.3275   1
  -3   2  12 26.4646 35.3493   1
   3   2  12 1308.26  48.484   1
   4   2  12 550.091  24.583   1
  -4   3  12  13.421 44.0389   1
  -3   3  12 37.0709 37.0709   1
   3   3  12  17.911  17.911   1
   4   3  12 2.99946 19.5253   1
  -4   4  12 44.1641 44.1641   1
  -3   4  12 35.9518 35.9518   1
   3   4  12 76.1729 23.8333   1
   4   4  12 284.014 38.5447   1
  -3   5  12 43.3971 43.3971   1
   3   5  12 56.2123 34.2363   1
   4   5  12 12.8838 36.4092   1
   3   6  12 46.3191 42.1904   1
   4   6  12 0.33096 44.8405   1
   3   7  12 47.1774 47.1774   1
   4   7  12 3.83927 53.4502   1
  -3  -4  13 2.70582 47.3478   1
   4  -4  13 22.6049 22.6049   1
  -3  -3  13  42.405  42.405   1
   4  -3  13 293.074 26.8987   1
  -3  -2  13 29.3568 39.6147   1
   4  -2  13 27.1871 20.5029   1
  -3  -1  13 33.5519 39.5867   1
   4  -1  13  519.33  30.372   1
  -3   0  13 39.4635 39.4635   1
   4   0  13 17.7517 21.0511   1
  -4   1  13 19.5049  49.596   1
  -3   1  13 5.14285 39.3482   1
   3   1  13 14.8056 14.8055   1
   4   1  13 109.164 19.9275   1
  -4   2  13 47.8723 47.8723   1
  -3   2  13 22.4168 39.4696   1
   3   2  13 66.5087 18.2763   1
   4   2  13 524.068 23.0729   1
  -4   3  13 25.1214 47.5462   1
  -3   3  13 19.1238 42.3557   1
   3   3  13 0.31492  17.768   1
   4   3  13  28.465  28.465   1
  -3   4  13 40.6028 40.6028   1
   3   4  13 170.543 34.9927   1
   4   4  13 24.2446 34.7575   1
   3   5  13 40.8717 40.8716   1
   4   5  13 38.3601 38.3601   1
   3   6  13  7.4676 43.8947   1
   4   6  13 4.76906 52.7985   1
   3   7  13 32.1312  51.875   1
  -3  -3  14 42.1999 48.8592   1
   4  -3  14  13.141 21.6326   1
  -3  -2  14 6.91557 44.6469   1
   4  -2  14 335.578 27.1108   1
  -3  -1  14 48.4167 48.4167   1
  -3   0  14 20.0099 43.2871   1
   4   0  14 30.7572 22.2253   1
  -4   1  14 0.25417 50.3103   1
  -3   1  14 42.4047 42.4047   1
   3   1  14 20.7282 20.7282   1
   4   1  14  22.899  22.899   1
  -3   2  14 540.941 59.1666   1
   3   2  14 1.55714 22.4258   1
   4   2  14 189.068 29.8889   1
  -3   3  14 39.2671  45.838   1
   3   3  14 30.0104 30.0104   1
   4   3  14 29.3732 29.3732   1
   3   4  14 30.6597 30.6597   1
   4   4  14 245.187 40.7351   1
   3   5  14 39.1638 39.1638   1
   4   5  14 42.1624 42.1624   1
   3   6  14  122.70 55.2868   1
   4   6  14 3.20498 52.2829   1
   4  -2  15 23.4325 23.4325   1
  -3  -1  15 17.6943 48.5081   1
   4  -1  15   19.77 24.1828   1
  -3   0  15 53.9011 48.3124   1
   4   0  15 9.65453 23.2124   1
  -3   1  15 25.8634 47.6873   1
   3   1  15  23.763  23.763   1
  -3   2  15 33.5288 47.6962   1
   3   2  15 9.91668 24.8012   1
   4   2  15 28.5228 28.8983   1
   3   3  15 17.5035 28.5611   1
   3   4  15 23.9399 36.9783   1
   4   4  15 62.8853 40.3859   1
   3   5  15 32.6438 41.4767   1
   4   5  15 9.84169 44.3515   1
   4  -1  16 19.5039 24.6263   1
   4   0  16 113.131 27.9951   1
   3   1  16 23.4124 23.4124   1
   4   1  16 25.9707 25.9707   1
   3   2  16 693.989 38.6482   1
   4   2  16 27.8137 27.8137   1
   3   3  16  8.9118 29.9536   1
   4   3  16 32.1291 32.1291   1
   3   4  16 12.6684 36.6498   1
   4   4  16 38.3056 38.3056   1
   3   1  17 26.4929 26.4929   1
   3   2  17 19.0701 29.5989   1
   4   0   0 5846.26 185.242   1
   5   0   0 938.627  34.703   1
  -5   1   0 2225.28 54.2973   1
  -4   1   0 88.8724 23.2508   1
   4   1   0 2323.39 69.9944   1
   5   1   0 2.23942 26.6577   1
  -5   2   0 15.7124 25.3492   1
   4   2   0 5458.30  186.01   1
   5   2   0 2071.14  59.228   1
  -5   3   0 1157.63 37.2584   1
   4   3   0 4692.85  176.62   1
   5   3   0 14.5703 30.7244   1
  -5   4   0  250.62 22.0753   1
   4   4   0  29.576  29.576   1
   5   4   0 0.42352 32.4851   1
  -5   5   0 1974.89 48.7863   1
   5   5   0 7.74279  35.143   1
  -5   6   0 6.29354 34.5939   1
   5   6   0 35.9641 35.9641   1
  -5   7   0 468.603 47.1133   1
   4   7   0 42.8777 42.8777   1
   5   7   0 59.7336 59.7336   1
   4   8   0 11.8848  49.673   1
   5   8   0 168.419 65.1606   1
  -5  -8   1 31.7113 54.1891   1
  -4  -8   1 11.8623 42.7461   1
  -5  -7   1 52.9054 52.9054   1
  -4  -7   1 38.3927 38.3927   1
   5  -7   1 8.73561 37.4738   1
  -5  -6   1 828.044 44.6923   1
  -4  -6   1 637.623 42.5014   1
   5  -6   1 124.724 34.6207   1
  -5  -5   1 43.3455 43.3455   1
  -4  -5   1 32.7195 31.7283   1
   5  -5   1 432.647 34.4538   1
   6  -5   1  93.144 36.4561   1
  -5  -4   1 103.218 34.7376   1
  -4  -4   1 2309.43 53.3033   1
   5  -4   1 2623.07 63.4485   1
   6  -4   1  17.653 33.4393   1
  -5  -3   1   6.865 31.0768   1
  -4  -3   1 30.7143 30.7143   1
   5  -3   1 22.2258 22.2258   1
   6  -3   1 554.149 35.3635   1
  -5  -2   1 9.53296 29.3084   1
  -4  -2   1 6540.75 217.863   1
   5  -2   1 1299.59 54.2277   1
   6  -2   1 0.17656 23.6916   1
  -5  -1   1 2034.99 59.7248   1
  -4  -1   1 4261.91  114.02   1
   5  -1   1 315.433 27.4613   1
   6  -1   1 7.36037 24.5767   1
  -5   0   1  9.3967 26.3468   1
  -4   0   1 1115.40  38.593   1
   5   0   1 177.372  25.317   1
   6   0   1 297.812 30.2851   1
  -5   1   1 3272.60 115.764   1
  -4   1   110471.30 228.903   1
   5   1   1 299.583 27.5014   1
   6   1   1 1406.23 40.5979   1
  -5   2   1 1284.23 37.5528   1
   5   2   1 5157.80 155.024   1
   6   2   1 353.173 31.2698   1
  -5   3   1 1349.11 37.5641   1
   5   3   1 16.0651 29.8763   1
   6   3   1 1362.56 43.0628   1
  -5   4   1 1963.43 54.0738   1
   5   4   1 1082.92  43.664   1
   6   4   1 44.5658 32.4321   1
  -5   5   1 32.8124 30.0681   1
   5   5   1 2777.58 118.331   1
   6   5   1 37.2383 37.2383   1
  -5   6   1  27.349 34.5224   1
   5   6   1 22.6122  34.565   1
   6   6   1 112.593  56.696   1
  -5   7   1 19.5732  39.277   1
   5   7   1 68.3963 68.3963   1
   6   7   1 34.8074 65.9209   1
   5   8   1 23.8127 60.1355   1
  -5  -8   2 18.4643 53.9347   1
  -4  -8   2 6.85263 42.9195   1
  -5  -7   2 19.2651 53.5129   1
  -4  -7   2 39.1337 39.1337   1
   5  -7   2 31.4139 34.0405   1
  -5  -6   2 19.0646 49.6137   1
  -4  -6   2 76.7748 32.3072   1
   5  -6   2 5.29624 29.2343   1
  -5  -5   2 33.7064 33.7064   1
   5  -5   2 338.564 30.0938   1
   6  -5   2 88.8817 32.7342   1
  -5  -4   2 242.178 35.7566   1
  -4  -4   2  97.597 31.2796   1
   5  -4   2 4.54825 19.2934   1
   6  -4   2 2.87353 31.9404   1
  -5  -3   2 34.3959 34.3959   1
   5  -3   2 18.8251 18.8251   1
   6  -3   2 22.6747 22.6747   1
  -5  -2   2  130.11 29.8803   1
  -4  -2   2 5304.33 170.217   1
   5  -2   2 21.3038 21.3038   1
   6  -2   2 534.203  33.939   1
  -5  -1   2 3624.38 129.502   1
  -4  -1   2 8710.65 231.627   1
   5  -1   2 2436.33 62.4282   1
   6  -1   2 876.122 33.9283   1
  -5   0   2 983.587 35.2271   1
  -4   0   2 5455.78 171.643   1
   5   0   2 126.051   23.91   1
   6   0   2 3374.81 92.3659   1
  -5   1   2 3753.68 114.104   1
  -4   1   2 279.921 24.7948   1
   5   1   210000.90 194.184   1
   6   1   2 1575.94 39.0312   1
  -5   2   2  726.67 32.9809   1
   5   2   2 1334.11 36.0558   1
   6   2   2 11.2571 26.8864   1
  -5   3   2 190.652 27.6437   1
   5   3   2 8.54398 26.1216   1
   6   3   2 558.789 43.1722   1
  -5   4   2  4.0491 22.2929   1
   5   4   2 1080.33 44.6039   1
   6   4   2 102.369  32.215   1
  -5   5   2 493.487 36.5094   1
   5   5   2  31.077  31.077   1
   6   5   2 33.4871 33.4871   1
  -5   6   2 1.94012 34.6678   1
   5   6   2 41.6819 34.0296   1
   6   6   2  60.708 52.4403   1
  -5   7   2 88.8525 42.3188   1
   5   7   2 21.6956  54.702   1
   6   7   2 63.3681 63.3681   1
   5   8   2 9.60119 60.7636   1
   6   8   2 17.8854 76.5331   1
  -5  -8   3 31.0814 58.4739   1
  -4  -8   3 17.4516  42.417   1
  -5  -7   3 15.8218  56.797   1
  -4  -7   3  26.022 39.2716   1
   5  -7   3 16.0494  29.794   1
  -5  -6   3 198.492 55.8988   1
  -4  -6   3 224.942 33.7614   1
   5  -6   3 86.8652 27.7317   1
  -5  -5   3 44.6213 44.6213   1
  -4  -5   3  32.653  32.653   1
   5  -5   3  79.698 25.5776   1
   6  -5   3 46.5106 32.3447   1
  -5  -4   3 106.633 33.2207   1
  -4  -4   3 1138.30  44.355   1
   5  -4   3 120.884  21.767   1
   6  -4   3 19.9295 31.5935   1
  -5  -3   3 63.0958 38.9351   1
  -4  -3   3  240.41 38.8009   1
   5  -3   3 15.8536 18.8737   1
   6  -3   3 2474.34 59.6106   1
  -5  -2   3 4420.46 127.966   1
  -4  -2   3 140.886 26.3113   1
   5  -2   3  39.946 23.4353   1
   6  -2   3 17.0865 21.6098   1
  -5  -1   3 5149.89 132.855   1
  -4  -1   3 43.5112 23.1877   1
   5  -1   3 6455.55 125.774   1
   6  -1   3 2899.78 78.9912   1
  -5   0   3 990.715  35.196   1
  -4   0   3 4924.22  154.69   1
   5   0   3 845.819 29.7552   1
   6   0   3 39.3468 23.5067   1
  -5   1   3 37.1367 25.5354   1
  -4   1   3 2240.17 64.3739   1
   5   1   3  298.67 24.3348   1
   6   1   3 829.409 31.9606   1
  -5   2   3  10.134 26.7194   1
   5   2   3 3054.89 111.181   1
   6   2   3 1656.69 39.9322   1
  -5   3   3 1.67262 25.9257   1
   5   3   3 0.74303 25.0279   1
   6   3   3 5.51663 29.7469   1
  -5   4   3 35.0591 23.0834   1
   5   4   3 2135.01 58.4018   1
   6   4   3 223.094 34.2234   1
  -5   5   3 65.1845 32.6212   1
   5   5   3 30.4857 30.4857   1
   6   5   3 31.9483 31.9483   1
  -5   6   3 18.4461 35.5491   1
   5   6   3 28.5468 32.9323   1
   6   6   3 47.9026 51.4059   1
   5   7   3 57.8153 57.8153   1
   6   7   3 106.649 61.8661   1
   5   8   3 12.0787 64.3202   1
   6   8   3 15.3516 73.5766   1
  -4  -8   4 45.8827 42.7872   1
  -5  -7   4 61.7747 61.7747   1
  -4  -7   4 43.4598 43.4598   1
  -5  -6   4  83.608 54.5605   1
  -4  -6   4 5.37942 29.1417   1
   5  -6   4 546.076 31.9358   1
  -5  -5   4 32.0619 32.0619   1
  -4  -5   4 26.0289 30.2261   1
   5  -5   4  904.51  34.869   1
   6  -5   4 17.9356 30.6868   1
  -5  -4   4 228.054 35.4103   1
  -4  -4   4 5356.58 129.353   1
   5  -4   4 6.90175 18.7011   1
   6  -4   4 14.7254 31.4659   1
  -5  -3   4 31.9205 31.9205   1
  -4  -3   4 34.2492 34.2492   1
   5  -3   4 393.889 25.4074   1
   6  -3   4 204.161 23.3524   1
  -5  -2   4 37.7249  28.951   1
  -4  -2   4 408.621  30.745   1
   5  -2   4 1.48174 18.1881   1
   6  -2   4 79.6162 23.6215   1
  -5  -1   4 151.112 33.9966   1
  -4  -1   4 26.2136 26.2136   1
   5  -1   4 108.379 20.7139   1
   6  -1   4 70.6902  22.432   1
  -5   0   4 710.229 32.9198   1
  -4   0   4 94.2704 23.3374   1
   5   0   4  46.744 19.0081   1
   6   0   4 1662.64  46.209   1
  -5   1   4 1821.12 52.7389   1
  -4   1   4 1659.68 39.5926   1
   5   1   4 414.232 24.6151   1
   6   1   4 30.4439 23.1272   1
  -5   2   4  267.77 29.3426   1
   5   2   4 1259.23 32.9175   1
   6   2   4 630.158 30.2666   1
  -5   3   4 256.569 28.1066   1
   5   3   4 6.08786 23.6947   1
   6   3   4 13.6207 27.2413   1
  -5   4   4 12.6745 22.1872   1
   5   4   4 360.587 33.4313   1
   6   4   4 1076.34 41.0706   1
  -5   5   4 304.227 38.7755   1
   5   5   4 51.4203  40.312   1
   6   5   4 30.3619 30.3619   1
  -5   6   4 108.808 41.3663   1
   5   6   4 841.432 45.2813   1
   6   6   4 343.074 59.6586   1
   5   7   4 51.6756 51.6756   1
   5   8   4 20.7717 57.0238   1
   6   8   4 56.0948 71.2954   1
  -4  -8   5 3.37323  42.495   1
  -5  -7   5 7.03768 59.8049   1
  -4  -7   5 43.4049 43.4049   1
  -5  -6   5 74.0618 55.0562   1
  -4  -6   5 17.5918 40.2307   1
   5  -6   5 136.936  26.204   1
  -5  -5   5 49.5376 49.5376   1
   5  -5   5 37.8274 24.8023   1
   6  -5   5 29.9037 29.9037   1
  -5  -4   5 7.75447  31.948   1
  -4  -4   5 79.4704 31.6883   1
   5  -4   5 6.28958 17.5542   1
   6  -4   5 17.0396 28.8602   1
  -5  -3   5 478.178 46.6385   1
  -4  -3   5 6.73488 26.7583   1
   5  -3   5 442.797 23.2933   1
   6  -3   5 3.45239 25.9895   1
  -5  -2   5 114.075 30.4225   1
  -4  -2   5  311.32  30.754   1
   5  -2   5 2414.93 68.2345   1
   6  -2   5 6.27023 18.7007   1
  -5  -1   5  27.103  27.103   1
  -4  -1   5 6.30429 23.3039   1
   5  -1   5 99.2456 18.2551   1
   6  -1   5 8.61326 20.2811   1
  -5   0   5 3020.62 63.4604   1
  -4   0   5 37.7105 24.1426   1
   5   0   5 61.2184  18.975   1
   6   0   5 21.0318 21.0318   1
  -5   1   5 18.6306 27.1055   1
  -4   1   5 2025.63 56.9078   1
   5   1   5 5430.38 121.665   1
   6   1   5 577.909 27.6971   1
  -5   2   5 9.96071 26.4986   1
   5   2   5 420.294 25.4776   1
   6   2   5 36.5121  24.543   1
  -5   3   5 2962.69  71.438   1
   5   3   5 35.6769 26.4933   1
   6   3   5 4251.62 99.4139   1
  -5   4   5 140.261 35.8556   1
   5   4   5 606.815 34.7578   1
   6   4   5 1857.19 48.4062   1
  -5   5   5 639.665 44.6069   1
   5   5   5  31.711  31.711   1
  -5   6   5 30.8959 40.3013   1
   5   6   5 209.564 36.4649   1
   6   6   5 79.2177 52.0185   1
   6   7   5 13.5717 58.9211   1
   5   8   5  19.192 62.6757   1
  -5  -7   6  60.917  60.917   1
  -4  -7   6 9.61167 42.5739   1
  -5  -6   6 110.651 59.9222   1
  -4  -6   6 99.4647 42.2661   1
   5  -6   6  55.441 25.0291   1
  -5  -5   6 55.1034 55.1034   1
  -4  -5   6 17.9426 29.1311   1
   5  -5   6 864.322 34.2203   1
   6  -5   6 34.3746 29.3175   1
  -5  -4   6 9.30392 31.0262   1
  -4  -4   6 318.032 34.7628   1
   5  -4   6 1629.17 40.8045   1
   6  -4   6 73.6322 30.6882   1
  -5  -3   6 32.9857 32.9857   1
  -4  -3   6 369.397 43.8783   1
   5  -3   6 507.703 21.7179   1
   6  -3   6 33.9009  25.599   1
  -5  -2   6 2.50619 28.6342   1
  -4  -2   6 1415.77 41.5326   1
   5  -2   6  67.471 17.8996   1
   6  -2   6 73.8834 19.2485   1
  -5  -1   6 125.721  36.753   1
  -4  -1   6 213.299 35.3416   1
   5  -1   6 72.9555 17.3711   1
   6  -1   6  324.26 22.1902   1
  -5   0   6  364.35 32.4194   1
  -4   0   6 4443.22 119.038   1
   5   0   6 3506.70 84.9707   1
   6   0   6 67.1524 20.6364   1
  -5   1   6 44.4532 27.8271   1
   5   1   6 985.731 27.9735   1
   6   1   6 2044.07 44.7008   1
  -5   2   6 110.595 29.7392   1
   5   2   6 1409.22 34.4293   1
   6   2   6 717.501 29.3831   1
  -5   3   6 4.80641 25.1764   1
   5   3   6 1217.54 48.0178   1
   6   3   6 65.1456  27.398   1
  -5   4   6 1.59089 35.9974   1
   5   4   6 190.987 28.9316   1
   6   4   6 135.637  28.531   1
  -5   5   6  6.4231 35.8905   1
   5   5   6 33.0983 33.0983   1
   6   5   6 2.64345 41.0968   1
  -5   6   6 8.82226   42.14   1
   5   6   6 5.94032 30.1746   1
   6   6   6 209.025 56.8904   1
   5   7   6 52.9074 52.9074   1
   6   7   6 13.1494 59.1928   1
   5   8   6 61.1828 62.2628   1
  -4  -7   7 26.8208 42.9892   1
  -5  -6   7 91.8758 61.8364   1
  -4  -6   7  140.71 47.1445   1
   5  -6   7 56.8804  24.252   1
  -5  -5   7 13.1666 51.5238   1
  -4  -5   7 29.7519 59.3708   1
   5  -5   7 429.112 29.2448   1
   6  -5   7 17.3984 27.8891   1
  -5  -4   7 20.5932 46.3177   1
  -4  -4   7 315.125 34.1661   1
   5  -4   7 30.7794 24.0799   1
   6  -4   7 234.522 32.3181   1
  -5  -3   7 31.8291 31.8291   1
  -4  -3   7 34.3938 34.3938   1
   5  -3   7 151.862 17.5602   1
   6  -3   7  882.16 34.1153   1
  -4  -2   7 1562.30 48.3157   1
   5  -2   7 3.17687 16.1516   1
   6  -2   7 115.992 18.3104   1
  -5  -1   7 32.0354 32.0354   1
  -4  -1   7 5.13964 25.9232   1
   5  -1   7 3339.86 70.3541   1
   6  -1   7 791.409 24.3861   1
  -4   0   7 260.318 30.2228   1
   5   0   7 145.493 18.6579   1
   6   0   7 6.35641  19.093   1
  -5   1   7 1410.18 41.7038   1
   5   1   7 1320.74 36.7998   1
   6   1   7 261.533 23.4381   1
  -5   2   7 25.7661  28.642   1
   5   2   7 810.508 27.6145   1
   6   2   7 301.177 25.4167   1
  -5   3   7 60.8025 38.3658   1
   5   3   7 491.165  33.939   1
   6   3   7 60.7169 27.4516   1
  -5   4   7 0.76028 40.3861   1
   5   4   7 21.2681 24.5986   1
   6   4   7 1.28418 25.3786   1
  -5   5   7 185.322 43.5288   1
   5   5   7 31.4953 31.4953   1
   6   5   7 28.4967 40.2028   1
   5   6   7 1327.72   66.53   1
   6   6   7 35.0818 51.9792   1
   5   7   7  53.006  53.006   1
   6   7   7 58.6885 58.6885   1
   5   8   7 52.3771 61.4243   1
  -4  -7   8 33.0982 45.2667   1
  -5  -6   8 0.18262 61.1977   1
  -4  -6   8 37.5241 48.5711   1
   5  -6   8 78.4735 25.2229   1
   5  -5   8 13.4545 23.0662   1
  -5  -4   8  102.25 52.9753   1
  -4  -4   8 27.1628 27.1628   1
   5  -4   8 100.009  23.703   1
   6  -4   8 42.9254 28.1492   1
  -5  -3   8 3.10265  43.903   1
  -4  -3   8 28.1229 28.1229   1
   5  -3   8 107.409 16.2676   1
   6  -3   8  359.99 28.7155   1
  -5  -2   8 382.823 34.2776   1
  -4  -2   8 1.23922 25.9523   1
   5  -2   8 198.734 17.5308   1
   6  -2   8 5.85017   23.24   1
  -5  -1   8 34.7522 34.7522   1
  -4  -1   8  363.56 40.9208   1
   5  -1   8 2838.97 60.6533   1
   6  -1   8 23.9768 17.3517   1
  -5   0   8 140.514 30.2433   1
  -4   0   8 319.617 31.4197   1
   5   0   8 2656.73   65.75   1
   6   0   8 1130.73 27.4219   1
  -5   1   8 86.4525 28.5457   1
   5   1   8 251.904 21.7616   1
   6   1   8 1001.19 28.1542   1
  -5   2   8 8.51439 37.3126   1
   5   2   8 2576.69 72.3055   1
   6   2   8 17.5063  22.299   1
  -5   3   8 56.1767 39.7624   1
   5   3   8 76.2776 26.0937   1
   6   3   8  175.65 29.7539   1
  -5   4   8  17.029 39.4876   1
   5   4   8 13.6313  24.434   1
   6   4   8 133.583 26.7134   1
  -5   5   8 65.8306 41.0921   1
   5   5   8 25.8666 25.8666   1
   6   5   8 61.1674 39.9789   1
   5   6   8 691.507 59.5328   1
   6   6   8 94.1688  50.334   1
   5   7   8 52.6858 52.6858   1
   6   7   8  61.363  61.363   1
   5   8   8 2.01516  60.415   1
  -4  -6   9 37.9403 46.7452   1
  -5  -5   9 56.4013 56.4013   1
  -4  -5   9 19.6843 46.3181   1
   5  -5   9  1.6149 23.2774   1
  -5  -4   9 23.9321 55.0763   1
  -4  -4   9 323.418  49.875   1
   5  -4   9 1.41573 22.8177   1
   6  -4   9 12.8817 26.9087   1
  -5  -3   9 47.8077 47.8077   1
  -4  -3   9 28.2161 28.2161   1
   5  -3   9 5.28617  21.632   1
   6  -3   9 529.532 30.3298   1
  -5  -2   9 12.8011 45.1926   1
  -4  -2   9 118.206 29.1495   1
   5  -2   9 41.6817 15.2868   1
   6  -2   9 1356.26 36.3436   1
  -5  -1   9 39.9486 55.8236   1
  -4  -1   9 27.2662 27.2662   1
   5  -1   9 490.603 19.7681   1
   6  -1   9 386.492 27.2774   1
  -4   0   9 26.2246 26.2246   1
   5   0   9 1672.98 49.8754   1
   6   0   9 17.9395 17.8237   1
  -5   1   9 45.3726 41.8831   1
   5   1   9 638.121 25.6292   1
   6   1   9 102.909 20.4054   1
  -5   2   9 10.3149 44.1999   1
   5   2   9 577.853 24.9601   1
   6   2   9 450.485 25.1436   1
  -5   3   9 41.6201 41.6201   1
   5   3   9 14.4798 20.8601   1
   6   3   9 24.1558 24.1558   1
  -5   4   9 9.39681 43.2455   1
   5   4   9 110.418 25.6697   1
   6   4   9 708.754 48.8726   1
  -5   5   9 94.6429  48.748   1
   5   5   9 27.3656 27.3656   1
   5   6   9 9.09025 44.1845   1
   6   6   9 46.5839 46.5839   1
   5   7   9 36.1183 53.8085   1
   6   7   9 47.3379 61.0638   1
  -4  -5  10 4.53847 48.6564   1
   5  -5  10 23.2447 23.2447   1
  -5  -4  10 151.149 61.4825   1
  -4  -4  10 115.723 49.7865   1
   5  -4  10 1024.22  33.592   1
   6  -4  10 17.2657  26.429   1
  -5  -3  10 49.9304 49.9304   1
  -4  -3  10 27.0065 39.3812   1
   5  -3  10 180.561 23.9687   1
   6  -3  10 454.186 29.6846   1
  -5  -2  10 103.292 51.9853   1
  -4  -2  10 18.2221 37.6331   1
   5  -2  10 323.766  16.582   1
   6  -2  10 2.87509 23.8321   1
  -4  -1  10  25.628  25.628   1
   5  -1  10  26.599 15.0696   1
   6  -1  10 120.455 24.2834   1
  -5   0  10 43.4306 43.4306   1
  -4   0  10 23.4442 24.8613   1
   5   0  10 808.895 22.1914   1
   6   0  10 29.5068 24.1387   1
  -5   1  10 58.2971 43.4475   1
   5   1  10 1559.76 51.6021   1
   6   1  10 2494.50 48.1411   1
  -5   2  10 39.8339 55.9165   1
   5   2  10 277.249 21.8835   1
   6   2  10 12.6494 19.7503   1
  -5   3  10 94.2189 50.6571   1
   5   3  10 326.135 29.6087   1
   6   3  10 555.804 47.2219   1
  -5   4  10 46.5123 46.5123   1
   5   4  10 49.5477 23.0313   1
   6   4  10 186.934 39.9813   1
   5   5  10 37.1559 37.1559   1
   6   5  10 42.7728 42.7728   1
   5   6  10 45.4864 46.8113   1
   6   6  10 74.3926 51.2909   1
   5   7  10 20.9014 56.1235   1
  -4  -5  11 54.3804 54.3805   1
  -5  -4  11 0.04863 59.9096   1
  -4  -4  11 12.9851 47.9221   1
   5  -4  11 23.7671 22.9953   1
  -5  -3  11 55.1204 55.1204   1
  -4  -3  11  50.468  50.468   1
   5  -3  11  89.003 22.9725   1
   6  -3  11 16.2368 24.6596   1
  -5  -2  11 21.2588   51.80   1
  -4  -2  11 8.36995  40.116   1
   5  -2  11 331.069 24.2163   1
   6  -2  11 392.592 27.8656   1
  -5  -1  11  7.6252 48.6539   1
   5  -1  11 169.946 16.3895   1
   6  -1  11 41.8828 23.6975   1
  -5   0  11 12.3724  47.215   1
  -4   0  11 229.725 51.2569   1
   5   0  11  102.78 16.1836   1
   6   0  11 27.1312 24.4176   1
  -5   1  11 19.0146 46.9433   1
   5   1  11  16.224  16.224   1
   6   1  11 299.599 31.6465   1
   5   2  11 326.502 21.9909   1
   6   2  11 322.766 32.9467   1
  -5   3  11 49.6943 49.6943   1
   5   3  11 8.51474 19.7483   1
   6   3  11 21.8346 33.6838   1
   5   4  11 28.0288  31.241   1
   6   4  11 157.949 41.2317   1
   5   5  11 0.34583 38.3867   1
   6   5  11  42.748  42.748   1
   5   6  11 39.2082 49.3237   1
   6   6  11 64.3651 53.3434   1
   5   7  11 60.1244 60.1244   1
  -4  -4  12 50.8788 50.8788   1
   5  -4  12 345.869 27.4085   1
  -4  -3  12 33.7895 46.1632   1
   5  -3  12 124.506 24.1689   1
   6  -3  12 205.389 28.0672   1
  -5  -2  12 36.4897  55.356   1
  -4  -2  12 81.4065 43.1056   1
   5  -2  12 267.853 24.3681   1
   6  -2  12  21.708 23.4384   1
  -5  -1  12 37.5101 52.8258   1
  -4  -1  12 29.4769 42.0658   1
   5  -1  12 18.1152 20.4106   1
   6  -1  12 25.9359 24.3238   1
  -5   0  12 30.3869 50.6681   1
  -4   0  12 26.9914 40.0819   1
   5   0  12 126.984 22.2725   1
   6   0  12 124.441 25.9179   1
  -5   1  12 167.146 57.8644   1
   5   1  12 21.7808 21.7808   1
   6   1  12 16.7341 26.1385   1
  -5   2  12 13.0983  52.178   1
   5   2  12 1796.19 42.9436   1
   6   2  12 304.546 34.3455   1
   5   3  12 18.3237 28.1323   1
   6   3  12   36.46   36.46   1
   5   4  12 23.9367 33.2879   1
   6   4  12 115.717 40.9943   1
   5   5  12 50.7285 50.7285   1
   6   5  12 3.12987  45.013   1
   5   6  12 27.2603  50.669   1
   6   6  12 24.6682 53.3317   1
  -4  -3  13  51.997  51.997   1
   5  -3  13 13.8629  24.139   1
  -4  -2  13 47.1263 47.1263   1
   5  -2  13 48.4506 22.1911   1
   6  -2  13 517.922 30.4085   1
  -4  -1  13  45.697  45.697   1
   5  -1  13 361.338 29.0577   1
   6  -1  13 24.2668 24.2668   1
  -4   0  13   44.52   44.52   1
   5   0  13 1517.26 35.9545   1
   6   0  13 650.241 32.6272   1
   6   1  13 7.91958 26.9715   1
   5   2  13  20.518 26.1316   1
   6   2  13 93.8615  32.059   1
   5   3  13  45.828 29.5866   1
   6   3  13 6.07474 39.9214   1
   5   4  13 90.3329 35.4944   1
   6   4  13 11.6691 38.3316   1
   5   5  13 40.2998 40.2998   1
   6   5  13 46.8232 46.8232   1
   5   6  13 30.3127  51.915   1
   5  -2  14 9.57194 21.9565   1
  -4  -1  14 48.9666 48.9666   1
   5  -1  14 176.357   28.54   1
   6  -1  14 14.0887 25.3425   1
  -4   0  14 48.9503 48.9503   1
   5   0  14 85.9114  24.324   1
   6   0  14 92.9714 27.6299   1
   5   1  14 23.8556 24.2407   1
   6   1  14 8.18959 29.5796   1
   5   2  14 56.8481 27.2136   1
   6   2  14 53.1556 32.0448   1
   5   3  14 29.7854 29.7854   1
   6   3  14 17.0543 37.4666   1
   5   4  14 20.6087 36.9539   1
   6   4  14 14.0113 40.6923   1
   5   5  14 1.48666 43.1132   1
   5  -1  15 25.0461 23.6771   1
   5   0  15 91.4829 25.4224   1
   5   1  15 26.2931 26.2931   1
   6   1  15  44.059 30.9605   1
   5   2  15 373.791 36.0723   1
   6   2  15 32.6889 32.6889   1
   5   3  15 32.5732 32.5732   1
   5   4  15 37.8888 37.8888   1
   5   0  16 12.6656 25.0953   1
   5   1  16 28.2236 28.2236   1
   5   2  16 28.5105 28.5105   1
   5   3  16  33.103  33.103   1
   6   0   0 91.3798 27.1831   1
   7   0   0 838.893 35.0856   1
   8   0   0 33.4923 44.8472   1
  -8   1   0 278.753 52.4109   1
  -7   1   0 1319.97 55.0267   1
  -6   1   0 19.3996  27.486   1
   6   1   0 457.704 32.6252   1
   7   1   0 575.025 34.3635   1
   8   1   0 112.148  49.758   1
  -8   2   0 144.147 49.9035   1
  -7   2   0 20.1575 41.8433   1
  -6   2   0 3.42087  27.413   1
   6   2   0 187.288 32.5856   1
   7   2   0 1.18356 29.5792   1
   8   2   0 13.0927 49.5672   1
  -8   3   0 405.889 59.3598   1
  -7   3   0 1263.13 60.0222   1
  -6   3   0 9.72204 25.8777   1
   6   3   0 1736.93 62.2743   1
   7   3   0 111.061  48.824   1
   8   3   0 46.9863 54.5998   1
  -7   4   0 33.5388  45.727   1
  -6   4   0 103.224 39.3933   1
   6   4   0 1042.65 57.1534   1
   7   4   0 18.3602 50.2619   1
   8   4   0 2.88259 60.5125   1
  -6   5   0 88.3506 34.5328   1
   6   5   0 35.9829 35.9829   1
   7   5   0  8.6017 57.3785   1
   8   5   0 1.88046 70.3596   1
  -6   6   0  156.03 41.0299   1
   6   6   0 26.5776 56.0538   1
   7   6   0 165.093 68.5809   1
   6   7   0 69.9248 69.9248   1
  -6  -7   1 9.99473 60.1661   1
  -7  -6   1 94.3659 64.5738   1
  -6  -6   1 2.27723 53.3397   1
   6  -6   1 102.649 41.3967   1
  -8  -5   1 19.7971 67.1938   1
  -7  -5   1 54.7785 54.7785   1
  -6  -5   1 17.9185 46.6166   1
  -8  -4   1 46.4277 61.5703   1
  -7  -4   1 11.6655 50.0118   1
  -6  -4   1 4.45198 32.7352   1
   7  -4   1 2.69256 35.9055   1
  -8  -3   1 22.0242 57.2205   1
  -7  -3   1  102.40 51.1369   1
  -6  -3   1 3374.01 105.569   1
   7  -3   1 2.19165 35.8464   1
   8  -3   1  28.961 42.2332   1
  -8  -2   1 15.2168  53.496   1
  -7  -2   1 96.6037 30.1482   1
  -6  -2   1 963.451 39.5701   1
   7  -2   1 80.2222 37.0251   1
   8  -2   1 10.1565 42.4803   1
  -8  -1   1 176.601 53.9742   1
  -7  -1   1 605.369 35.9877   1
  -6  -1   1 403.918 34.2868   1
   7  -1   1 13.2906 24.2014   1
   8  -1   1 18.2821 40.9418   1
  -8   0   1  135.23 50.2814   1
  -7   0   1  717.09 34.8795   1
  -6   0   1 75.9332 28.8574   1
   7   0   1 193.426 28.0309   1
   8   0   1 256.105 45.6048   1
  -8   1   1 108.762 49.6093   1
  -7   1   1 292.511 44.2733   1
  -6   1   1 5.15215 26.7052   1
   7   1   1 1343.09  38.239   1
   8   1   1 407.679 49.0221   1
   9   1   1 97.5974 55.9076   1
  -8   2   1  9.7042 49.3343   1
  -7   2   1 1.57741 39.9261   1
  -6   2   1 16.9423 25.5787   1
   7   2   1 1081.96 37.4138   1
   8   2   1 83.0761 46.2394   1
   9   2   1 72.9912 58.3308   1
  -7   3   1 621.617 51.2513   1
  -6   3   1 934.807 33.8808   1
   7   3   1 124.114 31.3125   1
   8   3   1 44.6271 51.8967   1
  -7   4   1 165.632 51.2905   1
  -6   4   1 312.774 42.0982   1
   7   4   1 431.546 53.0545   1
   8   4   1 54.9911 56.5421   1
  -6   5   1 116.874 37.2469   1
   7   5   1 58.5462  53.247   1
   8   5   1 85.5938 68.8896   1
  -6   6   1 18.1039 38.7159   1
   7   6   1 271.072 68.0357   1
   7   7   1 74.6081 74.6081   1
  -6  -7   2 51.5451 65.1531   1
  -7  -6   2 67.8505 64.9291   1
  -6  -6   2 16.7765 55.2806   1
   6  -6   2 987.971 45.1136   1
  -7  -5   2 13.3201  62.462   1
  -6  -5   2 54.8476 54.8476   1
  -8  -4   2 90.9449 63.7019   1
  -7  -4   2 49.2446 49.2446   1
  -6  -4   2 452.887 36.7319   1
   7  -4   2 52.8412 41.0142   1
  -8  -3   2 1231.61 80.0685   1
  -7  -3   2 15.9205 47.3034   1
  -6  -3   2 5.82707 31.8419   1
   7  -3   2  6.2737 38.6367   1
   8  -3   2 41.0055 47.1414   1
  -8  -2   2 12.2217 54.8023   1
  -7  -2   2 42.7919 42.7919   1
  -6  -2   2 3391.91 96.5813   1
   7  -2   2  43.465 36.0226   1
   8  -2   2 78.6579 46.5441   1
  -8  -1   2 74.5344 51.6958   1
  -7  -1   2 71.4063 41.2231   1
  -6  -1   2 0.85039 28.2329   1
   7  -1   2 843.643 31.4601   1
   8  -1   2 203.774  44.446   1
  -8   0   2 61.4552 48.8537   1
  -7   0   2 32.5747 39.9387   1
  -6   0   2 660.845 33.8011   1
   7   0   2 124.106 26.5276   1
   8   0   2 160.679 43.2119   1
  -8   1   2 113.953  49.247   1
  -7   1   2 154.251 41.6714   1
  -6   1   2 2744.22 79.0655   1
   7   1   2 38.3823 26.3075   1
   8   1   2 62.2345 43.1501   1
   9   1   2 77.3265  52.723   1
  -8   2   2 20.5856 51.0157   1
  -7   2   2  449.57 47.7193   1
  -6   2   2 553.072 31.5027   1
   7   2   2 202.918 28.6153   1
   8   2   2  182.58 47.6528   1
   9   2   2 26.7425 54.8824   1
  -7   3   2 44.2099 44.2099   1
  -6   3   2 562.823 30.7674   1
   7   3   2 48.9996 29.7338   1
   8   3   2 1.58118 50.8598   1
  -7   4   2 30.8253 51.6313   1
  -6   4   2  35.375 37.9971   1
   7   4   2 2.20277 44.9135   1
   8   4   2 40.6939 54.1177   1
  -6   5   2 76.6369 38.0875   1
   7   5   2 601.577 73.1135   1
   8   5   2 64.6502 64.6502   1
  -6   6   2 47.3294 41.5464   1
   7   6   2 20.8518 59.4111   1
   7   7   2 12.8262 72.0416   1
  -6  -7   3 23.2842 65.0437   1
  -7  -6   3 126.968  68.633   1
  -6  -6   3 40.3192 56.6512   1
   6  -6   3 30.5726 30.8993   1
  -7  -5   3 28.8227 64.2197   1
  -8  -4   3 20.2513  64.483   1
  -7  -4   3 30.6999 50.2381   1
  -6  -4   3 10.7952 30.6022   1
   7  -4   3 37.0752 37.0752   1
  -8  -3   3 34.6674 59.8307   1
  -7  -3   3  45.159 47.6187   1
  -6  -3   3 10.1707 30.6361   1
   7  -3   3 12.6286 39.8863   1
   8  -3   3  46.436  46.436   1
  -8  -2   3 26.2229 54.2446   1
  -7  -2   3 99.2422 46.1529   1
  -6  -2   3 970.997  38.548   1
   7  -2   3 35.1115 35.1115   1
   8  -2   3 8.17912 42.3956   1
  -8  -1   3 108.022 53.5438   1
  -7  -1   3 110.659  43.989   1
  -6  -1   3 190.743 31.5268   1
   7  -1   3 2.00715 23.1708   1
   8  -1   3 462.789 47.0124   1
  -8   0   3 481.415 57.4654   1
  -7   0   3 159.174 41.8437   1
  -6   0   3 127.462  28.193   1
   7   0   3 424.876 29.1071   1
   8   0   3 33.9452  40.245   1
   9   0   3 55.0974 50.5285   1
  -8   1   3 55.4853 51.6604   1
  -7   1   3 465.289 47.5248   1
  -6   1   3 96.3332 27.9615   1
   7   1   3 3.32286 25.1825   1
   8   1   3 1031.40 52.3953   1
   9   1   3 335.536 55.1848   1
  -8   2   3 106.285 55.9647   1
  -7   2   3 131.996 45.7856   1
  -6   2   3 774.928 33.7933   1
   7   2   3 25.6646 25.6646   1
   8   2   3 423.642 49.4645   1
   9   2   3 26.7526 52.8961   1
  -7   3   3 38.6217 49.5368   1
  -6   3   3  668.07 48.5084   1
   7   3   3 89.1705 28.8417   1
   8   3   3 375.259 57.2601   1
  -7   4   3 34.8428 53.2726   1
  -6   4   3 263.255  44.054   1
   7   4   3 6.28503 42.9674   1
   8   4   3 52.0714 52.0714   1
  -6   5   3 597.798 47.7413   1
   7   5   3 37.5768 58.0461   1
   8   5   3 21.1496 60.1544   1
   7   6   3 264.276 63.6104   1
   7   7   3 66.6904 68.7069   1
  -6  -6   4 40.1026 58.0774   1
   6  -6   4 3.61954 29.7502   1
  -7  -5   4 12.2016 60.2455   1
  -6  -5   4 52.3201 52.3201   1
  -7  -4   4 17.2057 55.0752   1
  -6  -4   4  11.354 45.3851   1
   7  -4   4 33.8695 33.8695   1
  -8  -3   4 163.692  66.046   1
  -7  -3   4 12.5265  49.647   1
  -6  -3   4 13.3156 32.2055   1
   7  -3   4 32.9689 32.9689   1
   8  -3   4 42.3745 46.0058   1
  -8  -2   4  22.087 57.0297   1
  -6  -2   4 13.4473 28.8561   1
   7  -2   4 3.83103 32.8648   1
   8  -2   4 3.42066 41.9428   1
  -8  -1   4 155.425 58.4667   1
  -7  -1   4 76.1685 45.5224   1
  -6  -1   4 601.133 37.4634   1
   7  -1   4 1262.93 46.6129   1
   8  -1   4 23.9313 40.3359   1
  -8   0   4 35.3719 53.9621   1
  -7   0   4 97.3258  45.423   1
  -6   0   4 403.632 31.2773   1
   7   0   4 84.7453 24.1244   1
   8   0   4 127.879 41.3693   1
  -8   1   4 155.821 57.5298   1
  -7   1   4 79.3216 44.6633   1
  -6   1   4  544.29 32.9641   1
   7   1   4 378.997 27.2739   1
   8   1   4 22.3028 40.2857   1
   9   1   4 40.6235 50.1774   1
  -7   2   4 138.385 48.6229   1
  -6   2   4 920.567 34.4568   1
   7   2   4 245.067 27.2983   1
   8   2   4 18.1142 42.2928   1
   9   2   4  83.559 52.3058   1
  -7   3   4 72.7781 52.3995   1
  -6   3   4 711.421 49.3251   1
   7   3   4 245.989 30.4342   1
   8   3   4 159.452 49.1411   1
  -7   4   4 52.3564  54.811   1
  -6   4   4  64.966 42.4449   1
   7   4   4 55.6033 41.6019   1
   8   4   4 592.414 57.1418   1
  -6   5   4 160.737   44.15   1
   7   5   4 7.12177 49.1096   1
   8   5   4 56.5294 56.5294   1
   7   6   4  2.0516  55.712   1
   7   7   4 69.3332 69.3332   1
  -6  -6   5 0.46365 61.3094   1
  -7  -5   5 10.4967 63.5823   1
  -6  -5   5 4.62415 53.2144   1
  -7  -4   5 338.703 63.1161   1
  -6  -4   5 166.252 49.8868   1
   7  -4   5 112.199 39.1891   1
  -7  -3   5 20.3906 52.9038   1
  -6  -3   5 134.405 53.1787   1
   7  -3   5 8.03076 32.4282   1
  -8  -2   5 0.71042 59.7167   1
  -7  -2   5 70.8387 49.0256   1
  -6  -2   5 110.226 30.0243   1
   7  -2   5 51.6985 34.6576   1
   8  -2   5 20.9724 40.6907   1
  -8  -1   5  28.834  59.988   1
  -7  -1   5 882.552  66.223   1
  -6  -1   5 69.5548 30.8342   1
   7  -1   5 30.5916 30.5916   1
   8  -1   5  0.4914 38.4903   1
  -8   0   5 9.48378 57.2793   1
  -7   0   5 14.0561 45.4326   1
  -6   0   5 7.33482 27.3462   1
   7   0   5 41.9544 22.7911   1
   8   0   5 16.0677 38.0578   1
  -7   1   5 453.142 57.0191   1
  -6   1   5 27.1905 27.1905   1
   7   1   5 322.915 26.2052   1
   8   1   5 161.559 41.0269   1
   9   1   5  0.3721 47.9474   1
  -7   2   5 112.096 50.9813   1
  -6   2   5 20.3452 40.0155   1
   7   2   5 1640.87 36.1838   1
   8   2   5 72.2248 41.4635   1
   9   2   5 317.153 54.4973   1
  -7   3   5 79.8522 53.8024   1
  -6   3   5 18.4421 42.2267   1
   7   3   5 92.5962  37.513   1
   8   3   5  43.482  43.482   1
  -6   4   5 279.471 46.6296   1
   7   4   5 83.8499 40.6383   1
   8   4   5  144.86 50.8275   1
  -6   5   5 85.3682 43.7603   1
   7   5   5  39.257 53.0096   1
   8   5   5 22.7271 56.6851   1
   7   6   5 77.6076 56.1615   1
   7   7   5 67.0251 67.0251   1
  -6  -6   6 11.8219  64.713   1
  -6  -5   6 20.0313 60.7723   1
  -7  -4   6 126.354 61.5591   1
  -6  -4   6 49.0542  50.892   1
   7  -4   6 7.18003 31.8391   1
  -7  -3   6 58.0656 58.0656   1
  -6  -3   6 580.045 63.5278   1
   7  -3   6 21.1753 29.7812   1
  -7  -2   6 136.426 53.3182   1
   7  -2   6  46.334 30.2244   1
   8  -2   6   22.47 40.8406   1
  -7  -1   6 6.18323  48.681   1
  -6  -1   6 13.9799 40.0842   1
   7  -1   6 1633.72 46.6338   1
   8  -1   6 208.536 41.0898   1
  -7   0   6 65.7852 49.2569   1
  -6   0   6 372.241 45.1579   1
   7   0   6 122.658 31.6189   1
   8   0   6 329.259 43.0118   1
  -7   1   6 49.4195 49.4195   1
  -6   1   6 123.609 44.2531   1
   7   1   6 2502.20 55.4108   1
   8   1   6 16.1947 37.5938   1
  -7   2   6 446.523 59.0894   1
  -6   2   6 159.678 43.4718   1
   7   2   6 53.7317 22.9405   1
   8   2   6 248.569 42.7923   1
  -7   3   6 20.8054 55.8062   1
  -6   3   6 418.797 50.2583   1
   7   3   6 29.5028 36.2394   1
   8   3   6 31.2109 43.8755   1
  -6   4   6 45.0314 45.0314   1
   7   4   6 238.546 44.8905   1
   8   4   6  3.5928 47.6378   1
  -6   5   6 19.6852 45.3705   1
   7   5   6 43.0793 47.3362   1
   8   5   6 48.7829 56.5839   1
   7   6   6 49.7014  54.605   1
  -6  -5   7 58.3618 58.3618   1
  -6  -4   7 222.913 57.2976   1
   7  -4   7 102.158 32.9715   1
  -7  -3   7  118.51 60.4998   1
   7  -3   7 32.9722 29.3645   1
  -7  -2   7 53.3145 53.3145   1
  -6  -2   7 53.5738 45.2737   1
   7  -2   7 127.209 31.0187   1
   8  -2   7 36.3259 36.3259   1
  -7  -1   7 31.7348  53.785   1
  -6  -1   7 20.4656 43.0264   1
   7  -1   7 829.569 38.0665   1
   8  -1   7 71.0661 37.8713   1
  -7   0   7 137.772 53.1796   1
  -6   0   7 782.178   52.20   1
   7   0   7 6.31579 29.3233   1
   8   0   7 10.8755 37.2069   1
  -7   1   7 46.1734 56.8924   1
  -6   1   7 121.806 45.3613   1
   7   1   7 28.1265 31.5459   1
   8   1   7 930.104 48.2473   1
  -7   2   7 135.232  57.371   1
  -6   2   7 37.8995 45.5993   1
   7   2   7 346.727 35.6441   1
   8   2   7 93.3512 40.1858   1
  -6   3   7  36.252 45.6178   1
   7   3   7 117.549 36.9952   1
   8   3   7 143.795 47.8984   1
   7   4   7 506.191 46.2707   1
   8   4   7 44.2199  48.349   1
   7   5   7 66.0729 46.8035   1
   8   5   7 34.6597 55.9988   1
   7   6   7  243.02 59.8569   1
  -6  -5   8 32.2535 63.9058   1
   6  -5   8 600.792  35.361   1
  -6  -4   8 2.92764 58.3401   1
  -6  -3   8 24.4318 51.1397   1
   7  -3   8  89.402 30.3575   1
  -7  -2   8 59.2105 59.2105   1
  -6  -2   8 167.855 51.7533   1
   7  -2   8 27.2764 27.5252   1
   8  -2   8 67.2734 36.9699   1
  -7  -1   8 105.975 57.4029   1
  -6  -1   8 45.5128 45.5128   1
   7  -1   8 127.827 29.9215   1
   8  -1   8 232.494 39.3439   1
  -7   0   8 18.8692 55.7194   1
  -6   0   8 59.9649 45.8646   1
   7   0   8 0.93703 29.3147   1
   8   0   8 146.357  40.664   1
  -7   1   8 80.0709 58.8488   1
  -6   1   8  952.09 60.7279   1
   8   1   8 60.3665 38.6914   1
  -6   2   8 15.1496 49.1744   1
   7   2   8 127.091 33.7399   1
   8   2   8  152.97  41.659   1
  -6   3   8 384.203 57.7216   1
   7   3   8 30.6429 35.7268   1
   8   3   8 49.2665 44.8261   1
  -6   4   8 29.2553  51.239   1
   7   4   8 39.2113 39.2113   1
   8   4   8 500.692 55.5039   1
   7   5   8 2.22662 52.2535   1
   7   6   8 68.7044 58.5595   1
  -6  -3   9 25.8729 54.5492   1
   7  -3   9 213.693 30.7796   1
  -6  -2   9  36.833 52.4041   1
   7  -2   9 194.968 30.3258   1
  -6  -1   9 56.4147 56.4147   1
   7  -1   9 272.352  31.152   1
   8  -1   9 35.6414 35.6414   1
  -6   0   9 48.6573 48.6573   1
   7   0   9 1.69347 29.1659   1
   8   0   9  35.857  35.857   1
  -6   1   9 47.0106 47.0106   1
   7   1   9 482.887 37.0129   1
   8   1   9 501.707 44.7223   1
  -6   2   9 0.32043 51.5988   1
   7   2   9 6.91161 33.5207   1
   8   2   9 108.002 41.5059   1
  -6   3   9 47.5387  52.702   1
   7   3   9 92.0916 38.6714   1
   8   3   9 180.548 48.8402   1
   7   4   9 82.3305  41.449   1
   8   4   9 8.55588 49.1033   1
   7   6   9  8.1884 54.6198   1
  -6  -3  10  59.305 62.3861   1
   7  -3  10 33.1433 28.7614   1
  -6  -2  10 25.7737 56.0437   1
   7  -2  10 47.1874 28.4599   1
  -6  -1  10 11.9044 53.4704   1
   7  -1  10 111.199 29.5463   1
  -6   0  10 23.4139 53.0392   1
   7   0  10 129.333 30.3483   1
   8   0  10  18.336  36.217   1
  -6   1  10 51.7617 51.7617   1
   7   1  10 680.568 40.2666   1
   8   1  10 45.0601 38.6175   1
  -6   2  10 72.2571 54.0557   1
   7   2  10 132.391 34.4806   1
   8   2  10 12.0476 41.1445   1
   7   3  10 2.80287 37.4867   1
   8   3  10 78.5526 43.9744   1
   7   4  10 239.305 43.9131   1
   7   5  10  12.912 47.1415   1
   7  -2  11 49.5004 28.5165   1
  -6  -1  11 9.39547 57.4146   1
   7  -1  11 862.504 37.5407   1
  -6   0  11 55.3285 56.0942   1
   7   0  11 28.7155 28.7155   1
   7   1  11 41.9514  32.173   1
   8   1  11 0.44768 38.2429   1
   7   2  11 36.7561 33.4453   1
   8   2  11 12.7199 41.2936   1
   7   3  11 311.142 44.6731   1
   7   4  11 7.80135 41.3134   1
   7   5  11 0.47777 47.8416   1
   7  -1  12 95.1976 30.2317   1
   7   0  12 288.875 33.3325   1
   7   1  12 19.0236   31.78   1
   7   2  12 33.8745 33.8745   1
   7   3  12 36.5708 36.5708   1
   7   4  12 1.28253 42.4677   1
   7   0  13 20.0647 30.5232   1
   7   1  13 72.6981 34.5021   1
   7   2  13 14.3416 35.1974   1
   7   3  13 30.7577 40.0821   1
   0   0   0    0.00    0.00   1
;
_shelx_hkl_checksum     68992
_shelx_res_file
;
    9b2.res created by SHELXL-2014/7
TITL 9b2 in P-1 Abs Corr by DIFABS
CELL 0.71073   7.6415   8.0396  14.9173  83.912  79.864  81.495
ZERR    4.00   0.0046   0.0046   0.0062   0.030   0.043   0.042
LATT  1
SFAC C H N O BR
UNIT 24 8 4 8 12
TEMP 25
ACTA
L.S. 20
BOND $H
CONF
HTAB
FMAP 2
PLAN 10
WGHT    0.050000
EXTI    0.006308
FVAR       1.08004
BR1   5    0.143832    0.319353    0.050820    11.00000    0.07758    0.06709 =
         0.10939   -0.01396   -0.00224   -0.00468
BR2   5    0.295844    0.025448    0.200893    11.00000    0.08763    0.09742 =
         0.07156   -0.01636   -0.00754   -0.01239
BR3   5    0.431205   -0.360428    0.137776    11.00000    0.07649    0.07890 =
         0.07929    0.00701   -0.01860   -0.00430
C1    1    0.217665    0.101834    0.021539    11.00000    0.06249    0.07799 =
         0.07227    0.00141   -0.02201   -0.01317
C2    1    0.283095   -0.023484    0.085977    11.00000    0.05753    0.06759 =
         0.06212   -0.02600    0.00355   -0.00618
C3    1    0.336017   -0.191015    0.055496    11.00000    0.03420    0.06432 =
         0.06005    0.01226    0.00097   -0.00052
C4    1    0.322738   -0.225903   -0.029626    11.00000    0.06304    0.07163 =
         0.07106   -0.03036   -0.01836    0.02234
AFIX  43
H4    2    0.357264   -0.335518   -0.046546    11.00000   -1.20000
AFIX   0
C5    1    0.261539   -0.107204   -0.089537    11.00000    0.05646    0.05057 =
         0.08704    0.00910   -0.02117   -0.01508
C6    1    0.206670    0.056193   -0.066127    11.00000    0.06161    0.05225 =
         0.07293    0.00303   -0.03315   -0.01931
AFIX  43
H6    2    0.161909    0.137289   -0.108531    11.00000   -1.20000
AFIX   0
N1    3    0.250247   -0.145286   -0.180939    11.00000    0.07870    0.08109 =
         0.08013   -0.02550   -0.03554   -0.01636
O1    4    0.296686   -0.292538   -0.201222    11.00000    0.11927    0.09549 =
         0.07075   -0.03178   -0.01670   -0.00487
O2    4    0.192323   -0.034202   -0.231801    11.00000    0.15128    0.08654 =
         0.08923    0.00385   -0.06113   -0.00994
BR11  5    0.394302    0.201247    0.398850    11.00000    0.06436    0.09930 =
         0.10263   -0.01372   -0.01845    0.00180
BR12  5    0.101301    0.116990    0.585857    11.00000    0.09554    0.07012 =
         0.07688   -0.00165   -0.02939   -0.00901
BR13  5   -0.323096    0.284541    0.591303    11.00000    0.07851    0.09454 =
         0.08076    0.00673    0.00116   -0.02020
C11   1    0.151240    0.291183    0.409245    11.00000    0.08429    0.05000 =
         0.10201   -0.01503   -0.02113   -0.01320
C12   1    0.030346    0.250478    0.485969    11.00000    0.06003    0.06235 =
         0.07290   -0.00753   -0.01162   -0.01845
C13   1   -0.150476    0.323106    0.491276    11.00000    0.08060    0.08162 =
         0.06000    0.00881   -0.02390   -0.02035
C14   1   -0.200244    0.418844    0.420845    11.00000    0.05631    0.08030 =
         0.06541   -0.00657    0.01054   -0.01018
AFIX  43
H14   2   -0.320666    0.461923    0.423197    11.00000   -1.20000
AFIX   0
C15   1   -0.079425    0.458338    0.342699    11.00000    0.08756    0.07709 =
         0.03966   -0.00413   -0.03372    0.01890
C16   1    0.094306    0.392325    0.337477    11.00000    0.07012    0.07177 =
         0.06238   -0.00324    0.00643   -0.02827
AFIX  43
H16   2    0.175615    0.415523    0.285043    11.00000   -1.20000
AFIX   0
N11   3   -0.132665    0.580132    0.264365    11.00000    0.06717    0.06471 =
         0.09308    0.01142   -0.01689   -0.00542
O11   4   -0.288193    0.643235    0.275713    11.00000    0.07409    0.07907 =
         0.09916   -0.01438   -0.03249    0.00304
O12   4   -0.022375    0.595200    0.195565    11.00000    0.09692    0.14446 =
         0.07679    0.02830   -0.01143   -0.01184
HKLF 4
REM  9b2 in P-1 Abs Corr by DIFABS
REM R1 =  0.0660 for    1503 Fo > 4sig(Fo)  and  0.1110 for all    3141 data
REM    218 parameters refined using      0 restraints
END
WGHT      0.1044      1.5735
REM Instructions for potential hydrogen bonds
EQIV $1 -x+1, -y-1, -z
HTAB C4 Br3_$1
EQIV $2 -x, -y+1, -z
HTAB C6 O12_$2
REM Highest difference peak  0.789,  deepest hole -1.003,  1-sigma level  0.182
Q1    1  -0.0045  0.4212  0.0558  11.00000  0.05    0.79
Q2    1   0.2654  0.2362  0.0640  11.00000  0.05    0.79
Q3    1  -0.2218  0.1848  0.6115  11.00000  0.05    0.73
Q4    1   0.5391  0.1136  0.3930  11.00000  0.05    0.71
Q5    1   0.2119  0.0071  0.5984  11.00000  0.05    0.66
Q6    1   0.4377 -0.0735  0.1959  11.00000  0.05    0.65
Q7    1   0.2628  0.3255  0.3822  11.00000  0.05    0.64
Q8    1  -0.4449  0.4036  0.5972  11.00000  0.05    0.64
Q9    1  -0.0499  0.2076  0.5819  11.00000  0.05    0.63
Q10   1   0.5439  0.3234  0.3783  11.00000  0.05    0.61
;
_shelx_res_checksum     8495
data_II
_database_code_depnum_ccdc_archive 'CCDC 1412445'
_audit_creation_method     'SHELXL-2014/7'
_database_code_CSD     ?
_chemical_name_systematic
;
1,3-Dibromo-2-iodo-5-nitrobenzene
;
_chemical_name_common     ?
_chemical_formula_moiety     'C6 H2 Br2 I N O2'
_chemical_formula_sum     'C6 H2 Br2 I N O2'
_chemical_formula_iupac     'C6 H2 Br2 I N O2'
_chemical_formula_weight     406.81
_chemical_melting_point     415
_shelx_space_group_comment     ?
_space_group_crystal_system     monoclinic
_space_group_name_H-M_alt     'P 21/c'
_space_group_name_Hall     '-P 2ybc'
loop_
    _space_group_symop_operation_xyz
    'x, y, z'
    '-x, y+1/2, -z+1/2'
    '-x, -y, -z'
    'x, -y-1/2, z-1/2'
_cell_length_a     13.548(3)
_cell_length_b     20.037(3)
_cell_length_c     9.123(2)
_cell_angle_alpha     90
_cell_angle_beta     130.37(2)
_cell_angle_gamma     90
_cell_volume     1886.8(8)
_cell_formula_units_Z     8
_cell_measurement_reflns_used     43
_cell_measurement_theta_min     5.69
_cell_measurement_theta_max     12.51
_cell_measurement_temperature     298.0(10)
_exptl_crystal_description     prism
_exptl_crystal_colour     brown
_exptl_crystal_size_max     0.50
_exptl_crystal_size_mid     0.22
_exptl_crystal_size_min     0.12
_exptl_crystal_density_diffrn     2.864
_exptl_crystal_density_meas     ?
_exptl_crystal_density_method     ?
_exptl_crystal_F_000     1472
_exptl_absorpt_coefficient_mu     11.823
_exptl_absorpt_correction_type     psi-scan
_exptl_absorpt_process_details
;
(XSCANS; Bruker, 1997)
;
_shelx_estimated_absorpt_T_min     ?
_shelx_estimated_absorpt_T_max     ?
_exptl_absorpt_correction_T_min     0.429
_exptl_absorpt_correction_T_max     0.988
_exptl_special_details     ?
_diffrn_ambient_temperature     298.0(10)
_diffrn_radiation_type     MoK\a
_diffrn_radiation_wavelength     0.71073
_diffrn_radiation_source     'fine-focus sealed tube'
_diffrn_radiation_monochromator     graphite
_diffrn_measurement_device_type     'Bruker P4'
_diffrn_measurement_method     '2\q/\w scans'
_diffrn_detector_area_resol_mean     ?
_diffrn_reflns_number     5716
_diffrn_reflns_av_R_equivalents     0.0583
_diffrn_reflns_theta_min     2.219
_diffrn_reflns_theta_max     29.993
_diffrn_reflns_theta_full     25.242
_diffrn_measured_fraction_theta_max     0.983
_diffrn_measured_fraction_theta_full     0.985
_diffrn_reflns_limit_h_min     -14
_diffrn_reflns_limit_h_max     19
_diffrn_reflns_limit_k_min     0
_diffrn_reflns_limit_k_max     28
_diffrn_reflns_limit_l_min     -12
_diffrn_reflns_limit_l_max     0
_diffrn_standards_number     3
_diffrn_standards_interval_count     97
_diffrn_standards_interval_time     ?
_diffrn_standards_decay_%     1
_refine_special_details     ?
_reflns_number_total     5407
_reflns_number_gt     1968
_reflns_threshold_expression     'I > 2\s(I)'
_refine_ls_structure_factor_coef     Fsqd
_refine_ls_matrix_type     full
_refine_ls_R_factor_all     0.2067
_refine_ls_R_factor_gt     0.0609
_refine_ls_wR_factor_gt     0.1082
_refine_ls_wR_factor_ref     0.1529
_refine_ls_goodness_of_fit_ref     0.953
_refine_ls_restrained_S_all     0.953
_refine_ls_number_reflns     5407
_refine_ls_number_parameters     218
_refine_ls_number_restraints     0
_refine_ls_number_constraints     0
_refine_ls_hydrogen_treatment     constr
_refine_ls_weighting_scheme     calc
_refine_ls_weighting_details
                      'w=1/[\s^2^(Fo^2^)+(0.0530P)^2^] where P=(Fo^2^+2Fc^2^)/3'
_atom_sites_solution_hydrogens     geom
_atom_sites_solution_primary     direct
_atom_sites_solution_secondary     difmap
_refine_ls_shift/su_max     0.000
_refine_ls_shift/su_mean     0.000
_refine_diff_density_max     0.839
_refine_diff_density_min     -0.839
_refine_ls_extinction_method
;
SHELXL2014 (Sheldrick, 2015)
;
_refine_ls_extinction_coef     0.00093(11)
_refine_ls_extinction_expression
                                  'Fc^*^=kFc[1+0.001xFc^2^\l^3^/sin(2\q)]^-1/4^'
loop_
    _atom_type_symbol
    _atom_type_description
    _atom_type_scat_dispersion_real
    _atom_type_scat_dispersion_imag
    _atom_type_scat_source
    'C' 'C' 0.0033 0.0016
                         'International Tables Vol C Tables 4.2.6.8 and 6.1.1.4'
    'H' 'H' 0.0000 0.0000
                         'International Tables Vol C Tables 4.2.6.8 and 6.1.1.4'
    'N' 'N' 0.0061 0.0033
                         'International Tables Vol C Tables 4.2.6.8 and 6.1.1.4'
    'O' 'O' 0.0106 0.0060
                         'International Tables Vol C Tables 4.2.6.8 and 6.1.1.4'
    'Br' 'Br' -0.2901 2.4595
                         'International Tables Vol C Tables 4.2.6.8 and 6.1.1.4'
    'I' 'I' -0.4742 1.8119
                         'International Tables Vol C Tables 4.2.6.8 and 6.1.1.4'
_computing_data_collection
;
XSCANS (Bruker, 1997)
;
_computing_cell_refinement
;
XSCANS (Bruker, 1997)
;
_computing_data_reduction
;
XSCANS (Bruker, 1997)
;
_computing_structure_solution
;
SHELXS2014 (Sheldrick, 2008)
;
_computing_structure_refinement
;
SHELXL2014 (Sheldrick, 2015)
;
_computing_molecular_graphics
;
Mercury (Macrae <i>et al.</i>,  2008)
;
_computing_publication_material
;
SHELXL2014 (Sheldrick, 2015)
;
loop_
    _atom_site_type_symbol
    _atom_site_label
    _atom_site_fract_x
    _atom_site_fract_y
    _atom_site_fract_z
    _atom_site_U_iso_or_equiv
    _atom_site_adp_type
    _atom_site_calc_flag
    _atom_site_occupancy
    _atom_site_disorder_assembly
    _atom_site_disorder_group
    Br Br1 0.30362(13) 0.43988(8) 0.2401(2) 0.0615(4) Uani d 1 . .
    I I2 0.54556(10) 0.36925(4) 0.26460(13) 0.0583(3) Uani d 1 . .
    Br Br3 0.73278(12) 0.49074(7) 0.26614(18) 0.0561(4) Uani d 1 . .
    C C1 0.4175(11) 0.4967(7) 0.2453(16) 0.035(3) Uani d 1 . .
    C C2 0.5191(11) 0.4723(6) 0.2535(13) 0.033(3) Uani d 1 . .
    C C3 0.5960(11) 0.5182(6) 0.2557(17) 0.038(3) Uani d 1 . .
    C C4 0.5754(12) 0.5862(6) 0.2478(17) 0.040(3) Uani d 1 . .
    H H4A 0.6264 0.6171 0.2474 0.048 Uiso calc 1 . .
    C C5 0.4763(13) 0.6050(7) 0.2405(15) 0.046(4) Uani d 1 . .
    C C6 0.3965(12) 0.5642(7) 0.2397(18) 0.048(4) Uani d 1 . .
    H H6A 0.3307 0.5809 0.2355 0.057 Uiso calc 1 . .
    N N1 0.4555(13) 0.6807(6) 0.2380(17) 0.065(3) Uani d 1 . .
    O O1 0.5145(11) 0.7161(5) 0.2088(17) 0.085(4) Uani d 1 . .
    O O2 0.3795(15) 0.6989(5) 0.2557(18) 0.105(4) Uani d 1 . .
    Br Br11 -0.18918(13) 0.30721(8) 0.2488(2) 0.0620(4) Uani d 1 . .
    I I12 0.04866(10) 0.37922(4) 0.26639(13) 0.0593(3) Uani d 1 . .
    Br Br13 0.24427(12) 0.25893(8) 0.2825(2) 0.0588(4) Uani d 1 . .
    C C11 -0.0736(11) 0.2509(7) 0.2562(17) 0.039(3) Uani d 1 . .
    C C12 0.0237(12) 0.2769(7) 0.2619(14) 0.035(3) Uani d 1 . .
    C C13 0.1046(11) 0.2312(6) 0.2672(18) 0.039(3) Uani d 1 . .
    C C14 0.0869(13) 0.1639(6) 0.2665(18) 0.045(4) Uani d 1 . .
    H H14A 0.1429 0.1344 0.2736 0.054 Uiso calc 1 . .
    C C15 -0.0137(13) 0.1391(8) 0.2553(16) 0.045(4) Uani d 1 . .
    C C16 -0.0922(13) 0.1829(6) 0.2507(18) 0.043(4) Uani d 1 . .
    H H16A -0.1596 0.1668 0.2437 0.052 Uiso calc 1 . .
    N N11 -0.0302(15) 0.0681(6) 0.2483(17) 0.066(4) Uani d 1 . .
    O O11 0.0350(12) 0.0323(6) 0.2418(18) 0.099(4) Uani d 1 . .
    O O12 -0.1106(14) 0.0493(6) 0.2609(17) 0.099(4) Uani d 1 . .
loop_
    _atom_site_aniso_label
    _atom_site_aniso_U_11
    _atom_site_aniso_U_22
    _atom_site_aniso_U_33
    _atom_site_aniso_U_12
    _atom_site_aniso_U_13
    _atom_site_aniso_U_23
    Br1 0.0558(8) 0.0680(9) 0.0684(9) -0.0167(7) 0.0437(7) -0.0035(7)
    I2 0.0737(6) 0.0268(4) 0.0723(7) 0.0048(5) 0.0464(5) 0.0017(4)
    Br3 0.0484(7) 0.0636(9) 0.0654(9) 0.0047(7) 0.0409(7) 0.0002(7)
    C1 0.041(7) 0.035(7) 0.033(6) -0.012(6) 0.027(5) -0.007(5)
    C2 0.043(7) 0.017(6) 0.035(8) 0.002(5) 0.024(6) 0.000(4)
    C3 0.042(6) 0.033(7) 0.041(7) 0.003(5) 0.028(6) -0.004(5)
    C4 0.037(7) 0.036(8) 0.048(8) -0.005(6) 0.027(6) -0.003(6)
    C5 0.046(7) 0.023(7) 0.040(8) 0.005(6) 0.015(6) -0.002(5)
    C6 0.036(7) 0.064(10) 0.045(8) -0.003(7) 0.027(6) -0.016(7)
    N1 0.066(8) 0.031(7) 0.075(9) 0.010(7) 0.036(7) -0.001(6)
    O1 0.091(8) 0.030(6) 0.108(9) -0.003(6) 0.053(7) 0.003(6)
    O2 0.163(12) 0.050(7) 0.137(11) 0.050(8) 0.112(10) 0.016(6)
    Br11 0.0522(8) 0.0681(9) 0.0685(9) 0.0108(7) 0.0404(7) -0.0033(7)
    I12 0.0755(6) 0.0283(4) 0.0735(7) -0.0069(5) 0.0479(5) -0.0038(4)
    Br13 0.0488(7) 0.0631(9) 0.0703(9) -0.0088(7) 0.0412(7) -0.0014(7)
    C11 0.043(7) 0.035(7) 0.041(7) -0.002(6) 0.028(6) 0.002(6)
    C12 0.041(7) 0.033(8) 0.039(8) 0.007(6) 0.030(6) 0.004(4)
    C13 0.033(6) 0.037(8) 0.042(7) -0.005(5) 0.022(6) -0.005(6)
    C14 0.051(8) 0.029(7) 0.044(8) 0.008(6) 0.025(6) 0.000(6)
    C15 0.063(9) 0.028(7) 0.056(9) -0.015(6) 0.045(8) -0.006(5)
    C16 0.046(7) 0.031(7) 0.042(7) -0.021(6) 0.024(6) -0.015(5)
    N11 0.096(10) 0.034(7) 0.073(9) -0.018(7) 0.057(8) -0.006(6)
    O11 0.101(9) 0.029(6) 0.147(11) -0.010(6) 0.072(8) -0.005(7)
    O12 0.144(11) 0.061(7) 0.130(10) -0.042(8) 0.106(9) -0.012(6)
_geom_special_details     ?
loop_
    _geom_bond_atom_site_label_1
    _geom_bond_atom_site_label_2
    _geom_bond_site_symmetry_2
    _geom_bond_distance
    _geom_bond_publ_flag
    Br1 C1 . 1.894(12) ?
    I2 C2 . 2.088(12) ?
    Br3 C3 . 1.875(13) ?
    C1 C6 . 1.375(18) ?
    C1 C2 . 1.416(17) ?
    C2 C3 . 1.380(17) ?
    C3 C4 . 1.384(16) ?
    C4 C5 . 1.353(18) ?
    C4 H4A . 0.9300 ?
    C5 C6 . 1.35(2) ?
    C5 N1 . 1.539(18) ?
    C6 H6A . 0.9300 ?
    N1 O2 . 1.199(17) ?
    N1 O1 . 1.221(19) ?
    Br11 C11 . 1.895(14) ?
    I12 C12 . 2.074(14) ?
    Br13 C13 . 1.888(13) ?
    C11 C12 . 1.387(17) ?
    C11 C16 . 1.381(18) ?
    C12 C13 . 1.405(17) ?
    C13 C14 . 1.370(16) ?
    C14 C15 . 1.390(19) ?
    C14 H14A . 0.9300 ?
    C15 C16 . 1.359(19) ?
    C15 N11 . 1.435(19) ?
    C16 H16A . 0.9300 ?
    N11 O11 . 1.168(19) ?
    N11 O12 . 1.226(18) ?
loop_
    _geom_angle_atom_site_label_1
    _geom_angle_atom_site_label_2
    _geom_angle_atom_site_label_3
    _geom_angle_site_symmetry_1
    _geom_angle_site_symmetry_3
    _geom_angle
    _geom_angle_publ_flag
    C6 C1 C2 . . 120.8(13) ?
    C6 C1 Br1 . . 116.4(11) ?
    C2 C1 Br1 . . 122.8(10) ?
    C3 C2 C1 . . 118.1(12) ?
    C3 C2 I2 . . 123.6(10) ?
    C1 C2 I2 . . 118.4(10) ?
    C2 C3 C4 . . 122.0(13) ?
    C2 C3 Br3 . . 121.2(10) ?
    C4 C3 Br3 . . 116.8(11) ?
    C5 C4 C3 . . 115.9(13) ?
    C5 C4 H4A . . 122.0 ?
    C3 C4 H4A . . 122.0 ?
    C4 C5 C6 . . 126.6(14) ?
    C4 C5 N1 . . 116.2(15) ?
    C6 C5 N1 . . 117.2(15) ?
    C5 C6 C1 . . 116.7(13) ?
    C5 C6 H6A . . 121.7 ?
    C1 C6 H6A . . 121.7 ?
    O2 N1 O1 . . 126.4(14) ?
    O2 N1 C5 . . 117.6(14) ?
    O1 N1 C5 . . 115.9(17) ?
    C12 C11 C16 . . 121.2(14) ?
    C12 C11 Br11 . . 121.4(11) ?
    C16 C11 Br11 . . 117.3(11) ?
    C11 C12 C13 . . 117.3(13) ?
    C11 C12 I12 . . 120.7(11) ?
    C13 C12 I12 . . 122.0(10) ?
    C14 C13 C12 . . 120.8(13) ?
    C14 C13 Br13 . . 117.0(11) ?
    C12 C13 Br13 . . 122.2(10) ?
    C13 C14 C15 . . 120.8(14) ?
    C13 C14 H14A . . 119.6 ?
    C15 C14 H14A . . 119.6 ?
    C16 C15 C14 . . 118.8(14) ?
    C16 C15 N11 . . 122.8(14) ?
    C14 C15 N11 . . 118.3(15) ?
    C15 C16 C11 . . 121.0(14) ?
    C15 C16 H16A . . 119.5 ?
    C11 C16 H16A . . 119.5 ?
    O11 N11 O12 . . 124.2(16) ?
    O11 N11 C15 . . 120.6(18) ?
    O12 N11 C15 . . 115.0(15) ?
loop_
    _geom_torsion_atom_site_label_1
    _geom_torsion_atom_site_label_2
    _geom_torsion_atom_site_label_3
    _geom_torsion_atom_site_label_4
    _geom_torsion_site_symmetry_1
    _geom_torsion_site_symmetry_2
    _geom_torsion_site_symmetry_3
    _geom_torsion_site_symmetry_4
    _geom_torsion
    _geom_torsion_publ_flag
    C6 C1 C2 C3 . . . . 0.0(16) ?
    Br1 C1 C2 C3 . . . . 179.7(9) ?
    C6 C1 C2 I2 . . . . 179.4(9) ?
    Br1 C1 C2 I2 . . . . -1.0(12) ?
    C1 C2 C3 C4 . . . . -0.8(17) ?
    I2 C2 C3 C4 . . . . 179.9(9) ?
    C1 C2 C3 Br3 . . . . -179.9(9) ?
    I2 C2 C3 Br3 . . . . 0.7(14) ?
    C2 C3 C4 C5 . . . . 0.9(18) ?
    Br3 C3 C4 C5 . . . . -179.9(9) ?
    C3 C4 C5 C6 . . . . -0.2(18) ?
    C3 C4 C5 N1 . . . . 178.2(11) ?
    C4 C5 C6 C1 . . . . -0.5(19) ?
    N1 C5 C6 C1 . . . . -178.9(10) ?
    C2 C1 C6 C5 . . . . 0.6(17) ?
    Br1 C1 C6 C5 . . . . -179.1(9) ?
    C4 C5 N1 O2 . . . . -171.0(13) ?
    C6 C5 N1 O2 . . . . 7.6(18) ?
    C4 C5 N1 O1 . . . . 12.4(17) ?
    C6 C5 N1 O1 . . . . -169.1(12) ?
    C16 C11 C12 C13 . . . . -1.7(16) ?
    Br11 C11 C12 C13 . . . . 180.0(9) ?
    C16 C11 C12 I12 . . . . 179.2(9) ?
    Br11 C11 C12 I12 . . . . 0.8(13) ?
    C11 C12 C13 C14 . . . . 0.1(17) ?
    I12 C12 C13 C14 . . . . 179.2(9) ?
    C11 C12 C13 Br13 . . . . -178.2(9) ?
    I12 C12 C13 Br13 . . . . 0.9(14) ?
    C12 C13 C14 C15 . . . . 1.7(19) ?
    Br13 C13 C14 C15 . . . . -179.9(10) ?
    C13 C14 C15 C16 . . . . -1.9(18) ?
    C13 C14 C15 N11 . . . . 177.8(12) ?
    C14 C15 C16 C11 . . . . 0.3(18) ?
    N11 C15 C16 C11 . . . . -179.5(12) ?
    C12 C11 C16 C15 . . . . 1.6(19) ?
    Br11 C11 C16 C15 . . . . 180.0(10) ?
    C16 C15 N11 O11 . . . . 175.7(14) ?
    C14 C15 N11 O11 . . . . -4(2) ?
    C16 C15 N11 O12 . . . . -8.3(19) ?
    C14 C15 N11 O12 . . . . 171.9(13) ?
_shelx_hkl_file
;
   1  28   0   -0.92    0.87
   0  28   0    1.54    0.88
  -1  27   0    1.92    0.78
   0  27   0    0.92    0.80
   1  27   0   -0.26    0.83
   2  27   0    1.20    0.83
   3  27   0    3.64    0.88
   4  27   0   -0.06    0.87
   5  26   0    0.46    0.88
   4  26   0    1.22    0.81
   3  26   0    1.80    0.79
   2  26   0    0.44    0.78
   1  26   0    6.93    0.82
   0  26   0    0.30    0.75
  -1  26   0    5.70    0.81
  -1  25   0    0.85    0.68
   0  25   0    0.49    0.71
   1  25   0   -0.20    0.74
   2  25   0    1.03    0.74
   3  25   0    0.38    0.76
   4  25   0    0.00    0.79
   5  25   0    1.96    0.83
   6  25   0    3.48    0.87
   7  24   0    0.48    0.87
   6  24   0    2.06    0.87
   5  24   0   -0.13    0.78
   4  24   0    0.84    0.73
   3  24   0   -0.18    0.72
   2  24   0    5.60    0.74
   1  24   0    0.58    0.68
   0  24   0    3.46    0.70
  -1  24   0   -0.32    0.64
  -1  23   0    1.48    0.62
   0  23   0   -0.54    0.61
   1  23   0    2.04    0.65
   2  23   0    1.42    0.68
   3  23   0    1.55    0.68
   4  23   0    1.88    0.70
   5  23   0    3.58    0.77
   6  23   0    0.74    0.82
   7  23   0    0.54    0.85
   8  23   0    1.44    0.87
   9  22   0    1.56    0.92
   8  22   0    0.74    0.87
   7  22   0    1.18    0.81
   6  22   0    0.28    0.77
   5  22   0   -0.87    0.72
   4  22   0   -0.54    0.65
   3  22   0    4.42    0.68
   2  22   0    0.11    0.64
   1  22   0    5.40    0.65
   0  22   0   -0.35    0.57
  -1  22   0    6.51    0.60
  -1  21   0    0.33    0.52
   0  21   0   -0.84    0.54
   1  21   0   -0.93    0.56
   2  21   0    4.90    0.60
   3  21   0    1.96    0.62
   4  21   0    2.83    0.66
   5  21   0    0.20    0.70
   6  21   0    4.38    0.77
   7  21   0    1.62    0.80
   8  21   0    1.22    0.82
   9  21   0    0.35    0.88
  10  20   0    0.86    0.91
   9  20   0   -1.89    0.85
   8  20   0    2.58    0.82
   7  20   0   -0.35    0.74
   6  20   0   -0.16    0.69
   5  20   0   -0.28    0.63
   4  20   0    0.66    0.56
   3  20   0   -0.36    0.58
   2  20   0   26.55    0.86
   1  20   0    0.40    0.52
   0  20   0   12.38    0.62
  -1  20   0    0.34    0.48
  -1  19   0    1.51    0.46
   0  19   0   -1.00    0.47
   1  19   0    0.65    0.49
   2  19   0    4.86    0.55
   3  19   0    6.08    0.60
   4  19   0    4.97    0.59
   5  19   0   -0.19    0.60
   6  19   0    4.20    0.72
   7  19   0    5.79    0.76
   8  19   0   -0.87    0.76
   9  19   0    1.19    0.82
  10  19   0    0.70    0.86
  11  18   0    1.38    0.91
  10  18   0    0.14    0.85
   9  18   0    1.00    0.79
   8  18   0   -0.01    0.73
   7  18   0   -0.57    0.68
   6  18   0    0.13    0.60
   5  18   0    0.85    0.59
   4  18   0   -0.44    0.54
   3  18   0   11.16    0.59
   2  18   0    0.14    0.48
   1  18   0    5.96    0.52
   0  18   0    1.51    0.44
  -1  18   0    6.21    0.48
  -1  17   0    3.96    0.43
   0  17   0   -0.83    0.47
   1  17   0    5.98    0.46
   2  17   0    2.04    0.46
   3  17   0    2.35    0.48
   4  17   0   11.32    0.61
   5  17   0    2.58    0.60
   6  17   0    4.69    0.62
   7  17   0    2.10    0.70
   8  17   0    0.61    0.71
   9  17   0    0.45    0.77
  10  17   0    0.30    0.84
  11  17   0    0.05    0.90
  11  16   0   -0.34    0.87
  10  16   0    2.97    0.79
   9  16   0   -0.08    0.73
   8  16   0    4.87    0.74
   7  16   0   -0.22    0.64
   6  16   0    2.04    0.62
   5  16   0   -0.34    0.54
   4  16   0    6.39    0.54
   3  16   0    0.24    0.45
   2  16   0    0.11    0.43
   1  16   0    0.17    0.40
   0  16   0  127.51    1.60
  -1  16   0   -0.35    0.36
  -1  15   0    6.12    0.38
   0  15   0   -3.03    0.41
   1  15   0    6.46    0.43
   2  15   0    1.04    0.41
   3  15   0    4.79    0.47
   4  15   0   28.41    1.06
   5  15   0   12.39    0.68
   6  15   0    1.03    0.57
   7  15   0    0.43    0.60
   8  15   0    4.23    0.68
   9  15   0    0.57    0.73
  10  15   0   -0.32    0.76
  11  15   0    0.69    0.82
  12  15   0   -0.58    0.92
  12  14   0   -0.04    0.88
  11  14   0    0.54    0.80
   9  14   0   -0.01    0.69
   8  14   0    0.09    0.64
   7  14   0    3.84    0.60
   6  14   0   -0.17    0.54
   5  14   0    2.11    0.49
   4  14   0   -1.80    0.49
   3  14   0   -0.84    0.42
   2  14   0   -0.08    0.37
   1  14   0   22.84    0.92
   0  14   0    0.58    0.32
  -1  14   0   23.97    0.86
  -1  13   0    0.55    0.28
   0  13   0   -0.12    0.31
   1  13   0    0.32    0.32
   2  13   0    4.35    0.39
   3  13   0    6.70    0.43
   4  13   0   45.70    1.28
   5  13   0    2.98    0.49
   6  13   0    0.03    0.52
   7  13   0    0.91    0.54
   8  13   0    3.83    0.65
   9  13   0    2.01    0.66
  10  13   0    1.93    0.70
  11  13   0    0.35    0.76
  12  13   0    0.54    0.84
  13  12   0    0.42    0.91
  12  12   0    3.06    0.86
  11  12   0    0.30    0.73
  10  12   0    0.97    0.68
   9  12   0    0.85    0.61
   8  12   0   13.50    0.71
   7  12   0    0.96    0.54
   6  12   0    6.89    0.54
   5  12   0    0.37    0.44
   4  12   0    0.53    0.42
   3  12   0    1.32    0.36
   2  12   0  107.73    1.73
   1  12   0    0.78    0.28
   0  12   0   53.96    1.18
  -1  12   0    0.21    0.25
  -1  11   0   47.76    1.05
   0  11   0   -0.51    0.24
   1  11   0   50.60    1.22
   2  11   0   20.35    0.98
   3  11   0   52.41    1.41
   4  11   0   18.17    0.86
   5  11   0    0.22    0.42
   6  11   0   25.13    1.08
   7  11   0    1.07    0.52
   8  11   0    1.89    0.60
   9  11   0    0.87    0.60
  10  11   0    0.27    0.67
  11  11   0    0.65    0.72
  12  11   0   -0.80    0.81
  13  11   0   -1.46    0.90
  13  10   0    1.99    0.88
  12  10   0    0.67    0.75
  11  10   0    0.96    0.71
  10  10   0   -0.06    0.63
   9  10   0    3.03    0.59
   8  10   0    0.33    0.54
   7  10   0    0.59    0.49
   6  10   0    0.80    0.46
   5  10   0   12.66    0.75
   4  10   0    0.66    0.37
   3  10   0    2.51    0.34
   2  10   0   -0.01    0.28
   1  10   0    1.22    0.26
   0  10   0   -0.34    0.22
  -1  10   0    1.06    0.21
  -1   9   0   19.49    0.76
   0   9   0   -1.60    0.24
   1   9   0   20.84    0.90
   2   9   0   56.49    1.40
   3   9   0    4.97    0.34
   4   9   0    3.79    0.37
   5   9   0    0.60    0.39
   6   9   0   53.41    1.43
   7   9   0    1.28    0.46
   8   9   0    0.42    0.51
   9   9   0    0.94    0.53
  10   9   0    0.29    0.58
  11   9   0   -0.29    0.67
  12   9   0   -1.22    0.75
  13   9   0    0.37    0.84
  13   8   0   -1.54    0.82
  12   8   0    0.20    0.71
  11   8   0   -0.69    0.64
  10   8   0   21.33    0.81
   9   8   0   -0.39    0.52
   8   8   0    4.43    0.52
   7   8   0    0.42    0.40
   6   8   0   48.59    1.36
   5   8   0    0.42    0.36
   4   8   0   76.54    1.68
   3   8   0    1.29    0.26
   2   8   0   72.19    1.56
   1   8   0   -0.09    0.21
   0   8   0  127.36    1.60
  -1   8   0   -0.16    0.17
  -1   7   0   71.70    1.13
   0   7   0   -0.27    0.16
   1   7   0   73.83    1.38
   2   7   0   57.68    1.38
   3   7   0    6.75    0.31
   4   7   0    2.49    0.31
   5   7   0   10.33    0.48
   6   7   0   29.12    1.15
   7   7   0    0.51    0.41
   8   7   0    1.97    0.46
   9   7   0    1.48    0.51
  10   7   0    0.55    0.58
  11   7   0   -0.14    0.64
  12   7   0    1.03    0.67
  13   7   0    2.35    0.76
  14   7   0    0.81    0.87
  14   6   0   -0.72    0.86
  13   6   0    2.54    0.77
  12   6   0    0.39    0.66
  11   6   0    5.10    0.66
  10   6   0   -0.02    0.54
   9   6   0    2.40    0.49
   8   6   0    0.43    0.45
   7   6   0    0.70    0.40
   6   6   0    0.12    0.35
   5   6   0    1.07    0.30
   4   6   0    1.15    0.26
   3   6   0   18.76    0.84
   2   6   0    0.33    0.23
   1   6   0    5.14    0.21
   0   6   0   -0.08    0.14
  -1   6   0    4.96    0.25
  -1   5   0   69.18    0.98
   0   5   0    0.18    0.12
   1   5   0   75.49    1.28
   2   5   0   54.04    1.28
   3   5   0   18.67    0.92
   4   5   0   37.59    1.15
   5   5   0    7.42    0.44
   6   5   0   33.70    1.12
   7   5   0    2.83    0.38
   8   5   0    3.27    0.45
   9   5   0    0.37    0.47
  10   5   0    0.49    0.54
  11   5   0   -0.54    0.60
  12   5   0    0.78    0.66
  13   5   0    1.18    0.75
  14   5   0   -1.51    0.87
  14   4   0    0.32    0.83
  13   4   0    1.24    0.74
  12   4   0    3.29    0.70
  11   4   0   -0.16    0.58
  10   4   0    0.61    0.53
   9   4   0    1.31    0.47
   8   4   0   35.65    1.04
   7   4   0    0.91    0.36
   6   4   0   17.00    0.87
   5   4   0    0.69    0.26
   4   4   0    9.21    0.40
   3   4   0    0.51    0.21
   2   4   0  329.70    2.77
   0   4   0    2.15    0.11
  -1   4   0   -0.01    0.10
  -1   3   0    0.58    0.08
   0   3   0    0.05    0.08
   1   3   0    0.28    0.13
   2   3   0    7.78    0.39
   3   3   0    7.50    0.36
   4   3   0   80.78    1.41
   5   3   0   17.38    0.84
   6   3   0   17.10    0.81
   7   3   0   23.37    0.95
   8   3   0    8.32    0.52
   9   3   0   18.91    0.84
  10   3   0    0.02    0.50
  11   3   0    1.67    0.57
  12   3   0   -0.24    0.66
  13   3   0    0.86    0.74
  14   3   0   -1.54    0.85
  14   2   0    0.79    0.82
  13   2   0   -0.32    0.72
  12   2   0   -0.43    0.65
  11   2   0    0.12    0.54
  10   2   0    0.20    0.49
   9   2   0    6.00    0.47
   8   2   0    0.50    0.37
   7   2   0   26.39    0.97
   6   2   0    0.19    0.26
   5   2   0   29.03    0.98
   4   2   0   -0.23    0.19
   3   2   0   93.54    1.35
   2   2   0    0.30    0.13
   1   2   0   19.11    0.56
  -1   2   0   22.85    0.42
  -1   1   0    1.99    0.10
   1   1   0    1.87    0.09
   2   1   0   11.47    0.48
   3   1   0   25.54    0.72
   4   1   0  155.35    1.72
   5   1   0   15.51    0.73
   6   1   0    9.17    0.46
   7   1   0   16.25    0.77
   8   1   0    5.12    0.40
   9   1   0    3.90    0.45
  10   1   0    4.31    0.52
  11   1   0    0.19    0.54
  12   1   0    2.05    0.64
  13   1   0    0.90    0.70
  14   1   0    0.45    0.80
  14   0   0    0.21    0.79
  13   0   0   -0.64    0.70
  12   0   0   -0.71    0.62
  11   0   0    0.41    0.53
  10   0   0    1.51    0.49
   9   0   0    2.39    0.43
   8   0   0   12.01    0.63
   7   0   0    1.60    0.31
   6   0   0   22.19    0.86
   5   0   0    3.72    0.23
   4   0   0  175.09    1.74
   3   0   0    0.13    0.13
   2   0   0   27.99    0.58
  -2   0   0   25.91    0.57
  -3   0   0    0.22    0.13
  -4   0   0  169.85    1.73
  -5   0   0    3.61    0.23
  -6   0   0   20.90    0.83
  -7   0   0    1.81    0.31
  -8   0   0   12.38    0.55
  -9   0   0    2.40    0.42
 -10   0   0    2.06    0.48
 -11   0   0    1.07    0.52
 -12   0   0   -0.24    0.62
 -13   0   0    1.25    0.68
 -14   0   0    1.68    0.78
 -14   1   0    0.29    0.77
 -13   1   0    0.56    0.67
 -12   1   0    1.37    0.62
 -11   1   0    1.38    0.52
 -10   1   0    4.50    0.49
  -9   1   0    4.82    0.43
  -8   1   0    5.26    0.39
  -7   1   0   16.49    0.80
  -6   1   0    9.48    0.49
  -5   1   0   16.26    0.70
  -4   1   0  146.68    1.60
  -3   1   0   23.89    0.66
  -2   1   0   10.89    0.41
  -2   2   0    0.03    0.09
  -3   2   0   87.31    1.15
  -4   2   0   -0.07    0.17
  -5   2   0   27.87    0.86
  -6   2   0   -0.13    0.24
  -7   2   0   25.39    0.88
  -8   2   0    0.39    0.34
  -9   2   0    5.17    0.44
 -10   2   0    0.21    0.46
 -11   2   0    0.02    0.50
 -12   2   0   -0.17    0.60
 -13   2   0    0.44    0.68
 -14   2   0    0.09    0.77
 -14   3   0    0.62    0.75
 -13   3   0    2.23    0.67
 -12   3   0    0.40    0.59
 -11   3   0    0.81    0.52
 -10   3   0   -0.46    0.45
  -9   3   0   16.95    0.78
  -8   3   0    8.80    0.43
  -7   3   0   23.77    0.86
  -6   3   0   17.39    0.76
  -5   3   0   16.35    0.74
  -4   3   0   78.80    1.19
  -3   3   0    7.49    0.37
  -2   3   0   10.37    0.44
  -2   4   0  367.31    2.13
  -3   4   0    0.70    0.15
  -4   4   0    8.19    0.44
  -5   4   0    0.42    0.20
  -6   4   0   17.30    0.76
  -7   4   0    0.91    0.30
  -8   4   0   32.99    0.94
  -9   4   0    0.28    0.41
 -10   4   0    1.50    0.46
 -11   4   0    0.70    0.50
 -12   4   0    2.80    0.62
 -13   4   0    1.67    0.65
 -14   4   0    0.11    0.76
 -14   5   0    1.23    0.76
 -13   5   0   -0.71    0.68
 -12   5   0    1.20    0.58
 -11   5   0   -0.38    0.52
 -10   5   0    1.87    0.45
  -9   5   0    0.59    0.39
  -8   5   0    3.74    0.37
  -7   5   0    2.08    0.32
  -6   5   0   34.85    0.94
  -5   5   0    9.09    0.54
  -4   5   0   38.32    0.93
  -3   5   0   22.47    0.70
  -2   5   0   65.55    1.00
  -2   6   0    0.75    0.15
  -3   6   0   19.30    0.69
  -4   6   0    0.76    0.19
  -5   6   0    1.01    0.23
  -6   6   0   -0.11    0.27
  -7   6   0    0.96    0.31
  -8   6   0   -0.15    0.35
  -9   6   0    1.28    0.42
 -10   6   0    0.83    0.45
 -11   6   0    4.67    0.57
 -12   6   0   -0.16    0.58
 -13   6   0    1.22    0.67
 -14   6   0    0.09    0.76
 -14   7   0    1.02    0.77
 -13   7   0   -0.05    0.67
 -12   7   0    0.09    0.59
 -11   7   0    0.20    0.53
 -10   7   0   -0.28    0.47
  -9   7   0    1.30    0.42
  -8   7   0    1.26    0.36
  -7   7   0    0.31    0.32
  -6   7   0   33.12    0.91
  -5   7   0   11.37    0.53
  -4   7   0    2.85    0.22
  -3   7   0    6.88    0.32
  -2   7   0   56.78    1.04
  -2   8   0   75.07    1.19
  -3   8   0    0.34    0.19
  -4   8   0   77.32    1.22
  -5   8   0    0.68    0.26
  -6   8   0   53.75    1.07
  -7   8   0    0.19    0.32
  -8   8   0    5.41    0.40
  -9   8   0   -0.33    0.42
 -10   8   0   22.71    0.68
 -11   8   0    0.09    0.53
 -12   8   0   -0.11    0.60
 -13   8   0    0.80    0.66
 -13   9   0   -0.29    0.69
 -12   9   0    1.19    0.60
 -11   9   0   -0.24    0.55
 -10   9   0    0.71    0.47
  -9   9   0    0.68    0.42
  -8   9   0    1.65    0.38
  -7   9   0    1.79    0.34
  -6   9   0   57.82    1.10
  -5   9   0    0.74    0.27
  -4   9   0    3.38    0.26
  -3   9   0    6.89    0.25
  -2   9   0   55.14    1.10
  -2  10   0    0.12    0.21
  -3  10   0    2.93    0.25
  -4  10   0    1.02    0.25
  -5  10   0   12.97    0.62
  -6  10   0    0.53    0.33
  -7  10   0    0.87    0.36
  -8  10   0    0.20    0.39
  -9  10   0    1.98    0.47
 -10  10   0    0.21    0.50
 -11  10   0    0.91    0.55
 -12  10   0    0.48    0.62
 -13  10   0    2.01    0.72
 -13  11   0    0.86    0.72
 -12  11   0    0.34    0.65
 -11  11   0    0.07    0.57
 -10  11   0    0.66    0.51
  -9  11   0    0.29    0.48
  -8  11   0    3.20    0.45
  -7  11   0    1.51    0.38
  -6  11   0   25.90    0.82
  -5  11   0   -0.49    0.30
  -4  11   0   19.59    0.77
  -3  11   0   59.64    1.13
  -2  11   0   21.22    0.78
  -2  12   0  106.07    1.48
  -3  12   0    0.81    0.28
  -4  12   0    0.98    0.31
  -5  12   0   -0.09    0.32
  -6  12   0    6.32    0.39
  -7  12   0    1.00    0.40
  -8  12   0   13.15    0.64
  -9  12   0    0.15    0.48
 -10  12   0   -0.50    0.53
 -11  12   0    0.28    0.58
 -12  12   0    3.10    0.69
 -13  12   0   -1.30    0.75
 -12  13   0    0.17    0.67
 -11  13   0   -0.25    0.61
 -10  13   0    0.88    0.53
  -9  13   0    2.79    0.51
  -8  13   0    4.41    0.49
  -7  13   0    0.70    0.40
  -5  13   0    3.19    0.36
  -4  13   0   48.10    1.04
  -3  13   0    6.80    0.35
  -2  13   0    5.38    0.32
  -2  14   0    0.30    0.31
  -3  14   0    0.51    0.32
  -4  14   0   -0.57    0.34
  -5  14   0    0.84    0.37
  -6  14   0    0.02    0.39
  -7  14   0    3.46    0.45
  -8  14   0   -0.26    0.49
  -9  14   0    0.62    0.52
 -10  14   0    0.41    0.57
 -11  14   0   -0.47    0.64
 -12  14   0    0.81    0.70
 -12  15   0    0.13    0.72
 -11  15   0   -0.23    0.65
 -10  15   0    0.74    0.58
  -9  15   0    2.27    0.55
  -8  15   0    3.43    0.53
  -7  15   0    0.05    0.46
  -6  15   0    1.83    0.43
  -5  15   0   13.59    0.67
  -4  15   0   31.98    0.87
  -3  15   0    4.85    0.38
  -2  15   0    0.70    0.34
  -2  16   0    0.35    0.37
  -3  16   0    0.49    0.38
  -4  16   0    7.82    0.44
  -5  16   0    0.35    0.42
  -6  16   0    2.18    0.46
  -7  16   0   -0.08    0.48
  -8  16   0    4.68    0.56
  -9  16   0    0.08    0.57
 -10  16   0    1.09    0.62
 -11  16   0   -0.37    0.68
 -11  17   0   -0.42    0.71
 -10  17   0    1.24    0.64
  -9  17   0    0.52    0.59
  -8  17   0    0.36    0.53
  -7  17   0    3.20    0.52
  -6  17   0    4.45    0.49
  -5  17   0    3.73    0.45
  -4  17   0   11.80    0.58
  -3  17   0    0.56    0.40
  -2  17   0    1.30    0.41
  -2  18   0   -0.24    0.43
  -3  18   0   10.37    0.61
  -4  18   0    0.03    0.44
  -5  18   0    0.90    0.47
  -6  18   0    0.33    0.46
  -7  18   0    0.73    0.53
  -8  18   0    0.02    0.56
  -9  18   0    1.20    0.62
 -10  18   0    0.49    0.65
 -11  18   0   -0.78    0.74
 -10  19   0   -0.77    0.69
  -9  19   0    1.90    0.63
  -8  19   0   -0.28    0.59
  -7  19   0    5.56    0.59
  -6  19   0    4.10    0.56
  -5  19   0    0.04    0.47
  -4  19   0    5.12    0.51
  -3  19   0    7.02    0.51
  -2  19   0    4.45    0.51
  -2  20   0   28.13    0.78
  -3  20   0   -0.31    0.50
  -4  20   0   -0.13    0.48
  -5  20   0    0.50    0.52
  -6  20   0    0.13    0.56
  -7  20   0   -0.43    0.59
  -8  20   0    1.23    0.65
  -9  20   0    0.10    0.66
 -10  20   0    1.33    0.74
  -9  21   0    0.23    0.71
  -8  21   0    0.38    0.66
  -7  21   0    1.18    0.65
  -6  21   0    4.61    0.63
  -5  21   0    0.06    0.56
  -4  21   0    3.55    0.56
  -3  21   0    1.20    0.54
  -2  21   0    4.71    0.56
  -2  22   0   -0.52    0.58
  -3  22   0    4.89    0.60
  -4  22   0    0.47    0.56
  -5  22   0    0.60    0.59
  -6  22   0   -0.29    0.63
  -7  22   0    1.54    0.66
  -8  22   0    0.09    0.69
  -9  22   0    1.25    0.75
  -8  23   0    0.16    0.71
  -7  23   0    0.64    0.70
  -6  23   0    1.10    0.66
  -5  23   0    2.42    0.66
  -4  23   0    0.95    0.63
  -3  23   0    0.16    0.63
  -2  23   0    2.73    0.61
  -2  24   0    5.47    0.70
  -3  24   0    1.05    0.64
  -4  24   0    2.04    0.65
  -5  24   0    0.50    0.67
  -6  24   0    2.21    0.71
  -7  24   0   -0.80    0.75
  -6  25   0    0.70    0.76
  -4  25   0    0.48    0.71
  -3  25   0    0.57    0.70
  -2  25   0    0.89    0.72
  -2  26   0    0.67    0.75
  -3  26   0    1.08    0.75
  -4  26   0    0.01    0.76
  -5  26   0    0.29    0.78
  -4  27   0    1.79    0.79
  -3  27   0    3.31    0.83
  -2  27   0    0.17    0.81
  15   0  -1    0.43    0.81
  14   0  -1    0.48    0.71
  13   0  -1   -0.71    0.63
  12   0  -1   -0.02    0.54
  11   0  -1   -0.16    0.48
  10   0  -1    0.63    0.41
   9   0  -1    0.60    0.35
   8   0  -1    0.31    0.30
   7   0  -1    0.34    0.25
   6   0  -1    0.55    0.21
   5   0  -1    0.00    0.17
   4   0  -1   -0.07    0.14
   3   0  -1    0.00    0.11
   2   0  -1    0.01    0.07
   0   0  -1    0.41    0.07
   0   1  -1    1.43    0.07
   1   1  -1    1.29    0.06
   2   1  -1    9.25    0.39
   3   1  -1   18.16    0.62
   4   1  -1  128.77    1.50
   5   1  -1   13.01    0.63
   6   1  -1   26.75    0.90
   7   1  -1    7.16    0.35
   8   1  -1    3.73    0.34
   9   1  -1    4.08    0.40
  10   1  -1    9.73    0.50
  11   1  -1    0.66    0.50
  12   1  -1    7.54    0.60
  13   1  -1   -0.45    0.63
  14   1  -1   -0.25    0.73
  15   1  -1   -0.09    0.81
  15   2  -1    1.24    0.80
  14   2  -1    0.34    0.74
  13   2  -1   -0.34    0.65
  12   2  -1    4.14    0.61
  11   2  -1    0.59    0.48
  10   2  -1    3.58    0.47
   9   2  -1    0.23    0.39
   8   2  -1   44.88    1.10
   7   2  -1   -0.19    0.28
   6   2  -1    3.36    0.25
   5   2  -1    0.52    0.20
   4   2  -1   68.88    1.23
   3   2  -1   -0.03    0.15
   2   2  -1    7.96    0.41
   1   2  -1    0.10    0.07
   0   2  -1  219.19    1.35
   0   3  -1    0.23    0.09
   1   3  -1    0.02    0.09
   2   3  -1    0.93    0.15
   3   3  -1    4.40    0.30
   4   3  -1  135.30    1.80
   5   3  -1   31.28    0.97
   6   3  -1   18.07    0.87
   7   3  -1   25.34    0.96
   8   3  -1   19.43    0.97
   9   3  -1   13.36    0.72
  10   3  -1   -0.40    0.45
  11   3  -1    1.68    0.53
  12   3  -1    0.15    0.58
  13   3  -1   -1.03    0.67
  14   3  -1    0.66    0.74
  15   3  -1    0.59    0.82
  15   4  -1    0.54    0.83
  14   4  -1    1.09    0.76
  13   4  -1   -0.05    0.67
  12   4  -1    0.27    0.60
  10   4  -1    1.22    0.47
   9   4  -1    0.41    0.40
   8   4  -1    0.27    0.36
   7   4  -1    6.92    0.38
   6   4  -1    0.40    0.26
   5   4  -1   96.20    1.64
   4   4  -1   -0.11    0.21
   3   4  -1   58.58    1.29
   1   4  -1   24.66    0.64
   0   4  -1    0.01    0.10
   0   5  -1    0.12    0.12
   1   5  -1   78.91    1.11
   2   5  -1   43.27    1.04
   3   5  -1   14.81    0.78
   4   5  -1   54.65    1.34
   5   5  -1    3.79    0.28
   6   5  -1   20.54    0.95
   7   5  -1    9.11    0.47
   8   5  -1   19.49    0.89
   9   5  -1    0.72    0.44
  10   5  -1    3.79    0.51
  12   5  -1    0.21    0.63
  13   5  -1   -0.72    0.68
  14   5  -1    1.05    0.79
  15   5  -1    0.79    0.85
  15   6  -1   -0.45    0.87
  14   6  -1    1.18    0.78
  13   6  -1    0.55    0.69
  12   6  -1    1.38    0.61
  11   6  -1    0.37    0.56
  10   6  -1   16.72    0.83
   9   6  -1    0.56    0.44
   8   6  -1    0.68    0.40
   7   6  -1    1.41    0.36
   6   6  -1    8.81    0.38
   5   6  -1    0.18    0.27
   4   6  -1   -0.11    0.24
   3   6  -1    0.11    0.22
   2   6  -1  422.38    3.05
   1   6  -1   -0.35    0.15
   0   6  -1   54.23    0.97
   0   7  -1    2.29    0.17
   1   7  -1   60.98    1.15
   2   7  -1   79.53    1.44
   3   7  -1    9.37    0.47
   4   7  -1    0.13    0.26
   5   7  -1   17.74    0.91
   6   7  -1   71.53    1.60
   7   7  -1    0.35    0.37
   8   7  -1    0.70    0.40
   9   7  -1    3.31    0.48
  10   7  -1   -0.27    0.52
  11   7  -1   -0.42    0.57
  12   7  -1    0.50    0.62
  13   7  -1   -1.13    0.71
  14   7  -1    0.00    0.81
  14   8  -1    1.36    0.80
  13   8  -1   -0.41    0.72
  12   8  -1    0.16    0.65
  11   8  -1    1.70    0.58
  10   8  -1    0.57    0.52
   9   8  -1    0.91    0.48
   8   8  -1    0.20    0.42
   7   8  -1    5.25    0.43
   6   8  -1   -0.08    0.38
   5   8  -1   21.94    1.10
   4   8  -1   -0.04    0.28
   3   8  -1    6.06    0.32
   2   8  -1    0.47    0.22
   1   8  -1   80.91    1.36
   0   8  -1    0.25    0.17
   0   9  -1    2.28    0.21
   1   9  -1   24.50    0.90
   2   9  -1   55.36    1.26
   3   9  -1   10.02    0.66
   4   9  -1    0.89    0.30
   5   9  -1    1.14    0.37
   6   9  -1   90.67    1.78
   7   9  -1    0.04    0.43
   8   9  -1   -0.26    0.46
   9   9  -1    2.01    0.52
  10   9  -1    2.49    0.57
  11   9  -1    1.58    0.61
  12   9  -1    0.31    0.68
  13   9  -1    0.72    0.72
  14   9  -1    0.12    0.83
  14  10  -1    0.84    0.87
  13  10  -1    0.00    0.78
  12  10  -1    1.71    0.70
  11  10  -1   -0.37    0.63
  10  10  -1   15.84    0.79
   9  10  -1    1.06    0.52
   8  10  -1    0.35    0.49
   7  10  -1   -0.25    0.46
   6  10  -1   23.42    1.12
   5  10  -1    0.21    0.37
   4  10  -1   41.36    1.36
   3  10  -1    0.46    0.28
   2  10  -1   80.26    1.48
   1  10  -1   -0.39    0.24
   0  10  -1  144.89    1.69
   0  11  -1    0.20    0.24
   1  11  -1   39.81    1.09
   2  11  -1   20.24    0.89
   3  11  -1   49.29    1.34
   4  11  -1   31.34    1.18
   5  11  -1   -0.12    0.39
   6  11  -1   23.06    1.07
   7  11  -1    3.60    0.51
   8  11  -1   17.59    0.88
   9  11  -1    2.60    0.56
  10  11  -1    0.55    0.60
  11  11  -1    0.52    0.66
  12  11  -1   -0.59    0.75
  13  11  -1    1.20    0.81
  14  11  -1    0.48    0.89
  14  12  -1   -0.69    0.94
  13  12  -1    4.45    0.86
  12  12  -1    0.18    0.77
  11  12  -1    1.67    0.72
  10  12  -1   -0.26    0.62
   9  12  -1    6.16    0.66
   8  12  -1   -0.44    0.57
   7  12  -1   -0.56    0.51
   6  12  -1    0.49    0.46
   5  12  -1    7.68    0.48
   4  12  -1    0.04    0.37
   3  12  -1    0.36    0.34
   2  12  -1    0.24    0.30
   1  12  -1   29.96    1.01
   0  12  -1    0.68    0.26
   0  13  -1    0.31    0.28
   1  13  -1    1.27    0.32
   2  13  -1    1.31    0.34
   3  13  -1    9.69    0.43
   4  13  -1   46.46    1.32
   5  13  -1    6.37    0.49
   6  13  -1    0.69    0.48
   7  13  -1    0.85    0.54
   8  13  -1    4.91    0.64
   9  13  -1    1.73    0.64
  10  13  -1   -0.04    0.68
  11  13  -1   -0.07    0.74
  12  13  -1    1.28    0.79
  13  13  -1    0.79    0.89
  13  14  -1    0.18    0.89
  12  14  -1    3.29    0.88
  11  14  -1    0.47    0.77
  10  14  -1    0.93    0.68
   9  14  -1   -0.57    0.67
   8  14  -1   33.29    1.06
   7  14  -1    0.52    0.57
   6  14  -1    2.32    0.52
   5  14  -1    0.28    0.45
   4  14  -1    1.26    0.44
   3  14  -1    0.39    0.39
   2  14  -1   52.96    1.24
   1  14  -1    0.27    0.33
   0  14  -1   67.94    1.25
   0  15  -1   -0.33    0.36
   1  15  -1    4.01    0.41
   2  15  -1    0.40    0.39
   3  15  -1    6.12    0.45
   4  15  -1   48.23    1.25
   5  15  -1   10.98    0.56
   6  15  -1    5.49    0.58
   7  15  -1   -0.67    0.59
   8  15  -1    3.50    0.72
   9  15  -1    2.76    0.72
  10  15  -1    0.05    0.74
  11  15  -1   -0.49    0.80
  12  15  -1   -0.20    0.90
  13  15  -1    0.43    0.94
  12  16  -1    1.24    0.88
  11  16  -1    3.30    0.87
  10  16  -1    0.36    0.76
   9  16  -1    0.06    0.70
   8  16  -1    1.10    0.64
   7  16  -1    0.77    0.61
   6  16  -1    0.39    0.56
   5  16  -1    4.52    0.55
   4  16  -1    0.28    0.48
   3  16  -1   12.15    0.62
   2  16  -1    0.08    0.41
   1  16  -1   13.58    0.76
   0  16  -1    0.98    0.39
   0  17  -1   -0.49    0.42
   1  17  -1    7.41    0.49
   2  17  -1    2.22    0.45
   3  17  -1    1.68    0.49
   4  17  -1    7.56    0.57
   5  17  -1    8.06    0.60
   6  17  -1    5.50    0.63
   7  17  -1    5.38    0.68
   8  17  -1   -0.35    0.70
   9  17  -1   -0.46    0.75
  10  17  -1    0.28    0.80
  11  17  -1   -0.96    0.86
  12  17  -1    0.58    0.96
  12  18  -1    1.60    0.94
  11  18  -1    1.96    0.86
  10  18  -1    3.85    0.86
   9  18  -1   -0.60    0.76
   8  18  -1    1.34    0.75
   7  18  -1    0.98    0.66
   5  18  -1    0.17    0.56
   4  18  -1   13.57    0.73
   3  18  -1   -0.04    0.51
   2  18  -1    4.91    0.53
   1  18  -1   -0.03    0.46
   0  18  -1   64.83    1.13
   0  19  -1   -0.22    0.54
   1  19  -1   -0.32    0.48
   2  19  -1    4.33    0.56
   3  19  -1    6.02    0.58
   4  19  -1    9.38    0.64
   5  19  -1    0.36    0.57
   6  19  -1    7.96    0.67
   7  19  -1    4.22    0.77
   8  19  -1   -0.06    0.73
   9  19  -1    0.71    0.80
  10  19  -1   -1.11    0.86
  11  20  -1    0.94    0.95
  10  20  -1   -0.36    0.89
   9  20  -1    1.04    0.84
   8  20  -1    0.24    0.77
   7  20  -1   -0.20    0.75
   6  20  -1   -0.31    0.68
   5  20  -1    0.24    0.62
   4  20  -1    0.78    0.60
   3  20  -1   20.38    0.81
   2  20  -1   -0.07    0.55
   1  20  -1    7.39    0.59
   0  20  -1    0.23    0.49
   0  21  -1   -0.48    0.53
   1  21  -1    0.05    0.56
   2  21  -1    1.56    0.59
   3  21  -1    1.87    0.60
   4  21  -1    4.02    0.66
   5  21  -1    1.32    0.66
   6  21  -1    4.97    0.73
   7  21  -1    3.61    0.81
   8  21  -1    1.17    0.85
   9  21  -1    0.22    0.86
  10  21  -1    0.92    0.92
   9  22  -1    0.12    0.89
   8  22  -1    0.23    0.85
   7  22  -1   -0.04    0.80
   6  22  -1    0.81    0.75
   5  22  -1   -0.28    0.69
   4  22  -1   -0.81    0.66
   3  22  -1    0.70    0.65
   2  22  -1   24.03    0.84
   1  22  -1   -0.52    0.61
   0  22  -1    3.27    0.60
   0  23  -1   -0.07    0.63
   1  23  -1    0.88    0.65
   2  23  -1    2.97    0.71
   3  23  -1    0.76    0.69
   4  23  -1    3.27    0.71
   5  23  -1    3.22    0.76
   6  23  -1    3.73    0.83
   7  23  -1    1.24    0.84
   8  23  -1    0.91    0.89
   9  23  -1    1.65    0.94
   8  24  -1    0.23    0.93
   7  24  -1    0.65    0.89
   6  24  -1    1.00    0.81
   5  24  -1    0.47    0.80
   4  24  -1   -0.97    0.76
   3  24  -1    0.14    0.73
   2  24  -1    0.32    0.71
   1  24  -1    5.11    0.74
   0  24  -1   -0.64    0.68
   0  25  -1   -0.05    0.72
   1  25  -1   -1.33    0.76
   2  25  -1    0.08    0.77
   3  25  -1    1.72    0.78
   4  25  -1    0.54    0.80
   5  25  -1    2.71    0.84
   6  25  -1    3.35    0.88
   7  25  -1   -0.15    0.92
   6  26  -1    0.25    0.94
   5  26  -1   -0.78    0.87
   4  26  -1   -0.76    0.89
   3  26  -1   -0.18    0.82
   2  26  -1    1.79    0.83
   1  26  -1   -0.21    0.81
   0  26  -1    8.17    0.83
   0  27  -1    0.47    0.84
   1  27  -1    1.25    0.85
   2  27  -1    0.17    0.88
   3  27  -1    1.95    0.90
   4  27  -1    3.05    0.88
   2  28  -1    1.05    0.89
   1  28  -1    6.76    0.92
   0  28  -1    0.57    0.87
  -3  27  -1    2.92    0.83
  -2  27  -1    0.45    0.80
  -1  27  -1   -0.45    0.83
  -1  26  -1    0.40    0.76
  -2  26  -1    1.25    0.77
  -3  26  -1   -1.03    0.79
  -4  26  -1    1.08    0.80
  -5  25  -1    1.70    0.76
  -4  25  -1    0.59    0.74
  -3  25  -1    1.58    0.71
  -2  25  -1    0.21    0.71
  -1  25  -1   -0.53    0.72
  -1  24  -1    4.12    0.69
  -2  24  -1   -0.22    0.66
  -3  24  -1   -0.47    0.68
  -4  24  -1   -0.56    0.67
  -5  24  -1    1.21    0.69
  -6  24  -1    0.88    0.75
  -7  23  -1   -0.12    0.75
  -6  23  -1    2.57    0.71
  -5  23  -1    2.49    0.68
  -4  23  -1    0.25    0.65
  -2  23  -1    3.79    0.66
  -1  23  -1    1.64    0.63
  -1  22  -1   -0.22    0.59
  -2  22  -1   15.85    0.72
  -3  22  -1    0.16    0.58
  -4  22  -1   -0.40    0.60
  -5  22  -1    0.14    0.63
  -6  22  -1    0.62    0.66
  -7  22  -1   -0.48    0.71
  -8  22  -1   -0.15    0.75
  -8  21  -1   -0.34    0.71
  -7  21  -1    2.27    0.68
  -6  21  -1    2.24    0.64
  -4  21  -1    2.11    0.57
  -2  21  -1    3.35    0.57
  -1  21  -1    0.31    0.53
  -1  20  -1    9.23    0.58
  -3  20  -1    8.70    0.59
  -4  20  -1    0.85    0.52
  -5  20  -1   -0.20    0.57
  -6  20  -1    0.52    0.58
  -7  20  -1    0.19    0.63
  -8  20  -1   -0.24    0.68
  -9  20  -1   -0.04    0.75
  -9  19  -1   -0.50    0.71
  -8  19  -1    0.32    0.66
  -7  19  -1    3.15    0.63
  -6  19  -1    3.04    0.58
  -5  19  -1    0.14    0.52
  -4  19  -1    8.00    0.54
  -3  19  -1    4.74    0.52
  -2  19  -1    5.01    0.50
  -1  19  -1   -0.16    0.47
  -1  18  -1    0.56    0.43
  -2  18  -1    2.11    0.45
  -3  18  -1    0.41    0.45
  -4  18  -1    6.79    0.52
  -5  18  -1   -0.48    0.51
  -6  18  -1    0.64    0.55
  -7  18  -1   -0.65    0.58
  -9  18  -1    0.23    0.67
 -10  18  -1    1.68    0.74
 -10  17  -1   -0.14    0.71
  -9  17  -1    0.13    0.64
  -8  17  -1    0.47    0.58
  -7  17  -1    0.79    0.55
  -6  17  -1    1.42    0.52
  -5  17  -1    5.45    0.52
  -4  17  -1    7.51    0.50
  -3  17  -1    1.22    0.43
  -2  17  -1    1.24    0.41
  -1  17  -1    8.85    0.47
  -1  16  -1    7.61    0.43
  -2  16  -1    0.54    0.37
  -3  16  -1    9.11    0.46
  -4  16  -1    0.51    0.42
  -5  16  -1    1.65    0.46
  -6  16  -1   -0.03    0.48
  -7  16  -1    0.07    0.52
  -8  16  -1    0.81    0.56
  -9  16  -1    0.48    0.62
 -10  16  -1   -0.02    0.68
 -11  15  -1    1.12    0.72
 -10  15  -1   -0.41    0.66
  -9  15  -1    1.42    0.61
  -8  15  -1    1.47    0.55
  -7  15  -1    0.24    0.48
  -6  15  -1    1.39    0.47
  -5  15  -1    8.39    0.48
  -4  15  -1   27.10    0.81
  -3  15  -1    1.48    0.39
  -2  15  -1    3.62    0.36
  -1  15  -1    4.24    0.38
  -1  14  -1    0.34    0.32
  -2  14  -1   29.78    0.88
  -3  14  -1    0.63    0.35
  -4  14  -1    0.23    0.38
  -5  14  -1    0.53    0.39
  -6  14  -1    0.56    0.43
  -7  14  -1    0.22    0.48
  -8  14  -1   14.07    0.65
  -9  14  -1    0.15    0.56
 -10  14  -1   -1.16    0.64
 -11  14  -1    0.11    0.69
 -11  13  -1    0.60    0.68
 -10  13  -1   -0.21    0.62
  -9  13  -1    1.84    0.55
  -8  13  -1    0.65    0.51
  -7  13  -1    1.07    0.46
  -6  13  -1    0.33    0.41
  -5  13  -1    3.96    0.40
  -4  13  -1   23.87    0.81
  -3  13  -1    7.83    0.37
  -2  13  -1    5.85    0.34
  -1  13  -1    0.60    0.29
  -1  12  -1   30.18    0.91
  -2  12  -1    0.24    0.27
  -3  12  -1    2.11    0.31
  -4  12  -1    0.01    0.33
  -5  12  -1    6.01    0.40
  -6  12  -1    0.22    0.39
  -7  12  -1    1.32    0.43
  -8  12  -1   -0.37    0.48
  -9  12  -1    2.16    0.54
 -10  12  -1    0.44    0.58
 -11  12  -1    0.14    0.66
 -12  12  -1   -1.01    0.74
 -12  11  -1    1.12    0.71
 -11  11  -1   -0.30    0.64
 -10  11  -1    0.66    0.58
  -9  11  -1   -0.58    0.53
  -8  11  -1    5.54    0.51
  -7  11  -1    1.25    0.43
  -6  11  -1    9.20    0.47
  -5  11  -1    0.30    0.34
  -4  11  -1   22.61    0.81
  -3  11  -1   40.04    0.96
  -2  11  -1   20.96    0.81
  -1  11  -1   33.51    0.93
  -1  10  -1    0.04    0.21
  -2  10  -1   42.14    0.98
  -3  10  -1    0.01    0.26
  -4  10  -1   16.47    0.76
  -5  10  -1    0.04    0.32
  -6  10  -1   16.63    0.74
  -7  10  -1    0.22    0.40
  -8  10  -1    0.12    0.45
  -9  10  -1   -0.28    0.50
 -10  10  -1    4.99    0.62
 -11  10  -1   -0.22    0.62
 -12  10  -1    0.39    0.68
 -12   9  -1    0.40    0.69
 -11   9  -1    0.64    0.63
 -10   9  -1    0.76    0.55
  -9   9  -1    0.42    0.47
  -8   9  -1    0.18    0.42
  -7   9  -1    0.50    0.38
  -6   9  -1   29.96    0.86
  -5   9  -1    0.68    0.31
  -4   9  -1    3.32    0.29
  -3   9  -1   12.89    0.62
  -2   9  -1   32.42    0.89
  -1   9  -1   13.78    0.69
  -1   8  -1   49.42    1.00
  -2   8  -1    0.54    0.20
  -3   8  -1    5.76    0.27
  -4   8  -1   -0.13    0.25
  -5   8  -1    5.99    0.34
  -6   8  -1   -0.20    0.34
  -7   8  -1    1.39    0.39
  -8   8  -1    0.85    0.41
  -9   8  -1    0.37    0.47
 -10   8  -1   -0.15    0.53
 -11   8  -1    1.88    0.58
 -12   8  -1    0.06    0.69
 -13   7  -1    0.51    0.75
 -12   7  -1   -0.71    0.67
 -11   7  -1    1.12    0.59
 -10   7  -1    0.12    0.53
  -9   7  -1    2.00    0.48
  -8   7  -1   -0.38    0.41
  -7   7  -1    0.92    0.37
  -6   7  -1   34.56    0.92
  -5   7  -1   14.80    0.73
  -4   7  -1    0.30    0.23
  -3   7  -1    7.80    0.36
  -2   7  -1   75.68    1.20
  -1   7  -1   58.95    1.05
  -1   6  -1   -0.01    0.15
  -2   6  -1  269.94    2.11
  -3   6  -1   -0.03    0.19
  -4   6  -1    2.98    0.24
  -5   6  -1   -0.02    0.26
  -6   6  -1    5.77    0.36
  -7   6  -1    0.59    0.36
  -8   6  -1    1.37    0.41
  -9   6  -1    0.55    0.45
 -10   6  -1    4.50    0.57
 -11   6  -1    0.10    0.59
 -12   6  -1   -0.15    0.68
 -13   6  -1    0.09    0.76
 -13   5  -1    0.91    0.74
 -12   5  -1   -0.17    0.69
 -11   5  -1   -0.32    0.59
 -10   5  -1    1.52    0.53
  -9   5  -1    0.38    0.46
  -8   5  -1    3.91    0.44
  -7   5  -1    2.53    0.36
  -6   5  -1   12.32    0.62
  -5   5  -1    1.78    0.27
  -4   5  -1   30.30    0.87
  -3   5  -1   15.75    0.66
  -2   5  -1   63.66    1.06
  -1   5  -1   66.56    1.03
  -1   4  -1   11.65    0.52
  -2   4  -1    0.65    0.15
  -3   4  -1   29.24    0.82
  -4   4  -1    0.39    0.21
  -5   4  -1   46.60    1.03
  -6   4  -1   -0.27    0.30
  -7   4  -1    2.03    0.37
  -8   4  -1   -0.03    0.40
  -9   4  -1    0.56    0.45
 -10   4  -1    1.26    0.51
 -11   4  -1    0.10    0.59
 -12   4  -1    0.75    0.67
 -13   4  -1   -0.43    0.78
 -12   3  -1   -0.64    0.68
 -10   3  -1    0.40    0.51
  -9   3  -1    6.37    0.49
  -8   3  -1    4.52    0.44
  -7   3  -1   10.35    0.56
  -6   3  -1    5.50    0.34
  -5   3  -1   14.77    0.72
  -4   3  -1   72.76    1.23
  -3   3  -1    2.62    0.18
  -2   3  -1    5.42    0.26
  -1   3  -1    0.33    0.11
  -1   2  -1    0.05    0.10
  -2   2  -1    1.46    0.14
  -3   2  -1    0.11    0.17
  -4   2  -1   19.44    0.80
  -5   2  -1    0.46    0.24
  -6   2  -1   -0.21    0.29
  -7   2  -1    0.13    0.34
  -8   2  -1   17.12    0.78
  -9   2  -1    0.52    0.46
 -10   2  -1    0.38    0.51
 -11   2  -1    0.17    0.58
 -12   2  -1    1.32    0.70
 -13   2  -1   -0.15    0.77
 -13   1  -1    0.48    0.77
 -12   1  -1    1.74    0.70
 -11   1  -1    0.81    0.59
 -10   1  -1    2.07    0.51
  -9   1  -1    0.22    0.48
  -8   1  -1    1.42    0.41
  -7   1  -1    2.72    0.37
  -6   1  -1    8.16    0.35
  -5   1  -1    4.43    0.28
  -4   1  -1   87.59    1.35
  -3   1  -1   10.62    0.51
  -2   1  -1    9.76    0.44
  -1   1  -1    0.40    0.10
  -1   0  -1    0.06    0.10
  -2   0  -1    0.15    0.13
  -3   0  -1    0.29    0.16
  -4   0  -1    0.29    0.21
  -5   0  -1   -0.09    0.25
  -6   0  -1   -0.31    0.30
  -7   0  -1   -0.13    0.35
  -8   0  -1   -0.07    0.41
  -9   0  -1   -0.73    0.47
 -10   0  -1    0.01    0.51
 -11   0  -1    0.39    0.61
 -12   0  -1    0.56    0.70
   1  27  -2   -0.64    0.83
   2  27  -2    1.21    0.84
   3  27  -2    3.48    0.87
   4  27  -2    0.73    0.87
   5  27  -2    3.21    0.89
   7  26  -2   -0.29    0.92
   6  26  -2    0.60    0.86
   5  26  -2    2.80    0.85
   4  26  -2   -0.35    0.83
   3  26  -2    3.01    0.81
   2  26  -2    0.42    0.80
   1  26  -2    5.90    0.84
   1  25  -2   -0.37    0.72
   2  25  -2    1.79    0.74
   3  25  -2    0.34    0.76
   4  25  -2    0.65    0.78
   5  25  -2    1.39    0.80
   6  25  -2    4.17    0.84
   7  25  -2    0.46    0.87
   8  25  -2   -0.98    0.93
   9  24  -2   -0.75    0.93
   8  24  -2    0.68    0.87
   7  24  -2   -0.68    0.83
   6  24  -2    2.53    0.78
   5  24  -2    0.98    0.77
   4  24  -2    1.13    0.75
   3  24  -2   -0.16    0.70
   2  24  -2    6.23    0.74
   1  24  -2    1.29    0.68
   1  23  -2    1.30    0.63
   2  23  -2    1.96    0.66
   3  23  -2    0.54    0.68
   4  23  -2    0.75    0.70
   5  23  -2    5.22    0.74
   6  23  -2    1.80    0.75
   7  23  -2    1.53    0.79
   8  23  -2    0.67    0.83
   9  23  -2    1.16    0.90
  10  23  -2   -1.36    0.94
  10  22  -2   -0.29    0.91
   9  22  -2    1.55    0.87
   8  22  -2   -0.80    0.81
   7  22  -2   -0.22    0.76
   6  22  -2    0.80    0.69
   5  22  -2   -0.13    0.67
   4  22  -2    0.13    0.64
   3  22  -2    5.79    0.69
   2  22  -2    0.83    0.61
   1  22  -2    7.18    0.63
   1  21  -2   -0.02    0.54
   2  21  -2    2.19    0.57
   3  21  -2    1.31    0.60
   4  21  -2    4.61    0.65
   5  21  -2    0.71    0.64
   6  21  -2    6.33    0.73
   7  21  -2    3.33    0.75
   8  21  -2    2.95    0.78
   9  21  -2   -0.33    0.81
  10  21  -2   -0.44    0.87
  11  21  -2    2.19    0.91
  11  20  -2   -0.84    0.91
  10  20  -2    1.93    0.86
   9  20  -2    0.49    0.77
   8  20  -2    3.31    0.77
   6  20  -2    0.90    0.62
   5  20  -2    1.46    0.56
   4  20  -2    2.26    0.60
   3  20  -2    0.27    0.56
   2  20  -2   30.99    0.84
   1  20  -2    0.18    0.51
   1  19  -2   -0.28    0.49
   2  19  -2    1.35    0.54
   3  19  -2    5.93    0.58
   4  19  -2    4.78    0.59
   5  19  -2    0.53    0.58
   6  19  -2    7.65    0.64
   7  19  -2    9.97    0.72
   8  19  -2    0.17    0.70
   9  19  -2    0.45    0.75
  10  19  -2    0.72    0.81
  11  19  -2    1.10    0.87
  12  19  -2    0.22    0.92
  12  18  -2   -1.59    0.90
  11  18  -2    0.11    0.86
  10  18  -2    0.33    0.78
   9  18  -2    0.80    0.72
   8  18  -2    0.22    0.66
   7  18  -2    1.54    0.63
   6  18  -2   -0.41    0.57
   5  18  -2    1.06    0.56
   4  18  -2   -0.20    0.52
   3  18  -2   19.51    0.84
   2  18  -2    0.95    0.45
   1  18  -2    4.12    0.47
   1  17  -2    3.55    0.44
   2  17  -2    1.53    0.44
   3  17  -2    0.88    0.46
   4  17  -2    9.26    0.56
   5  17  -2    4.75    0.55
   6  17  -2    7.65    0.63
   7  17  -2    6.07    0.64
   9  17  -2   -0.28    0.72
  10  17  -2    5.25    0.79
  11  17  -2    1.32    0.82
  12  17  -2    4.35    0.88
  13  17  -2   -1.01    0.91
  13  16  -2    0.40    0.90
  12  16  -2    0.88    0.86
  11  16  -2    1.16    0.77
  10  16  -2    3.47    0.75
   9  16  -2    0.48    0.66
   8  16  -2    8.02    0.68
   7  16  -2    0.77    0.56
   6  16  -2   -0.06    0.51
   5  16  -2   -0.59    0.48
   4  16  -2   15.80    0.81
   3  16  -2    0.49    0.42
   2  16  -2    2.94    0.42
   1  16  -2    0.29    0.39
   1  15  -2    2.26    0.37
   2  15  -2    0.30    0.37
   3  15  -2    6.24    0.44
   4  15  -2   36.24    1.11
   5  15  -2   13.77    0.63
   6  15  -2    4.18    0.52
   7  15  -2   -0.75    0.55
   8  15  -2    9.49    0.68
   9  15  -2    2.97    0.68
  10  15  -2   -0.42    0.69
  11  15  -2   -0.27    0.73
  12  15  -2    0.07    0.81
  13  15  -2    0.12    0.90
  14  15  -2    0.00    0.95
  14  14  -2    1.01    0.91
  13  14  -2    0.90    0.85
  12  14  -2   -0.09    0.80
  11  14  -2    0.64    0.73
  10  14  -2    0.41    0.63
   9  14  -2    0.42    0.62
   8  14  -2    0.12    0.56
   7  14  -2    7.59    0.59
   6  14  -2    0.76    0.46
   5  14  -2    4.44    0.46
   4  14  -2   -0.63    0.40
   3  14  -2    0.23    0.37
   2  14  -2   -0.25    0.34
   1  14  -2   25.60    0.90
   1  13  -2    1.12    0.30
   2  13  -2   -0.01    0.34
   3  13  -2    5.18    0.38
   4  13  -2   65.74    1.43
   5  13  -2    5.71    0.43
   6  13  -2   -0.48    0.44
   7  13  -2    0.89    0.51
   8  13  -2   13.81    0.66
   9  13  -2    4.71    0.63
  10  13  -2    1.20    0.64
  11  13  -2    0.87    0.67
  12  13  -2   -0.08    0.73
  13  13  -2   -0.32    0.82
  14  13  -2    0.07    0.90
  14  12  -2   -0.66    0.87
  13  12  -2    0.06    0.79
  12  12  -2    9.62    0.79
  11  12  -2    0.14    0.66
  10  12  -2    0.14    0.60
   9  12  -2   -0.29    0.57
   8  12  -2   18.40    0.92
   7  12  -2    0.56    0.48
   6  12  -2   13.03    0.72
   5  12  -2    0.94    0.37
   4  12  -2    6.43    0.40
   3  12  -2   -0.11    0.31
   2  12  -2  106.31    1.58
   1  12  -2    0.29    0.27
   1  11  -2   38.08    0.98
   2  11  -2    7.48    0.37
   3  11  -2   55.04    1.30
   4  11  -2   22.53    1.04
   5  11  -2    0.31    0.36
   6  11  -2   27.67    1.16
   7  11  -2    1.44    0.47
   8  11  -2   11.57    0.60
   9  11  -2    2.37    0.57
  10  11  -2    0.72    0.57
  11  11  -2    0.62    0.60
  12  11  -2   -0.28    0.70
  13  11  -2   -0.42    0.77
  14  11  -2   -0.60    0.84
  15  11  -2    0.86    0.90
  15  10  -2    0.00    0.88
  14  10  -2    1.54    0.79
  13  10  -2    7.18    0.79
  12  10  -2   -0.52    0.64
  11  10  -2    2.35    0.62
  10  10  -2   -0.31    0.55
   9  10  -2    8.00    0.59
   8  10  -2    0.86    0.47
   7  10  -2    0.61    0.41
   6  10  -2    1.04    0.38
   5  10  -2   10.95    0.50
   4  10  -2    0.55    0.30
   3  10  -2   -0.05    0.26
   2  10  -2    0.85    0.24
   1  10  -2    0.16    0.22
   1   9  -2   13.67    0.66
   2   9  -2   57.08    1.18
   3   9  -2    5.08    0.29
   4   9  -2    0.06    0.28
   5   9  -2    1.07    0.32
   6   9  -2  117.60    2.05
   7   9  -2    1.41    0.42
   8   9  -2    2.55    0.46
   9   9  -2    1.29    0.48
  11   9  -2    0.96    0.55
  12   9  -2   -0.34    0.60
  13   9  -2   -0.60    0.68
  14   9  -2    0.11    0.76
  15   9  -2    0.13    0.87
  15   8  -2    0.00    0.82
  14   8  -2    0.57    0.73
  13   8  -2    1.60    0.63
  12   8  -2   -0.55    0.59
  11   8  -2   -0.99    0.54
  10   8  -2   43.61    1.10
   9   8  -2   -0.33    0.45
   8   8  -2    9.49    0.59
   7   8  -2   -0.27    0.38
   6   8  -2   52.62    1.48
   5   8  -2    0.28    0.29
   4   8  -2  129.39    1.99
   3   8  -2    0.23    0.23
   2   8  -2   96.37    1.46
   1   8  -2    0.87    0.19
   1   7  -2   43.89    0.96
   2   7  -2   53.55    1.11
   3   7  -2    6.43    0.35
   4   7  -2    0.01    0.25
   5   7  -2   10.31    0.56
   6   7  -2   67.19    1.60
   7   7  -2    1.20    0.35
   8   7  -2    2.70    0.39
   9   7  -2    2.81    0.44
  10   7  -2    0.81    0.46
  11   7  -2    0.94    0.53
  12   7  -2    0.60    0.56
  13   7  -2    1.19    0.66
  14   7  -2   -0.02    0.74
  15   7  -2    0.61    0.80
  15   6  -2    1.80    0.80
  14   6  -2   -0.33    0.71
  13   6  -2    4.21    0.66
  12   6  -2   -0.33    0.56
  11   6  -2   17.37    0.84
  10   6  -2   -0.62    0.46
   9   6  -2   10.76    0.51
   8   6  -2    0.13    0.36
   7   6  -2    6.57    0.38
   6   6  -2   -0.14    0.29
   5   6  -2    1.60    0.27
   4   6  -2    0.03    0.23
   3   6  -2    8.09    0.45
   2   6  -2    0.29    0.16
   1   6  -2   15.40    0.63
   1   5  -2   47.76    0.90
   2   5  -2   22.27    0.73
   3   5  -2   14.66    0.74
   4   5  -2   53.46    1.37
   5   5  -2    8.29    0.45
   6   5  -2   36.94    1.19
   7   5  -2    7.37    0.36
   8   5  -2   21.56    0.99
   9   5  -2   -0.29    0.39
  10   5  -2    1.48    0.45
  11   5  -2   -0.11    0.49
  12   5  -2    0.12    0.56
  13   5  -2    0.04    0.62
  14   5  -2    4.58    0.72
  15   5  -2    0.43    0.79
  16   5  -2    0.51    0.87
  16   4  -2   -1.16    0.87
  15   4  -2    0.29    0.75
  14   4  -2   -0.15    0.68
  13   4  -2    0.26    0.62
  12   4  -2    7.87    0.59
  11   4  -2   -0.21    0.48
  10   4  -2    6.61    0.47
   9   4  -2    0.62    0.36
   8   4  -2   44.09    1.20
   7   4  -2    0.87    0.28
   6   4  -2   38.27    1.18
   5   4  -2    0.23    0.22
   4   4  -2   -0.12    0.22
   3   4  -2   -0.01    0.18
   2   4  -2  371.16    2.40
   1   4  -2   -0.25    0.14
   1   3  -2    0.60    0.12
   2   3  -2    0.10    0.13
   3   3  -2    4.65    0.23
   4   3  -2  104.58    1.70
   5   3  -2   26.62    0.95
   6   3  -2   25.26    0.97
   7   3  -2   37.71    1.09
   8   3  -2   34.10    1.06
   9   3  -2   32.51    1.04
  10   3  -2   -0.45    0.41
  11   3  -2    1.20    0.48
  12   3  -2   -0.36    0.53
  13   3  -2    1.07    0.61
  14   3  -2    1.17    0.67
  15   3  -2    0.07    0.74
  16   3  -2    1.56    0.83
  16   2  -2    0.99    0.81
  15   2  -2   -0.69    0.74
  14   2  -2    1.20    0.65
  13   2  -2    0.40    0.59
  12   2  -2    1.67    0.51
  11   2  -2   -0.19    0.44
  10   2  -2    1.66    0.39
   9   2  -2   17.16    0.81
   8   2  -2    0.41    0.29
   7   2  -2   75.85    1.37
   6   2  -2    0.25    0.20
   5   2  -2   81.58    1.38
   4   2  -2    0.13    0.17
   3   2  -2  106.33    1.62
   2   2  -2    0.05    0.11
   1   2  -2   61.31    0.88
   1   1  -2    0.37    0.11
   2   1  -2    4.57    0.22
   3   1  -2   16.16    0.66
   4   1  -2  120.66    1.48
   5   1  -2   21.48    0.80
   6   1  -2   32.82    0.92
   7   1  -2   20.83    0.82
   8   1  -2    6.75    0.36
   9   1  -2    7.01    0.37
  10   1  -2   16.97    0.83
  11   1  -2    3.03    0.45
  12   1  -2    6.13    0.56
  13   1  -2    0.48    0.55
  14   1  -2    0.34    0.65
  15   1  -2   -0.15    0.72
  16   1  -2   -0.62    0.85
  16   0  -2    0.46    0.81
  15   0  -2   -0.57    0.72
  14   0  -2    1.78    0.67
  13   0  -2   -0.45    0.55
  12   0  -2    1.81    0.50
  11   0  -2    0.99    0.42
  10   0  -2    2.64    0.39
   9   0  -2    2.52    0.33
   8   0  -2   29.07    0.91
   7   0  -2    0.65    0.23
   6   0  -2    8.26    0.38
   5   0  -2    1.41    0.17
   4   0  -2  201.96    1.74
   3   0  -2    0.05    0.10
   2   0  -2   49.36    1.03
   1   0  -2    0.24    0.11
   0   0  -2 1298.36   21.61
  -1   0  -2    0.45    0.16
  -2   0  -2    1.02    0.19
  -3   0  -2    0.42    0.22
  -4   0  -2   56.16    1.17
  -5   0  -2    2.97    0.33
  -6   0  -2   16.34    0.78
  -7   0  -2    1.47    0.43
  -8   0  -2    3.04    0.51
  -9   0  -2    1.54    0.56
 -11   0  -2    1.36    0.72
 -12   0  -2   -0.16    0.80
 -12   1  -2    1.34    0.79
 -11   1  -2    0.15    0.70
 -10   1  -2    0.64    0.61
  -9   1  -2    1.15    0.55
  -8   1  -2    2.93    0.48
  -7   1  -2    7.46    0.46
  -6   1  -2    0.64    0.35
  -5   1  -2    3.99    0.33
  -4   1  -2   83.84    1.37
  -3   1  -2    8.74    0.51
  -2   1  -2    5.80    0.30
  -1   1  -2    0.48    0.15
   0   1  -2   23.40    0.67
   0   2  -2    0.09    0.12
  -1   2  -2    0.11    0.15
  -2   2  -2    0.41    0.17
  -3   2  -2   16.27    0.73
  -4   2  -2    0.39    0.26
  -5   2  -2    3.88    0.33
  -6   2  -2    0.84    0.35
  -7   2  -2    4.29    0.45
  -8   2  -2   -0.04    0.47
  -9   2  -2    1.67    0.54
 -10   2  -2    0.73    0.59
 -11   2  -2   -0.02    0.70
 -12   2  -2    1.13    0.77
 -12   3  -2   -0.07    0.77
 -11   3  -2    0.03    0.68
 -10   3  -2   -0.18    0.60
  -9   3  -2    6.52    0.59
  -8   3  -2    1.24    0.47
  -7   3  -2    7.40    0.45
  -6   3  -2    6.92    0.40
  -5   3  -2    4.88    0.34
  -4   3  -2   21.19    0.81
  -3   3  -2    2.75    0.23
  -2   3  -2   22.68    0.75
  -1   3  -2    1.45    0.16
   0   3  -2    0.32    0.13
   0   4  -2    2.59    0.15
  -1   4  -2    0.20    0.16
  -2   4  -2  164.95    1.70
  -3   4  -2    1.38    0.23
  -4   4  -2   10.36    0.52
  -5   4  -2    0.47    0.31
  -6   4  -2    3.06    0.39
  -7   4  -2    1.04    0.41
  -8   4  -2   12.41    0.61
  -9   4  -2    0.32    0.54
 -10   4  -2    1.11    0.59
 -11   4  -2   -0.28    0.68
 -12   4  -2    0.68    0.78
 -12   5  -2    0.35    0.76
 -11   5  -2   -0.99    0.70
 -10   5  -2    0.29    0.59
  -9   5  -2   -0.24    0.52
  -8   5  -2   -0.06    0.46
  -7   5  -2    0.48    0.41
  -6   5  -2   15.67    0.74
  -5   5  -2    4.60    0.33
  -4   5  -2   10.31    0.51
  -3   5  -2   11.06    0.54
  -2   5  -2   56.98    1.09
  -1   5  -2   36.84    0.87
   0   5  -2    0.59    0.15
   0   6  -2    0.09    0.16
  -1   6  -2    0.07    0.18
  -2   6  -2    0.22    0.20
  -3   6  -2   16.71    0.73
  -4   6  -2    0.28    0.27
  -5   6  -2    3.24    0.34
  -6   6  -2   -0.11    0.37
  -7   6  -2   -0.18    0.41
  -8   6  -2    0.70    0.45
  -9   6  -2   -0.80    0.54
 -10   6  -2   -0.67    0.60
 -11   6  -2    0.15    0.69
 -12   6  -2    0.26    0.77
 -11   7  -2   -1.08    0.69
 -10   7  -2    1.02    0.60
  -9   7  -2    0.15    0.53
  -8   7  -2    0.22    0.47
  -6   7  -2    7.67    0.43
  -5   7  -2    4.51    0.36
  -4   7  -2    4.66    0.31
  -3   7  -2    2.23    0.26
  -2   7  -2   29.00    0.86
  -1   7  -2   40.27    0.94
   0   7  -2    8.49    0.42
   0   8  -2   77.08    1.23
  -1   8  -2    1.54    0.21
  -2   8  -2   29.92    0.87
  -3   8  -2    0.35    0.26
  -4   8  -2   16.13    0.74
  -5   8  -2    0.66    0.35
  -6   8  -2   24.17    0.76
  -8   8  -2    1.55    0.46
  -9   8  -2    0.62    0.53
 -10   8  -2    5.43    0.68
 -11   8  -2   -0.24    0.69
 -11   9  -2   -0.19    0.71
 -10   9  -2   -0.82    0.64
  -9   9  -2    0.02    0.55
  -8   9  -2    1.79    0.48
  -6   9  -2   12.47    0.58
  -5   9  -2    0.66    0.35
  -4   9  -2    4.30    0.34
  -3   9  -2    3.79    0.29
  -2   9  -2   26.87    0.85
  -1   9  -2    9.20    0.51
   0   9  -2    7.47    0.46
   0  10  -2   -0.13    0.22
  -1  10  -2    4.05    0.27
  -2  10  -2   -0.12    0.26
  -3  10  -2    5.69    0.33
  -4  10  -2    0.05    0.33
  -5  10  -2    6.20    0.42
  -6  10  -2    0.58    0.40
  -7  10  -2    1.10    0.46
  -8  10  -2   -0.79    0.50
  -9  10  -2    1.15    0.56
 -10  10  -2    0.48    0.63
 -11  10  -2    0.09    0.70
 -11  11  -2   -0.80    0.71
 -10  11  -2    0.89    0.64
  -9  11  -2    0.19    0.57
  -8  11  -2   -0.37    0.52
  -7  11  -2    0.03    0.46
  -6  11  -2   11.01    0.51
  -5  11  -2    0.31    0.37
  -4  11  -2    7.52    0.40
  -3  11  -2   30.10    0.86
  -2  11  -2   18.53    0.76
  -1  11  -2   27.66    0.86
   0  11  -2    1.13    0.24
   0  12  -2   32.66    0.94
  -1  12  -2    0.39    0.29
  -2  12  -2   44.16    0.97
  -3  12  -2    1.52    0.34
  -4  12  -2    0.28    0.36
  -5  12  -2    0.99    0.40
  -6  12  -2    1.46    0.43
  -7  12  -2    0.43    0.47
  -8  12  -2    4.33    0.57
  -9  12  -2   -0.10    0.60
 -10  12  -2    0.77    0.65
 -11  12  -2   -0.61    0.73
 -10  13  -2    0.35    0.67
  -9  13  -2   -0.66    0.62
  -8  13  -2    0.07    0.56
  -7  13  -2    0.49    0.50
  -6  13  -2    0.40    0.44
  -5  13  -2    1.61    0.42
  -4  13  -2   19.72    0.71
  -3  13  -2    5.94    0.39
  -2  13  -2   10.40    0.60
  -1  13  -2    0.31    0.31
   0  13  -2    0.52    0.31
   0  14  -2    0.54    0.33
  -1  14  -2    7.57    0.39
  -2  14  -2    0.64    0.34
  -3  14  -2    0.44    0.37
  -4  14  -2   -0.09    0.40
  -5  14  -2    0.36    0.43
  -6  14  -2    0.51    0.46
  -7  14  -2   -0.08    0.54
  -8  14  -2    0.71    0.57
  -9  14  -2    0.39    0.63
 -10  14  -2    0.23    0.68
 -10  15  -2    0.01    0.72
  -9  15  -2    0.15    0.66
  -8  15  -2    0.58    0.60
  -7  15  -2    0.08    0.54
  -6  15  -2    0.37    0.49
  -5  15  -2    5.45    0.50
  -4  15  -2   15.44    0.66
  -3  15  -2    1.64    0.41
  -2  15  -2    0.67    0.37
  -1  15  -2    5.11    0.39
   0  15  -2    0.01    0.37
   0  16  -2   87.41    1.30
  -1  16  -2    0.47    0.37
  -2  16  -2    0.01    0.39
  -3  16  -2    0.30    0.41
  -4  16  -2    2.47    0.46
  -5  16  -2    0.56    0.46
  -6  16  -2    1.09    0.55
  -7  16  -2   -0.47    0.57
  -8  16  -2    2.42    0.62
  -9  16  -2   -0.10    0.68
  -9  17  -2   -0.37    0.69
  -8  17  -2    0.27    0.65
  -7  17  -2    0.25    0.59
  -6  17  -2    0.99    0.55
  -5  17  -2    2.17    0.51
  -4  17  -2    7.35    0.53
  -3  17  -2    0.37    0.45
  -2  17  -2   -0.21    0.43
  -1  17  -2    4.75    0.44
   0  17  -2    1.10    0.43
   0  18  -2   -0.04    0.45
  -1  18  -2    6.49    0.48
  -2  18  -2    0.62    0.44
  -3  18  -2    4.22    0.50
  -4  18  -2    0.21    0.49
  -5  18  -2    0.76    0.53
  -6  18  -2   -0.33    0.58
  -7  18  -2   -0.39    0.62
  -8  18  -2    0.17    0.66
  -9  18  -2    0.77    0.72
  -8  19  -2   -0.09    0.71
  -7  19  -2    2.17    0.67
  -6  19  -2    1.98    0.61
  -5  19  -2   -0.24    0.55
  -4  19  -2    3.01    0.54
  -3  19  -2    4.52    0.54
  -2  19  -2    5.01    0.51
  -1  19  -2    0.70    0.48
   0  19  -2   -0.01    0.47
   0  20  -2    9.77    0.57
  -1  20  -2    0.09    0.50
  -2  20  -2   10.63    0.60
  -3  20  -2    0.57    0.53
  -4  20  -2    0.13    0.56
  -5  20  -2    0.90    0.58
  -6  20  -2   -0.31    0.64
  -7  20  -2   -0.05    0.68
  -8  20  -2   -0.09    0.73
  -7  21  -2    0.82    0.72
  -6  21  -2    2.82    0.66
  -5  21  -2    0.26    0.63
  -4  21  -2    1.78    0.60
  -3  21  -2    0.80    0.57
  -2  21  -2    3.99    0.59
  -1  21  -2    0.85    0.54
   0  21  -2    0.23    0.54
   0  22  -2    1.13    0.57
  -1  22  -2    2.19    0.60
  -2  22  -2   -0.82    0.60
  -3  22  -2    2.45    0.62
  -4  22  -2    0.17    0.63
  -5  22  -2   -0.50    0.67
  -6  22  -2    0.15    0.69
  -6  23  -2    0.79    0.74
  -5  23  -2    0.99    0.72
  -4  23  -2    1.92    0.65
  -3  23  -2    1.16    0.63
  -2  23  -2    1.17    0.64
  -1  23  -2    1.78    0.60
   0  23  -2   -1.28    0.61
   0  24  -2    2.43    0.69
  -1  24  -2    0.87    0.65
  -2  24  -2    2.21    0.69
  -3  24  -2   -0.69    0.68
  -4  24  -2   -0.94    0.72
  -5  24  -2    0.54    0.75
  -4  25  -2   -0.02    0.76
  -3  25  -2   -0.75    0.74
  -2  25  -2    1.88    0.71
  -1  25  -2    0.99    0.69
   0  25  -2    0.45    0.73
   0  26  -2    0.99    0.75
  -1  26  -2    3.50    0.81
  -2  26  -2    1.15    0.75
  -3  26  -2   -0.45    0.78
  -1  27  -2    0.86    0.81
   0  27  -2   -0.16    0.81
  17   0  -3    0.65    0.84
  16   0  -3   -0.30    0.76
  15   0  -3    0.66    0.65
  14   0  -3   -1.14    0.58
  13   0  -3    0.25    0.51
  12   0  -3   -0.10    0.45
  11   0  -3    0.63    0.39
  10   0  -3    0.80    0.33
   9   0  -3    0.41    0.30
   8   0  -3    0.09    0.25
   7   0  -3    0.43    0.21
   6   0  -3    0.08    0.18
   5   0  -3    0.09    0.16
   4   0  -3   -0.02    0.14
   3   0  -3    0.05    0.19
   2   0  -3    0.03    0.14
   2   1  -3    1.84    0.14
   3   1  -3   12.01    0.56
   4   1  -3   80.91    1.46
   5   1  -3   13.94    0.67
   6   1  -3   44.70    1.06
   7   1  -3    8.66    0.38
   8   1  -3    5.25    0.30
   9   1  -3    4.65    0.33
  10   1  -3   27.27    0.93
  11   1  -3    1.16    0.41
  12   1  -3   11.54    0.65
  13   1  -3    0.20    0.51
  14   1  -3    2.72    0.61
  15   1  -3    0.37    0.67
  16   1  -3    2.13    0.77
  16   2  -3    0.64    0.78
  15   2  -3   -0.47    0.69
  14   2  -3    0.66    0.63
  13   2  -3   -0.17    0.54
  12   2  -3   10.09    0.55
  11   2  -3   -0.43    0.41
  10   2  -3    6.40    0.41
   9   2  -3    0.72    0.32
   8   2  -3   55.64    1.22
   7   2  -3    0.06    0.23
   6   2  -3   22.51    0.88
   5   2  -3    0.80    0.20
   4   2  -3   62.85    1.47
   3   2  -3    0.25    0.15
   2   2  -3   19.36    0.64
   2   3  -3    0.49    0.14
   3   3  -3    3.87    0.22
   4   3  -3  108.26    1.86
   5   3  -3   19.44    0.95
   6   3  -3   22.33    0.96
   7   3  -3   27.01    1.01
   8   3  -3   44.50    1.17
   9   3  -3   19.06    0.88
  10   3  -3    0.73    0.37
  11   3  -3    1.76    0.44
  12   3  -3   -0.29    0.49
  13   3  -3   -0.94    0.56
  14   3  -3    0.33    0.65
  15   3  -3    0.87    0.70
  16   3  -3    1.01    0.77
  16   4  -3   -0.05    0.80
  15   4  -3    0.87    0.71
  14   4  -3    0.41    0.63
  13   4  -3    1.22    0.59
  12   4  -3   -0.01    0.50
  11   4  -3    1.75    0.46
  10   4  -3    0.18    0.40
   9   4  -3   -0.23    0.36
   8   4  -3   -0.11    0.31
   7   4  -3    7.62    0.37
   6   4  -3    0.54    0.24
   5   4  -3   86.54    1.74
   4   4  -3   -0.39    0.22
   3   4  -3   76.34    1.25
   2   4  -3   -0.09    0.15
   2   5  -3    4.94    0.25
   3   5  -3   10.29    0.52
   4   5  -3   56.12    1.37
   5   5  -3    3.98    0.28
   6   5  -3   17.91    0.94
   7   5  -3   15.82    0.79
   8   5  -3   41.77    1.27
   9   5  -3    2.07    0.38
  10   5  -3    6.07    0.45
  11   5  -3    2.21    0.48
  12   5  -3    3.13    0.54
  13   5  -3    0.65    0.55
  14   5  -3    5.84    0.71
  15   5  -3   -0.42    0.74
  16   5  -3   -0.78    0.83
  16   6  -3   -0.13    0.85
  15   6  -3    0.34    0.75
  14   6  -3    1.53    0.69
  13   6  -3   -0.69    0.61
  12   6  -3    3.76    0.55
  11   6  -3    0.44    0.50
  10   6  -3   35.09    1.08
   9   6  -3    0.05    0.39
   8   6  -3    0.24    0.35
   7   6  -3    0.46    0.33
   6   6  -3    7.64    0.37
   5   6  -3    0.34    0.26
   4   6  -3    5.55    0.27
   3   6  -3   -0.08    0.19
   2   6  -3  254.65    2.14
   2   7  -3   34.52    0.94
   3   7  -3    5.71    0.29
   4   7  -3    1.38    0.25
   5   7  -3    7.24    0.35
   6   7  -3   90.29    1.85
   7   7  -3   -0.04    0.36
   8   7  -3    2.11    0.39
   9   7  -3    2.61    0.42
  10   7  -3    2.03    0.46
  11   7  -3    0.97    0.50
  12   7  -3    0.29    0.56
  13   7  -3    0.03    0.61
  14   7  -3    1.44    0.68
  15   7  -3    1.34    0.74
  16   7  -3    0.56    0.84
  16   8  -3   -1.27    0.85
  15   8  -3   -0.27    0.77
  14   8  -3   -1.51    0.72
  13   8  -3    0.51    0.61
  12   8  -3    1.29    0.55
  11   8  -3    3.61    0.56
  10   8  -3    0.67    0.48
   9   8  -3    2.51    0.47
   8   8  -3   -0.27    0.41
   7   8  -3    8.12    0.46
   6   8  -3    0.37    0.34
   5   8  -3   26.14    1.09
   4   8  -3   -0.04    0.26
   3   8  -3    0.78    0.23
   2   8  -3    0.38    0.21
   2   9  -3   36.59    1.00
   3   9  -3    4.25    0.28
   4   9  -3   -0.04    0.27
   5   9  -3    1.76    0.33
   6   9  -3  106.62    1.99
   7   9  -3    0.27    0.41
   8   9  -3    0.71    0.45
   9   9  -3    4.23    0.51
  10   9  -3    5.70    0.57
  11   9  -3    0.65    0.58
  12   9  -3    0.51    0.60
  13   9  -3    0.03    0.65
  14   9  -3    0.54    0.71
  15   9  -3   -0.69    0.83
  16   9  -3    2.88    0.88
  16  10  -3    0.55    0.93
  15  10  -3    2.32    0.83
  14  10  -3   -0.48    0.77
  13  10  -3   -0.04    0.69
  12  10  -3    3.88    0.64
  11  10  -3   -0.85    0.59
  10  10  -3   21.12    1.00
   9  10  -3    0.36    0.51
   8  10  -3   -0.18    0.46
   7  10  -3   -0.06    0.43
   6  10  -3    6.61    0.44
   5  10  -3    0.24    0.33
   4  10  -3   67.01    1.46
   3  10  -3    0.35    0.26
   2  10  -3   69.90    1.26
   2  11  -3    5.37    0.32
   3  11  -3   29.30    0.99
   4  11  -3   23.59    1.01
   5  11  -3    0.86    0.36
   6  11  -3   24.09    1.11
   7  11  -3    0.72    0.46
   8  11  -3   30.57    1.17
   9  11  -3    3.82    0.57
  10  11  -3    0.62    0.56
  11  11  -3   -0.13    0.61
  12  11  -3   -0.01    0.67
  13  11  -3   -1.13    0.73
  15  11  -3   -0.33    0.87
  15  12  -3    0.06    0.92
  14  12  -3   -0.36    0.84
  13  12  -3    7.16    0.84
  12  12  -3    0.78    0.68
  11  12  -3    4.11    0.67
  10  12  -3    0.32    0.59
   9  12  -3   11.78    0.66
   8  12  -3    0.41    0.51
   7  12  -3    0.70    0.46
   6  12  -3    0.26    0.41
   5  12  -3    6.89    0.44
   4  12  -3   -0.11    0.34
   3  12  -3    0.15    0.31
   2  12  -3    0.49    0.30
   2  13  -3    0.24    0.33
   3  13  -3    5.03    0.38
   4  13  -3   49.57    1.26
   5  13  -3    7.83    0.46
   6  13  -3   -0.33    0.44
   7  13  -3    1.71    0.49
   8  13  -3   13.65    0.65
   9  13  -3    4.64    0.61
  10  13  -3    0.75    0.63
  11  13  -3   -0.14    0.64
  12  13  -3   -0.40    0.75
  13  13  -3    1.10    0.79
  15  13  -3    1.40    0.92
  15  14  -3    0.36    0.96
  13  14  -3   -0.90    0.83
  12  14  -3    4.32    0.79
  11  14  -3    0.39    0.69
  10  14  -3    0.01    0.65
   9  14  -3    0.56    0.60
   8  14  -3   36.41    1.13
   7  14  -3   -0.47    0.50
   6  14  -3    6.37    0.51
   5  14  -3    0.64    0.42
   4  14  -3    5.51    0.45
   3  14  -3   -0.54    0.36
   2  14  -3   39.94    1.02
   2  15  -3   -0.12    0.38
   3  15  -3    4.03    0.43
   4  15  -3   43.32    1.16
   5  15  -3    9.04    0.53
   6  15  -3    6.61    0.54
   7  15  -3    0.64    0.51
   8  15  -3   11.54    0.68
   9  15  -3    3.93    0.67
  10  15  -3    2.92    0.66
  11  15  -3   -0.41    0.73
  12  15  -3    2.20    0.81
  13  15  -3   -0.85    0.85
  14  15  -3    1.56    0.90
  14  16  -3   -1.69    0.95
  12  16  -3    0.88    0.81
  11  16  -3    6.14    0.84
  10  16  -3    0.63    0.69
   9  16  -3    0.31    0.65
   8  16  -3    0.52    0.60
   7  16  -3   -0.17    0.53
   6  16  -3   -0.46    0.52
   5  16  -3   11.01    0.59
   4  16  -3    0.85    0.45
   3  16  -3    7.96    0.50
   2  16  -3   -0.69    0.41
   2  17  -3    0.05    0.44
   3  17  -3    0.64    0.47
   4  17  -3    3.49    0.51
   5  17  -3    5.89    0.57
   6  17  -3    8.26    0.62
   7  17  -3    6.29    0.64
   8  17  -3    0.52    0.63
   9  17  -3    0.43    0.67
  10  17  -3    4.35    0.77
  11  17  -3    0.99    0.79
  12  17  -3    3.22    0.85
  13  17  -3    0.68    0.89
  13  18  -3   -0.60    0.93
  12  18  -3    0.12    0.87
  11  18  -3    1.23    0.81
  10  18  -3    5.41    0.81
   9  18  -3   -0.49    0.71
   8  18  -3    1.82    0.68
   7  18  -3    0.28    0.58
   6  18  -3   -0.48    0.57
   5  18  -3   -0.03    0.53
   4  18  -3   16.25    0.67
   3  18  -3    0.20    0.49
   2  18  -3    6.39    0.51
   2  19  -3    2.22    0.52
   3  19  -3    2.83    0.57
   4  19  -3    6.47    0.59
   5  19  -3   -0.34    0.58
   6  19  -3   11.28    0.69
   7  19  -3    5.99    0.67
   8  19  -3    0.47    0.68
   9  19  -3   -0.23    0.74
  10  19  -3    0.90    0.79
  11  19  -3    1.75    0.84
  12  19  -3   -0.05    0.89
  13  19  -3    0.02    0.96
  12  20  -3    0.69    0.92
  11  20  -3   -1.07    0.88
  10  20  -3   -1.24    0.82
   9  20  -3    0.35    0.78
   8  20  -3   -1.60    0.72
   7  20  -3    1.56    0.67
   6  20  -3    1.00    0.62
   4  20  -3   -0.35    0.56
   3  20  -3   21.41    0.77
   2  20  -3    0.50    0.53
   2  21  -3    0.01    0.58
   3  21  -3    0.92    0.61
   4  21  -3    3.71    0.63
   5  21  -3   -0.13    0.65
   6  21  -3    1.70    0.72
   7  21  -3    4.61    0.74
   8  21  -3    2.72    0.79
   9  21  -3    0.26    0.79
  10  21  -3   -0.14    0.86
  11  21  -3   -0.98    0.91
  11  22  -3    1.64    0.94
  10  22  -3    2.43    0.89
   9  22  -3   -0.08    0.83
   8  22  -3    0.30    0.79
   7  22  -3    1.08    0.72
   6  22  -3    0.74    0.70
   5  22  -3   -0.44    0.67
   4  22  -3    1.48    0.66
   3  22  -3    0.14    0.64
   2  22  -3   19.32    0.78
   2  23  -3    0.98    0.69
   3  23  -3    0.06    0.67
   4  23  -3    0.53    0.72
   5  23  -3    2.33    0.74
   6  23  -3    3.31    0.80
   7  23  -3    1.65    0.77
   8  23  -3    3.05    0.82
   9  23  -3    2.73    0.87
  10  23  -3   -1.32    0.92
   9  24  -3    0.68    0.92
   8  24  -3    0.04    0.86
   7  24  -3   -0.40    0.83
   6  24  -3    0.47    0.78
   5  24  -3    2.14    0.78
   4  24  -3    0.30    0.73
   3  24  -3    0.37    0.71
   2  24  -3   -0.59    0.70
   2  25  -3    0.16    0.76
   3  25  -3    0.00    0.75
   4  25  -3    0.48    0.78
   5  25  -3    2.38    0.81
   6  25  -3    1.56    0.85
   7  25  -3    0.86    0.84
   8  25  -3    2.47    0.90
   7  26  -3   -1.11    0.89
   6  26  -3    0.46    0.85
   5  26  -3    0.45    0.85
   4  26  -3    2.62    0.86
   3  26  -3    0.24    0.83
   2  26  -3    4.35    0.81
   2  27  -3   -1.19    0.85
   3  27  -3    1.46    0.88
   4  27  -3   -1.49    0.90
   5  27  -3    0.63    0.92
   1  27  -3   -0.73    0.84
   1  26  -3    0.44    0.78
   0  26  -3    3.37    0.84
  -1  26  -3   -0.06    0.77
  -2  25  -3   -0.23    0.75
  -1  25  -3   -0.30    0.74
   0  25  -3    0.12    0.74
   1  25  -3   -0.18    0.74
   1  24  -3    3.62    0.75
   0  24  -3   -0.26    0.69
  -1  24  -3    0.87    0.71
  -2  24  -3   -0.46    0.71
  -3  24  -3   -0.13    0.74
  -4  23  -3   -0.57    0.73
  -3  23  -3   -0.07    0.67
  -2  23  -3    2.00    0.71
  -1  23  -3   -0.39    0.66
   0  23  -3    0.30    0.63
   1  23  -3    0.44    0.64
   1  22  -3   -0.75    0.60
   0  22  -3    1.03    0.60
  -1  22  -3   -0.53    0.61
  -2  22  -3    5.62    0.67
  -3  22  -3   -0.74    0.65
  -4  22  -3    0.41    0.69
  -5  22  -3   -0.66    0.71
  -6  21  -3    1.20    0.73
  -5  21  -3   -0.17    0.69
  -4  21  -3   -0.23    0.65
  -3  21  -3    1.23    0.60
  -2  21  -3    3.12    0.60
  -1  21  -3    0.88    0.57
   0  21  -3    0.07    0.55
   1  21  -3    0.14    0.56
   1  20  -3    3.34    0.51
   0  20  -3    0.05    0.51
  -1  20  -3    4.76    0.57
  -2  20  -3    0.48    0.54
  -3  20  -3    0.36    0.61
  -4  20  -3    0.38    0.61
  -5  20  -3    0.55    0.65
  -6  20  -3   -0.40    0.70
  -7  19  -3    0.39    0.73
  -5  19  -3   -0.49    0.62
  -4  19  -3    4.12    0.61
  -3  19  -3    1.52    0.56
  -2  19  -3    3.27    0.54
  -1  19  -3    0.29    0.47
   0  19  -3    0.64    0.50
   1  19  -3   -0.43    0.49
   1  18  -3   -0.57    0.46
   0  18  -3   29.58    0.78
  -1  18  -3    0.80    0.47
  -2  18  -3    0.05    0.46
  -3  18  -3    0.90    0.51
  -4  18  -3    1.06    0.55
  -5  18  -3    0.56    0.58
  -6  18  -3    0.48    0.64
  -7  18  -3   -0.80    0.69
  -8  17  -3   -0.82    0.72
  -7  17  -3    0.29    0.66
  -6  17  -3   -1.03    0.62
  -5  17  -3    1.80    0.59
  -4  17  -3    3.24    0.55
  -3  17  -3    1.72    0.49
  -2  17  -3    0.38    0.45
  -1  17  -3    5.13    0.47
   0  17  -3    1.21    0.44
   1  17  -3    2.89    0.44
   1  16  -3   12.44    0.61
   0  16  -3    0.63    0.41
  -1  16  -3    1.96    0.42
  -2  16  -3    0.04    0.43
  -3  16  -3    4.32    0.50
  -4  16  -3    0.08    0.50
  -5  16  -3    0.22    0.53
  -6  16  -3    0.65    0.57
  -7  16  -3   -0.07    0.63
  -8  16  -3    0.01    0.70
  -8  15  -3   -0.26    0.67
  -7  15  -3    0.48    0.61
  -6  15  -3    1.33    0.55
  -5  15  -3    3.11    0.52
  -4  15  -3    8.00    0.53
  -3  15  -3    0.24    0.45
  -2  15  -3    3.22    0.43
  -1  15  -3    2.49    0.41
   0  15  -3    1.14    0.37
   1  15  -3    2.41    0.38
   1  14  -3    0.30    0.33
   0  14  -3   35.53    0.90
  -1  14  -3    0.16    0.37
  -2  14  -3    5.53    0.43
  -3  14  -3    0.50    0.41
  -4  14  -3    1.15    0.46
  -5  14  -3   -1.08    0.50
  -6  14  -3    1.39    0.52
  -7  14  -3   -0.38    0.59
  -8  14  -3    3.74    0.67
  -9  14  -3    0.74    0.72
  -9  13  -3    0.25    0.69
  -8  13  -3   -0.55    0.64
  -7  13  -3    1.16    0.57
  -6  13  -3   -0.05    0.52
  -5  13  -3    1.43    0.47
  -4  13  -3    5.01    0.47
  -3  13  -3    2.84    0.42
  -2  13  -3    6.36    0.42
  -1  13  -3    0.20    0.33
   0  13  -3    0.39    0.32
   1  13  -3    1.51    0.33
   1  12  -3   14.03    0.66
   0  12  -3   -0.45    0.30
  -1  12  -3   14.85    0.70
  -2  12  -3    0.64    0.34
  -3  12  -3    1.87    0.40
  -4  12  -3    0.13    0.41
  -5  12  -3    2.40    0.47
  -6  12  -3    0.07    0.51
  -7  12  -3    0.71    0.56
  -8  12  -3   -0.38    0.62
  -9  12  -3    0.49    0.68
 -10  11  -3   -0.35    0.73
  -8  11  -3    1.79    0.60
  -7  11  -3    0.29    0.54
  -6  11  -3    1.66    0.48
  -5  11  -3   -0.21    0.44
  -4  11  -3    7.03    0.45
  -3  11  -3   14.93    0.71
  -2  11  -3   10.55    0.58
  -1  11  -3   13.22    0.60
   0  11  -3    2.24    0.30
   1  11  -3   21.64    0.83
   1  10  -3    0.47    0.24
   0  10  -3   64.48    1.17
  -1  10  -3    0.14    0.28
  -2  10  -3   10.57    0.61
  -3  10  -3   -0.12    0.34
  -4  10  -3    2.53    0.40
  -5  10  -3    0.06    0.42
  -6  10  -3    7.01    0.53
  -7  10  -3   -0.56    0.52
  -8  10  -3    0.15    0.58
  -9  10  -3    0.00    0.65
 -10  10  -3    2.18    0.72
 -10   9  -3    0.07    0.72
  -9   9  -3    0.01    0.64
  -8   9  -3   -0.92    0.56
  -7   9  -3    0.44    0.50
  -6   9  -3    4.15    0.50
  -5   9  -3   -0.68    0.42
  -4   9  -3    1.27    0.38
  -3   9  -3    7.08    0.38
  -2   9  -3   10.33    0.51
  -1   9  -3    4.72    0.30
   0   9  -3   10.69    0.51
   1   9  -3   14.83    0.73
   1   8  -3   41.78    0.98
   0   8  -3    0.11    0.22
  -1   8  -3   11.11    0.56
  -2   8  -3    0.30    0.29
  -3   8  -3    2.94    0.33
  -4   8  -3   -0.20    0.35
  -5   8  -3    1.11    0.40
  -6   8  -3    0.42    0.44
  -7   8  -3   -0.65    0.51
  -8   8  -3    0.04    0.56
  -9   8  -3   -0.56    0.63
 -10   8  -3    0.16    0.72
 -10   7  -3   -0.77    0.71
  -9   7  -3    0.33    0.63
  -8   7  -3    0.28    0.54
  -7   7  -3    0.92    0.46
  -6   7  -3    8.46    0.51
  -5   7  -3    5.59    0.44
  -4   7  -3    0.60    0.34
  -3   7  -3    2.97    0.31
  -2   7  -3   30.66    0.90
  -1   7  -3   24.80    0.84
   0   7  -3    7.80    0.36
   1   7  -3   19.23    0.73
   1   6  -3   -0.06    0.18
   0   6  -3   15.63    0.69
  -1   6  -3    0.07    0.22
  -2   6  -3   79.69    1.27
  -3   6  -3    0.32    0.30
  -4   6  -3    4.80    0.37
  -5   6  -3    0.27    0.37
  -6   6  -3    3.19    0.45
  -7   6  -3    0.23    0.48
  -8   6  -3    0.12    0.55
  -9   6  -3   -0.03    0.62
 -10   6  -3    1.05    0.70
 -10   5  -3    0.60    0.70
  -9   5  -3   -0.12    0.62
  -8   5  -3    1.03    0.53
  -7   5  -3    1.05    0.48
  -6   5  -3    3.31    0.45
  -5   5  -3    0.49    0.38
  -4   5  -3    5.55    0.37
  -3   5  -3    5.93    0.33
  -2   5  -3   37.87    0.95
  -1   5  -3   31.12    0.86
   0   5  -3    0.73    0.19
   1   5  -3   38.89    0.89
   1   4  -3   13.13    0.62
   0   4  -3   -0.04    0.18
  -1   4  -3    0.70    0.21
  -2   4  -3    0.37    0.25
  -3   4  -3    6.79    0.41
  -4   4  -3   -0.49    0.33
  -5   4  -3   12.48    0.61
  -6   4  -3    0.14    0.43
  -7   4  -3    0.08    0.49
  -8   4  -3   -0.68    0.55
  -9   4  -3   -0.35    0.61
 -10   4  -3   -0.19    0.70
 -11   4  -3    0.07    0.78
 -11   3  -3   -0.97    0.80
 -10   3  -3    0.58    0.69
  -9   3  -3    1.39    0.63
  -8   3  -3    1.01    0.56
  -7   3  -3    2.52    0.51
  -6   3  -3    1.36    0.43
  -5   3  -3    4.08    0.41
  -4   3  -3   20.01    0.82
  -3   3  -3    1.13    0.28
  -2   3  -3    5.93    0.29
  -1   3  -3    0.17    0.20
   0   3  -3    1.53    0.18
   1   3  -3    0.57    0.15
   1   2  -3    0.05    0.15
   0   2  -3  120.65    1.48
  -1   2  -3   -0.05    0.20
  -2   2  -3    0.22    0.23
  -3   2  -3    0.25    0.28
  -4   2  -3    3.64    0.35
  -5   2  -3    0.29    0.37
  -7   2  -3   -0.66    0.48
  -8   2  -3    4.38    0.60
  -9   2  -3   -0.42    0.63
 -10   2  -3   -0.28    0.72
 -11   2  -3    0.63    0.80
 -11   1  -3   -0.66    0.81
 -10   1  -3    0.14    0.71
  -9   1  -3    0.76    0.63
  -8   1  -3   -0.01    0.58
  -6   1  -3    0.59    0.44
  -5   1  -3    0.75    0.40
  -4   1  -3   30.79    0.95
  -3   1  -3    2.95    0.30
  -2   1  -3    4.70    0.27
  -1   1  -3    0.18    0.20
   0   1  -3    5.05    0.29
   1   1  -3    1.07    0.16
   1   0  -3    0.23    0.15
   0   0  -3    0.13    0.17
  -1   0  -3   -0.03    0.20
  -2   0  -3    0.17    0.24
  -3   0  -3   -0.09    0.28
  -4   0  -3    0.26    0.34
  -5   0  -3   -0.49    0.39
  -6   0  -3    0.47    0.43
  -7   0  -3    0.95    0.49
  -8   0  -3   -0.07    0.56
  -9   0  -3    0.75    0.64
 -10   0  -3    0.36    0.71
 -11   0  -3    0.06    0.80
   7  26  -4    1.02    0.88
   6  26  -4   -0.34    0.89
   5  26  -4    2.47    0.86
   4  26  -4    1.10    0.83
   3  26  -4    3.47    0.83
   3  25  -4    0.51    0.77
   4  25  -4    1.36    0.75
   5  25  -4   -1.41    0.83
   6  25  -4    1.86    0.87
   7  25  -4    0.52    0.84
   8  25  -4    1.66    0.87
   9  24  -4   -0.63    0.89
   8  24  -4    0.89    0.83
   7  24  -4    0.91    0.79
   6  24  -4   -0.06    0.80
   5  24  -4    1.50    0.73
   4  24  -4    1.63    0.74
   3  24  -4    1.12    0.70
   3  23  -4    0.44    0.68
   5  23  -4    1.48    0.73
   6  23  -4    1.20    0.76
   7  23  -4    2.31    0.77
   8  23  -4    1.15    0.79
   9  23  -4    1.16    0.86
  10  23  -4    0.18    0.89
  11  22  -4    3.42    0.93
  10  22  -4    1.08    0.86
   9  22  -4    1.20    0.80
   8  22  -4    0.01    0.73
   7  22  -4   -0.03    0.74
   6  22  -4    0.64    0.69
   5  22  -4   -0.58    0.71
   4  22  -4   -0.29    0.65
   3  22  -4    3.53    0.68
   3  21  -4    0.59    0.59
   4  21  -4    1.84    0.64
   5  21  -4   -0.60    0.64
   6  21  -4    5.36    0.72
   7  21  -4    1.87    0.72
   8  21  -4    3.80    0.74
   9  21  -4    0.98    0.77
  10  21  -4   -0.09    0.83
  11  21  -4   -0.84    0.91
  12  21  -4    1.40    0.94
  13  20  -4   -2.34    0.98
  12  20  -4   -0.51    0.93
  11  20  -4    0.34    0.86
  10  20  -4    4.77    0.79
   9  20  -4    0.48    0.76
   8  20  -4    2.09    0.69
   7  20  -4   -0.86    0.68
   6  20  -4    0.12    0.65
   5  20  -4   -0.76    0.61
   4  20  -4    4.06    0.62
   3  20  -4   -0.68    0.57
   3  19  -4    2.03    0.55
   4  19  -4    1.98    0.57
   5  19  -4    0.95    0.55
   6  19  -4    7.90    0.64
   7  19  -4    8.06    0.71
   8  19  -4    0.74    0.67
   9  19  -4    0.22    0.70
  10  19  -4   -0.56    0.80
  11  19  -4    1.51    0.83
  12  19  -4    0.59    0.88
  13  19  -4   -0.66    0.94
  14  18  -4   -2.16    0.99
  13  18  -4   -0.93    0.92
  12  18  -4   -0.35    0.86
  11  18  -4    0.13    0.82
  10  18  -4    0.10    0.75
   9  18  -4    1.49    0.69
   8  18  -4    0.37    0.61
   7  18  -4    4.05    0.62
   6  18  -4    0.51    0.56
   5  18  -4    1.33    0.55
   4  18  -4    0.77    0.52
   3  18  -4   16.32    0.72
   3  17  -4    0.04    0.46
   4  17  -4    3.50    0.51
   5  17  -4    4.23    0.53
   6  17  -4   10.29    0.64
   7  17  -4    5.55    0.63
   8  17  -4    2.00    0.60
   9  17  -4   -0.64    0.65
  10  17  -4    8.41    0.80
  11  17  -4    0.77    0.81
  12  17  -4    4.68    0.85
  13  17  -4   -0.94    0.90
  14  17  -4   -1.07    0.95
  14  16  -4    2.95    0.90
  13  16  -4   -0.64    0.87
  12  16  -4    0.43    0.83
  11  16  -4   -0.44    0.76
  10  16  -4    2.95    0.71
   9  16  -4    0.78    0.63
   8  16  -4    5.99    0.63
   7  16  -4   -0.21    0.54
   6  16  -4    0.12    0.53
   5  16  -4    0.43    0.47
   4  16  -4   12.55    0.65
   3  16  -4   -0.75    0.43
   3  15  -4    3.45    0.42
   4  15  -4   18.07    0.86
   5  15  -4    7.05    0.52
   6  15  -4    4.87    0.54
   7  15  -4    0.17    0.52
   8  15  -4    8.92    0.64
   9  15  -4    2.72    0.64
  10  15  -4    1.57    0.66
  11  15  -4    0.40    0.70
  13  15  -4    0.17    0.82
  14  15  -4   -2.11    0.89
  15  15  -4    0.75    0.94
  15  14  -4   -0.18    0.94
  14  14  -4    0.48    0.86
  13  14  -4   -0.23    0.81
  12  14  -4    1.33    0.71
  11  14  -4   -0.20    0.69
  10  14  -4   -0.40    0.65
   9  14  -4   -0.83    0.59
   8  14  -4    0.22    0.54
   7  14  -4    8.35    0.56
   6  14  -4   -0.28    0.46
   5  14  -4    5.93    0.48
   4  14  -4    0.64    0.40
   3  14  -4    2.15    0.39
   3  13  -4    2.23    0.37
   4  13  -4   45.62    1.14
   5  13  -4    3.38    0.43
   6  13  -4   -0.08    0.44
   7  13  -4    1.00    0.47
   8  13  -4   20.33    0.92
   9  13  -4    5.62    0.62
  10  13  -4    2.12    0.61
  11  13  -4   -0.22    0.64
  12  13  -4    0.68    0.70
  13  13  -4   -0.44    0.77
  14  13  -4    1.32    0.81
  15  13  -4    2.60    0.85
  16  12  -4    0.85    0.92
  15  12  -4    0.11    0.84
  14  12  -4    0.12    0.77
  13  12  -4   -0.87    0.76
  12  12  -4   15.01    0.80
  11  12  -4    0.08    0.63
  10  12  -4    1.46    0.59
   9  12  -4   -0.37    0.56
   8  12  -4    8.88    0.57
   7  12  -4    0.09    0.44
   6  12  -4   18.39    0.87
   5  12  -4   -0.13    0.38
   4  12  -4   11.19    0.51
   3  12  -4   -0.22    0.32
   3  11  -4   21.46    0.81
   4  11  -4   11.29    0.59
   5  11  -4    2.51    0.38
   6  11  -4   19.45    0.97
   7  11  -4   -0.14    0.42
   8  11  -4   20.02    0.97
   9  11  -4    6.48    0.60
  10  11  -4    1.34    0.59
  11  11  -4    0.12    0.59
  12  11  -4    0.05    0.62
  13  11  -4    0.68    0.70
  15  11  -4    0.18    0.83
  16  11  -4    1.32    0.88
  16  10  -4    0.12    0.87
  15  10  -4    1.69    0.80
  14  10  -4   -0.97    0.73
  13  10  -4   15.37    0.78
  12  10  -4   -0.25    0.60
  11  10  -4    8.83    0.64
  10  10  -4    0.16    0.55
   9  10  -4   16.98    0.87
   8  10  -4    0.23    0.45
   7  10  -4    1.56    0.42
   6  10  -4    0.01    0.38
   5  10  -4    6.08    0.39
   4  10  -4   -0.22    0.30
   3  10  -4    1.14    0.28
   3   9  -4    1.76    0.26
   4   9  -4    1.95    0.29
   5   9  -4    1.31    0.33
   6   9  -4  113.68    1.96
   7   9  -4    0.73    0.39
   8   9  -4    2.79    0.45
   9   9  -4    2.30    0.50
  10   9  -4    5.00    0.56
  11   9  -4   -0.46    0.54
  12   9  -4    0.69    0.56
  13   9  -4    0.94    0.61
  14   9  -4    0.18    0.67
  15   9  -4    0.69    0.76
  16   9  -4    0.57    0.83
  17   8  -4    1.51    0.84
  16   8  -4    1.91    0.81
  15   8  -4   -0.98    0.72
  14   8  -4   -0.50    0.65
  13   8  -4   -0.28    0.56
  12   8  -4    1.94    0.55
  11   8  -4   -0.16    0.52
  10   8  -4   44.81    1.24
   9   8  -4    0.24    0.44
   8   8  -4   10.67    0.55
   7   8  -4   -0.01    0.38
   6   8  -4   19.55    0.97
   5   8  -4    0.03    0.29
   4   8  -4   94.50    1.52
   3   8  -4    0.21    0.24
   3   7  -4    1.90    0.24
   4   7  -4    1.86    0.24
   5   7  -4    3.79    0.31
   6   7  -4   61.76    1.59
   7   7  -4    0.07    0.37
   8   7  -4    2.73    0.42
   9   7  -4    1.57    0.43
  10   7  -4    1.78    0.46
  11   7  -4    0.05    0.49
  12   7  -4    0.12    0.54
  13   7  -4    0.38    0.58
  14   7  -4    0.82    0.63
  15   7  -4    0.02    0.72
  16   7  -4   -0.29    0.79
  17   7  -4    0.95    0.85
  17   6  -4    0.44    0.87
  16   6  -4   -0.02    0.78
  15   6  -4    3.73    0.73
  14   6  -4    1.09    0.63
  13   6  -4    8.93    0.65
  12   6  -4    0.95    0.49
  11   6  -4   32.68    1.03
  10   6  -4    0.49    0.40
   9   6  -4   20.96    1.01
   8   6  -4    0.12    0.36
   7   6  -4   11.46    0.53
   6   6  -4    0.02    0.31
   5   6  -4    6.91    0.39
   4   6  -4    0.24    0.22
   3   6  -4    1.06    0.21
   3   5  -4    3.15    0.22
   4   5  -4   40.85    1.03
   5   5  -4    1.26    0.28
   6   5  -4   18.40    0.84
   7   5  -4   12.25    0.59
   8   5  -4   37.36    1.25
   9   5  -4    0.10    0.37
  10   5  -4    2.15    0.42
  11   5  -4    0.37    0.47
  12   5  -4    3.79    0.54
  13   5  -4    0.87    0.53
  14   5  -4    8.47    0.68
  15   5  -4    0.55    0.68
  16   5  -4   -0.41    0.75
  17   5  -4    1.38    0.82
  17   4  -4    0.34    0.81
  16   4  -4    0.08    0.74
  15   4  -4    0.44    0.66
  14   4  -4    1.29    0.61
  13   4  -4   -0.48    0.54
  12   4  -4    8.47    0.54
  11   4  -4    0.33    0.42
  10   4  -4   18.29    0.89
   9   4  -4    0.18    0.34
   8   4  -4   18.72    0.93
   7   4  -4    0.07    0.29
   6   4  -4   32.37    1.22
   5   4  -4    0.62    0.26
   4   4  -4   12.38    0.66
   3   4  -4   -0.02    0.18
   3   3  -4    0.92    0.18
   4   3  -4   77.71    1.32
   5   3  -4   12.79    0.67
   6   3  -4   12.40    0.69
   7   3  -4   25.66    1.02
   8   3  -4   47.56    1.26
   9   3  -4   28.00    1.02
  10   3  -4    0.14    0.36
  11   3  -4    1.44    0.40
  12   3  -4   -0.85    0.46
  13   3  -4    0.47    0.52
  14   3  -4    1.83    0.60
  15   3  -4    1.83    0.63
  16   3  -4   -0.11    0.72
  17   3  -4    0.52    0.79
  17   2  -4   -0.20    0.79
  16   2  -4    0.86    0.71
  15   2  -4    1.07    0.62
  14   2  -4    1.61    0.56
  13   2  -4    2.81    0.51
  12   2  -4    1.15    0.44
  11   2  -4   -0.76    0.39
  10   2  -4    0.77    0.35
   9   2  -4   25.69    0.94
   8   2  -4   -0.17    0.27
   7   2  -4   91.19    1.62
   6   2  -4    0.15    0.24
   5   2  -4   65.33    1.55
   4   2  -4   -0.07    0.18
   3   2  -4   90.82    1.29
   3   1  -4    2.02    0.19
   4   1  -4   41.63    0.99
   5   1  -4    9.52    0.48
   6   1  -4   39.57    1.06
   7   1  -4    9.76    0.43
   8   1  -4    5.81    0.29
   9   1  -4    3.00    0.32
  10   1  -4   42.43    1.06
  11   1  -4    1.46    0.39
  12   1  -4   12.70    0.56
  13   1  -4    0.65    0.47
  14   1  -4    2.24    0.57
  15   1  -4    0.05    0.61
  16   1  -4    2.87    0.71
  17   1  -4   -1.40    0.78
  17   0  -4    1.49    0.77
  16   0  -4    0.96    0.67
  15   0  -4    0.97    0.59
  14   0  -4    3.96    0.58
  13   0  -4   -0.97    0.48
  12   0  -4    8.43    0.48
  11   0  -4    0.52    0.36
  10   0  -4   -0.04    0.33
   9   0  -4    0.73    0.29
   8   0  -4   36.62    0.99
   7   0  -4    0.10    0.21
   6   0  -4    1.74    0.20
   5   0  -4    0.36    0.17
   4   0  -4  107.11    1.85
   3   0  -4   -0.01    0.18
   2   0  -4   35.56    0.94
   1   0  -4   -0.05    0.21
   0   0  -4  486.24    3.10
  -1   0  -4   -0.01    0.27
  -2   0  -4    2.25    0.32
  -3   0  -4   -0.38    0.36
  -4   0  -4    8.55    0.48
  -5   0  -4    0.75    0.47
  -6   0  -4    4.99    0.57
  -8   0  -4    0.21    0.67
  -9   0  -4   -0.03    0.76
  -9   1  -4    1.21    0.73
  -8   1  -4    0.15    0.65
  -7   1  -4    0.99    0.59
  -6   1  -4    0.06    0.51
  -5   1  -4    0.24    0.46
  -4   1  -4   26.27    0.83
  -3   1  -4    1.81    0.36
  -2   1  -4    1.23    0.32
  -1   1  -4   -0.32    0.27
   0   1  -4   22.78    0.86
   2   1  -4    0.23    0.19
   2   2  -4    0.07    0.18
   1   2  -4   48.92    1.02
   0   2  -4    0.53    0.24
  -1   2  -4    1.01    0.27
  -2   2  -4    0.09    0.30
  -3   2  -4    1.01    0.35
  -4   2  -4   -0.32    0.41
  -5   2  -4    0.77    0.44
  -6   2  -4    0.01    0.49
  -7   2  -4    0.01    0.57
  -8   2  -4   -0.71    0.65
  -9   2  -4   -0.15    0.74
  -9   3  -4    1.13    0.74
  -8   3  -4    0.24    0.64
  -7   3  -4    1.45    0.57
  -6   3  -4    0.83    0.50
  -5   3  -4    0.87    0.44
  -4   3  -4    3.95    0.41
  -3   3  -4    0.60    0.35
  -2   3  -4   13.92    0.69
  -1   3  -4    1.86    0.27
   0   3  -4    0.22    0.23
   1   3  -4    1.53    0.21
   2   3  -4    4.96    0.26
   2   4  -4  162.47    1.73
   1   4  -4    0.73    0.21
   0   4  -4    2.44    0.25
  -1   4  -4    0.30    0.27
  -2   4  -4   35.34    0.95
  -3   4  -4    0.95    0.36
  -4   4  -4    4.40    0.43
  -5   4  -4    0.12    0.44
  -6   4  -4    0.91    0.48
  -7   4  -4    0.23    0.57
  -8   4  -4    1.30    0.67
  -9   4  -4   -0.81    0.72
  -9   5  -4   -0.48    0.72
  -8   5  -4    0.10    0.65
  -7   5  -4    0.91    0.57
  -6   5  -4    4.03    0.53
  -5   5  -4    0.06    0.44
  -4   5  -4    0.87    0.40
  -3   5  -4    1.07    0.37
  -2   5  -4   23.10    0.83
  -1   5  -4   10.22    0.54
   0   5  -4    0.35    0.24
   1   5  -4   12.05    0.58
   2   5  -4    1.00    0.21
   2   6  -4    0.35    0.21
   1   6  -4   12.63    0.65
   0   6  -4    0.34    0.25
  -1   6  -4    0.75    0.29
  -2   6  -4    0.04    0.32
  -3   6  -4    7.53    0.41
  -4   6  -4   -0.16    0.40
  -5   6  -4    2.37    0.47
  -6   6  -4    0.60    0.50
  -7   6  -4    0.41    0.56
  -8   6  -4   -0.08    0.65
  -9   6  -4    0.23    0.70
  -9   7  -4    0.61    0.71
  -8   7  -4    0.62    0.64
  -7   7  -4   -0.76    0.58
  -6   7  -4    1.00    0.51
  -5   7  -4    1.82    0.45
  -4   7  -4    1.45    0.42
  -3   7  -4    0.35    0.36
  -2   7  -4    8.16    0.39
  -1   7  -4   10.24    0.55
   0   7  -4   10.25    0.49
   1   7  -4   10.27    0.49
   2   7  -4   20.62    0.79
   2   8  -4   60.52    1.13
   1   8  -4    0.71    0.26
   0   8  -4   22.15    0.80
  -1   8  -4    1.47    0.31
  -2   8  -4    7.58    0.42
  -3   8  -4   -0.40    0.38
  -4   8  -4    2.08    0.42
  -5   8  -4   -0.44    0.47
  -6   8  -4    5.19    0.57
  -7   8  -4    0.09    0.57
  -8   8  -4    0.11    0.66
  -9   8  -4    0.92    0.72
  -9   9  -4   -0.21    0.73
  -8   9  -4    0.00    0.65
  -7   9  -4    0.05    0.58
  -6   9  -4    1.48    0.54
  -5   9  -4    0.30    0.47
  -4   9  -4    2.14    0.43
  -3   9  -4    1.15    0.39
  -2   9  -4    7.16    0.41
  -1   9  -4    2.30    0.32
   0   9  -4   12.12    0.58
   1   9  -4    3.10    0.29
   2   9  -4   24.18    0.87
   2  10  -4    1.06    0.28
   1  10  -4    0.39    0.28
   0  10  -4   -0.14    0.30
  -1  10  -4    4.43    0.36
  -2  10  -4    0.18    0.36
  -3  10  -4    3.35    0.42
  -4  10  -4   -0.11    0.43
  -5  10  -4    2.80    0.50
  -6  10  -4    0.29    0.54
  -7  10  -4    0.16    0.60
  -8  10  -4   -0.58    0.66
  -8  11  -4    0.17    0.69
  -7  11  -4   -0.25    0.61
  -6  11  -4    3.62    0.57
  -5  11  -4    0.35    0.50
  -4  11  -4    2.53    0.46
  -3  11  -4    8.98    0.47
  -2  11  -4    6.45    0.44
  -1  11  -4    7.67    0.40
   0  11  -4    1.35    0.33
   1  11  -4   14.08    0.68
   2  11  -4    0.56    0.30
   2  12  -4   44.82    1.03
   1  12  -4   -0.29    0.32
   0  12  -4   10.14    0.49
  -1  12  -4    1.49    0.36
  -2  12  -4    8.59    0.46
  -3  12  -4    0.63    0.44
  -4  12  -4   -0.23    0.46
  -5  12  -4    0.48    0.51
  -6  12  -4   -0.47    0.57
  -7  12  -4    0.24    0.64
  -8  12  -4    0.81    0.70
  -8  13  -4   -0.73    0.72
  -7  13  -4    0.74    0.63
  -6  13  -4   -0.21    0.58
  -5  13  -4    0.29    0.52
  -4  13  -4    3.71    0.52
  -3  13  -4    2.01    0.47
  -2  13  -4    6.50    0.48
  -1  13  -4    0.56    0.38
   0  13  -4   -0.07    0.37
   1  13  -4    1.08    0.35
   2  13  -4    2.28    0.36
   2  14  -4   -0.96    0.37
   1  14  -4   14.12    0.69
   0  14  -4    0.63    0.38
  -1  14  -4    1.22    0.41
  -2  14  -4    0.60    0.43
  -3  14  -4   -0.19    0.46
  -4  14  -4   -0.03    0.51
  -5  14  -4   -0.38    0.55
  -6  14  -4   -0.50    0.60
  -7  14  -4    0.79    0.67
  -7  15  -4   -1.22    0.70
  -6  15  -4    0.53    0.62
  -5  15  -4    1.26    0.59
  -4  15  -4    4.02    0.57
  -3  15  -4    0.26    0.48
  -2  15  -4    0.80    0.46
  -1  15  -4    2.15    0.44
   0  15  -4    1.13    0.42
   1  15  -4    0.34    0.39
   2  15  -4    0.54    0.39
   2  16  -4    3.46    0.44
   1  16  -4    0.26    0.41
   0  16  -4   32.08    0.78
  -1  16  -4   -0.13    0.45
  -2  16  -4    0.14    0.45
  -3  16  -4    0.58    0.51
  -4  16  -4   -0.02    0.56
  -5  16  -4    0.09    0.59
  -6  16  -4    0.75    0.65
  -7  16  -4    0.02    0.71
  -6  17  -4   -0.03    0.68
  -5  17  -4   -0.09    0.64
  -4  17  -4    3.39    0.59
  -3  17  -4    0.49    0.53
  -2  17  -4    0.19    0.50
  -1  17  -4    2.79    0.47
   0  17  -4    2.08    0.48
   1  17  -4    1.92    0.45
   2  17  -4    0.17    0.44
   2  18  -4   -0.25    0.48
   1  18  -4    1.55    0.49
   0  18  -4    0.23    0.46
  -1  18  -4    2.66    0.52
  -2  18  -4   -0.68    0.54
  -3  18  -4    0.69    0.57
  -4  18  -4   -0.51    0.61
  -5  18  -4   -0.22    0.66
  -6  18  -4    1.00    0.70
  -5  19  -4   -0.47    0.69
  -4  19  -4    1.27    0.64
  -3  19  -4    2.24    0.60
  -2  19  -4    2.21    0.58
  -1  19  -4    0.52    0.55
   1  19  -4   -0.35    0.50
   2  19  -4    0.25    0.51
   2  20  -4   15.99    0.69
   1  20  -4   -0.58    0.55
   0  20  -4    1.93    0.59
  -1  20  -4   -0.05    0.57
  -2  20  -4    2.58    0.62
  -3  20  -4   -0.58    0.64
  -4  20  -4   -0.76    0.67
  -5  20  -4    0.33    0.69
  -4  21  -4    0.25    0.70
  -3  21  -4    0.31    0.68
  -2  21  -4    2.95    0.66
  -1  21  -4   -0.45    0.60
   0  21  -4   -0.47    0.59
   1  21  -4   -0.64    0.57
   2  21  -4   -0.15    0.59
   2  22  -4    0.50    0.62
   1  22  -4    3.98    0.64
   0  22  -4   -0.30    0.62
  -1  22  -4   -0.08    0.66
  -2  22  -4   -0.26    0.67
  -3  22  -4    0.41    0.70
  -4  22  -4    0.24    0.73
  -3  23  -4    0.16    0.74
  -2  23  -4    0.91    0.71
  -1  23  -4    0.35    0.69
   0  23  -4   -0.79    0.66
   1  23  -4    0.33    0.67
   2  23  -4    1.05    0.67
   2  24  -4    3.80    0.74
   1  24  -4   -0.03    0.70
   0  24  -4    1.27    0.71
  -1  24  -4    0.34    0.71
  -2  24  -4    0.28    0.76
  -1  25  -4   -0.08    0.78
   0  25  -4    0.46    0.76
   1  25  -4   -0.36    0.75
   2  26  -4    1.19    0.79
   1  26  -4    3.65    0.82
  17   0  -5   -0.86    0.73
  16   0  -5    0.45    0.65
  15   0  -5    0.00    0.57
  14   0  -5    0.34    0.50
  13   0  -5    0.09    0.45
  11   0  -5   -0.10    0.35
  10   0  -5   -0.33    0.33
   9   0  -5    0.23    0.29
   8   0  -5   -0.56    0.26
   7   0  -5    0.28    0.22
   6   0  -5    0.14    0.21
   5   0  -5    0.02    0.29
   4   0  -5    0.08    0.23
   4   1  -5   23.24    0.81
   5   1  -5    5.00    0.29
   6   1  -5   29.99    1.13
   7   1  -5    5.35    0.30
   8   1  -5    4.23    0.31
   9   1  -5    1.85    0.31
  10   1  -5   41.78    1.06
  11   1  -5    1.10    0.36
  12   1  -5   11.16    0.66
  13   1  -5   -1.09    0.46
  14   1  -5    3.72    0.55
  15   1  -5    0.03    0.60
  16   1  -5    1.77    0.69
  17   1  -5   -1.10    0.77
  18   1  -5   -0.39    0.81
  18   2  -5   -0.27    0.85
  17   2  -5    1.63    0.76
  16   2  -5   -0.06    0.68
  15   2  -5    0.89    0.58
  14   2  -5    4.12    0.57
  13   2  -5   -0.01    0.47
  12   2  -5   15.31    0.76
  11   2  -5   -0.17    0.38
  10   2  -5    4.08    0.39
   9   2  -5    0.43    0.32
   8   2  -5   32.17    1.09
   7   2  -5    0.07    0.29
   6   2  -5   25.06    1.10
   5   2  -5    0.02    0.22
   4   2  -5   43.95    1.01
   4   3  -5   42.56    1.00
   5   3  -5    7.91    0.38
   6   3  -5    8.34    0.40
   7   3  -5   11.51    0.51
   8   3  -5   41.36    1.26
   9   3  -5   12.69    0.59
  10   3  -5    0.65    0.37
  11   3  -5    0.87    0.40
  12   3  -5    1.01    0.45
  13   3  -5    0.10    0.51
  14   3  -5    1.79    0.56
  15   3  -5    1.05    0.63
  16   3  -5    0.18    0.68
  17   3  -5   -0.47    0.78
  18   3  -5   -0.65    0.86
  18   4  -5    2.21    0.83
  17   4  -5   -0.22    0.77
  16   4  -5   -1.55    0.71
  15   4  -5    0.56    0.65
  14   4  -5   -0.07    0.55
  13   4  -5    4.62    0.54
  12   4  -5    0.62    0.46
  11   4  -5    2.88    0.44
  10   4  -5   -0.25    0.40
   9   4  -5    0.38    0.37
   8   4  -5    0.01    0.36
   7   4  -5    3.83    0.38
   6   4  -5    0.06    0.31
   5   4  -5   45.38    1.10
   4   4  -5    0.01    0.22
   4   5  -5   21.12    0.82
   5   5  -5    1.56    0.26
   6   5  -5    9.40    0.53
   7   5  -5   11.76    0.70
   8   5  -5   41.65    1.33
   9   5  -5    2.31    0.40
  10   5  -5    2.88    0.43
  11   5  -5    1.86    0.47
  12   5  -5    6.10    0.54
  13   5  -5    0.45    0.52
  14   5  -5    6.96    0.65
  15   5  -5    0.60    0.65
  16   5  -5   -0.11    0.72
  17   5  -5   -0.87    0.81
  17   6  -5   -0.81    0.82
  15   6  -5   -0.13    0.67
  14   6  -5    2.65    0.62
  13   6  -5   -0.28    0.54
  12   6  -5    3.73    0.54
  11   6  -5    0.20    0.47
  10   6  -5   35.32    1.15
   9   6  -5    0.14    0.39
   8   6  -5    2.44    0.41
   7   6  -5    0.36    0.37
   6   6  -5    2.16    0.35
   5   6  -5    0.04    0.25
   4   6  -5    9.72    0.50
   4   7  -5    2.49    0.27
   5   7  -5    1.31    0.29
   6   7  -5   60.70    1.43
   7   7  -5    0.31    0.38
   8   7  -5    3.04    0.45
   9   7  -5    0.98    0.45
  10   7  -5    2.25    0.48
  11   7  -5    2.01    0.49
  12   7  -5    2.55    0.53
  13   7  -5   -0.46    0.55
  14   7  -5    2.86    0.62
  15   7  -5    0.49    0.67
  16   7  -5    0.53    0.75
  17   7  -5    0.21    0.81
  17   8  -5   -0.87    0.82
  16   8  -5   -0.07    0.76
  15   8  -5    0.47    0.70
  14   8  -5    0.25    0.62
  13   8  -5   -0.18    0.56
  12   8  -5   -0.63    0.53
  11   8  -5    3.49    0.55
  10   8  -5    0.03    0.49
   9   8  -5    3.40    0.50
   8   8  -5    0.61    0.40
   7   8  -5    5.02    0.44
   6   8  -5    0.64    0.35
   5   8  -5   18.09    0.85
   4   8  -5    0.32    0.28
   4   9  -5    2.01    0.30
   5   9  -5    1.08    0.32
   6   9  -5   77.17    1.51
   7   9  -5    0.25    0.40
   8   9  -5    0.97    0.45
   9   9  -5    4.88    0.53
  10   9  -5    7.96    0.61
  11   9  -5    0.80    0.56
  12   9  -5    0.38    0.59
  13   9  -5    0.85    0.59
  14   9  -5    0.00    0.67
  15   9  -5    1.23    0.73
  16   9  -5    1.29    0.82
  17   9  -5    0.73    0.87
  17  10  -5    0.04    0.91
  16  10  -5    1.30    0.86
  15  10  -5   -0.22    0.79
  14  10  -5   -1.09    0.70
  13  10  -5    0.13    0.65
  12  10  -5    8.72    0.71
  11  10  -5   -0.62    0.59
  10  10  -5   15.86    0.82
   9  10  -5   -0.10    0.51
   8  10  -5    0.24    0.45
   7  10  -5   -1.12    0.42
   6  10  -5   -0.27    0.38
   5  10  -5    0.39    0.33
   4  10  -5   39.02    1.00
   4  11  -5    6.34    0.39
   5  11  -5    1.89    0.37
   6  11  -5   17.37    0.88
   7  11  -5    0.06    0.43
   8  11  -5   24.59    1.08
   9  11  -5    6.77    0.56
  10  11  -5    1.46    0.58
  11  11  -5   -0.48    0.61
  12  11  -5    1.14    0.65
  13  11  -5    1.51    0.68
  14  11  -5    0.81    0.73
  15  11  -5   -1.22    0.82
  16  11  -5    1.27    0.87
  16  12  -5    0.93    0.90
  15  12  -5    0.98    0.83
  14  12  -5   -0.09    0.80
  13  12  -5   11.28    0.84
  12  12  -5   -0.20    0.65
  11  12  -5    7.16    0.66
  10  12  -5    0.41    0.57
   9  12  -5   10.48    0.63
   8  12  -5    0.40    0.51
   7  12  -5    1.88    0.47
   6  12  -5    0.74    0.41
   5  12  -5    4.43    0.41
   4  12  -5    0.46    0.36
   4  13  -5   24.39    0.85
   5  13  -5    3.90    0.45
   6  13  -5    0.30    0.43
   7  13  -5    1.09    0.48
   8  13  -5   14.46    0.64
   9  13  -5    4.63    0.59
  10  13  -5    0.57    0.61
  11  13  -5   -0.22    0.65
  12  13  -5    0.96    0.71
  13  13  -5    1.45    0.75
  14  13  -5    1.36    0.83
  15  13  -5    1.17    0.86
  16  13  -5   -0.07    0.94
  15  14  -5   -0.55    0.91
  14  14  -5    2.00    0.86
  13  14  -5    0.59    0.79
  12  14  -5    4.15    0.78
  11  14  -5   -1.25    0.65
  10  14  -5    2.10    0.63
   9  14  -5   -0.27    0.57
   8  14  -5   20.53    0.91
   7  14  -5   -0.15    0.50
   6  14  -5    5.96    0.51
   5  14  -5    0.08    0.43
   4  14  -5    7.04    0.47
   4  15  -5   17.24    0.77
   5  15  -5    2.61    0.49
   6  15  -5    4.67    0.53
   7  15  -5    1.22    0.51
   8  15  -5   10.13    0.65
   9  15  -5    0.77    0.62
  10  15  -5    3.59    0.68
  11  15  -5   -1.01    0.71
  12  15  -5    0.18    0.77
  13  15  -5    0.13    0.82
  14  15  -5    0.18    0.86
  15  15  -5   -0.31    0.93
  14  16  -5    0.48    0.87
  13  16  -5   -0.08    0.85
  12  16  -5   -0.43    0.79
  11  16  -5    7.29    0.80
  10  16  -5   -0.33    0.68
   9  16  -5    0.15    0.61
   8  16  -5   -0.07    0.58
   7  16  -5    0.84    0.53
   6  16  -5    1.14    0.50
   5  16  -5    9.13    0.57
   4  16  -5    0.13    0.46
   4  17  -5    0.45    0.49
   5  17  -5    2.54    0.53
   6  17  -5    7.62    0.59
   7  17  -5    5.68    0.65
   8  17  -5    0.57    0.60
   9  17  -5   -0.72    0.62
  10  17  -5    5.13    0.76
  11  17  -5    1.38    0.77
  12  17  -5    1.40    0.84
  13  17  -5    0.12    0.85
  14  17  -5   -0.90    0.91
  14  18  -5    0.37    0.94
  13  18  -5   -0.45    0.86
  12  18  -5    2.60    0.83
  11  18  -5    0.73    0.77
  10  18  -5    4.13    0.75
   9  18  -5    0.66    0.66
   8  18  -5    2.80    0.63
   7  18  -5   -1.02    0.60
   5  18  -5   -0.52    0.55
   4  18  -5    8.45    0.58
   4  19  -5    2.82    0.57
   5  19  -5   -0.23    0.57
   6  19  -5    6.85    0.67
   7  19  -5    3.71    0.66
   8  19  -5    0.29    0.68
   9  19  -5    1.13    0.66
  11  19  -5    0.91    0.83
  12  19  -5   -0.47    0.89
  13  19  -5    1.07    0.90
  12  20  -5   -0.50    0.89
  11  20  -5    0.41    0.84
  10  20  -5    0.88    0.76
   9  20  -5   -0.51    0.73
   8  20  -5   -0.65    0.71
   7  20  -5    3.10    0.69
   6  20  -5   -0.07    0.63
   5  20  -5    0.17    0.63
   4  20  -5    0.47    0.58
   5  21  -5   -0.52    0.64
   6  21  -5    1.23    0.68
   7  21  -5    3.83    0.73
   8  21  -5    2.42    0.76
   9  21  -5   -1.03    0.77
  10  21  -5    0.29    0.79
  11  21  -5    0.44    0.86
  12  21  -5    0.49    0.91
  11  22  -5    0.25    0.90
  10  22  -5    2.03    0.86
   9  22  -5    0.86    0.75
   8  22  -5   -0.85    0.76
   7  22  -5    0.84    0.74
   6  22  -5    0.33    0.71
   5  22  -5   -1.18    0.68
   4  22  -5    3.06    0.67
   4  23  -5   -0.42    0.73
   5  23  -5    1.27    0.73
   6  23  -5    2.07    0.77
   8  23  -5    0.76    0.83
   9  23  -5    0.95    0.84
  10  23  -5    0.66    0.89
  11  23  -5    0.95    0.95
   9  24  -5    0.36    0.86
   8  24  -5    0.71    0.82
   7  24  -5    1.51    0.81
   6  24  -5    0.66    0.79
   5  24  -5    2.35    0.80
   4  24  -5    0.30    0.75
   4  25  -5    1.12    0.79
   5  25  -5   -0.80    0.84
   6  25  -5    0.77    0.84
   7  25  -5    0.52    0.87
   8  25  -5    0.49    0.88
   2  25  -5   -0.17    0.79
   3  25  -5   -1.63    0.79
   3  24  -5    0.75    0.73
   2  24  -5   -0.48    0.74
   1  24  -5    2.19    0.75
   0  24  -5   -0.63    0.77
  -1  23  -5    1.27    0.73
   0  23  -5    0.26    0.72
   1  23  -5    0.66    0.67
   2  23  -5   -1.38    0.73
   3  23  -5   -1.56    0.73
   3  22  -5    0.75    0.66
   2  22  -5    7.99    0.73
   1  22  -5    0.66    0.64
   0  22  -5    0.83    0.67
  -1  22  -5    0.35    0.69
  -2  22  -5   -0.57    0.75
  -3  21  -5    0.33    0.73
  -2  21  -5    2.16    0.71
  -1  21  -5    1.24    0.66
   0  21  -5    0.30    0.63
   1  21  -5    0.00    0.62
   2  21  -5   -0.42    0.62
   3  21  -5   -0.24    0.64
   3  20  -5   11.33    0.70
   2  20  -5    0.29    0.58
   1  20  -5    0.29    0.59
   0  20  -5    0.52    0.60
  -1  20  -5    1.24    0.64
  -2  20  -5   -1.16    0.67
  -3  20  -5    0.01    0.71
  -4  19  -5    0.34    0.74
  -3  19  -5    0.45    0.68
  -2  19  -5    0.97    0.64
  -1  19  -5   -0.20    0.60
   0  19  -5    1.72    0.57
   1  19  -5   -1.32    0.57
   2  19  -5   -0.44    0.55
   3  19  -5   -0.01    0.57
   3  18  -5    0.07    0.49
   2  18  -5    2.71    0.53
   1  18  -5    0.65    0.50
   0  18  -5    6.37    0.61
  -1  18  -5    0.38    0.57
  -2  18  -5   -0.32    0.60
  -4  18  -5    0.90    0.68
  -5  17  -5    1.09    0.71
  -4  17  -5    0.88    0.67
  -3  17  -5   -0.46    0.62
  -2  17  -5   -0.17    0.58
  -1  17  -5    0.69    0.56
   0  17  -5   -0.01    0.52
   1  17  -5    0.05    0.49
   2  17  -5    0.16    0.48
   3  17  -5    0.11    0.48
   3  16  -5    3.86    0.49
   2  16  -5   -0.01    0.44
   1  16  -5    6.12    0.51
   0  16  -5    0.91    0.49
  -1  16  -5    0.11    0.51
  -2  16  -5    0.55    0.54
  -3  16  -5    0.86    0.60
  -4  16  -5   -0.10    0.64
  -5  16  -5    0.26    0.68
  -6  15  -5   -0.83    0.74
  -5  15  -5    0.07    0.67
  -4  15  -5    1.19    0.64
  -3  15  -5   -0.55    0.57
  -2  15  -5    1.04    0.54
   0  15  -5    0.57    0.47
   1  15  -5    0.53    0.44
   2  15  -5    1.31    0.43
   3  15  -5    1.54    0.43
   3  14  -5   -0.23    0.40
   2  14  -5   13.13    0.66
   1  14  -5   -0.33    0.42
   0  14  -5   11.05    0.52
  -1  14  -5   -0.77    0.46
  -2  14  -5    0.28    0.51
  -3  14  -5    0.37    0.54
  -4  14  -5    0.25    0.60
  -5  14  -5   -0.23    0.64
  -6  14  -5   -0.02    0.69
  -6  13  -5   -0.44    0.69
  -5  13  -5    0.31    0.63
  -4  13  -5    0.85    0.57
  -3  13  -5   -0.28    0.53
  -2  13  -5    4.18    0.50
  -1  13  -5    0.31    0.45
   0  13  -5   -0.26    0.42
   1  13  -5    0.68    0.40
   2  13  -5    1.41    0.40
   3  13  -5    1.29    0.38
   3  12  -5    0.73    0.36
   2  12  -5    0.71    0.35
   1  12  -5    4.06    0.40
   0  12  -5    0.32    0.40
  -1  12  -5    4.96    0.47
  -2  12  -5    0.23    0.46
  -3  12  -5    1.18    0.51
  -4  12  -5   -0.29    0.55
  -5  12  -5    1.52    0.60
  -6  12  -5   -0.88    0.66
  -7  12  -5   -0.27    0.73
  -7  11  -5   -0.44    0.73
  -6  11  -5   -0.61    0.66
  -5  11  -5   -0.39    0.59
  -4  11  -5    1.42    0.55
  -3  11  -5    4.70    0.52
  -2  11  -5    3.48    0.47
  -1  11  -5    2.31    0.43
   0  11  -5    2.26    0.39
   1  11  -5    7.47    0.40
   3  11  -5    7.88    0.41
   3  10  -5    0.13    0.32
   2  10  -5   32.57    0.90
   1  10  -5   -0.01    0.34
   0  10  -5   14.99    0.71
  -1  10  -5    0.25    0.39
  -2  10  -5    1.76    0.45
  -3  10  -5    0.15    0.46
  -4  10  -5   -0.68    0.53
  -5  10  -5   -1.06    0.59
  -6  10  -5    2.13    0.65
  -7  10  -5    0.00    0.71
  -7   9  -5   -0.09    0.70
  -6   9  -5    1.12    0.63
  -5   9  -5    0.16    0.57
  -4   9  -5    0.87    0.52
  -3   9  -5    1.55    0.49
  -2   9  -5    1.49    0.45
  -1   9  -5    0.98    0.39
   0   9  -5    8.59    0.42
   1   9  -5    5.93    0.38
   2   9  -5   12.60    0.63
   3   9  -5    1.29    0.30
   2   8  -5    0.36    0.29
   1   8  -5   14.64    0.71
   0   8  -5    0.56    0.34
  -1   8  -5    0.84    0.38
  -2   8  -5    0.24    0.40
  -3   8  -5    0.44    0.45
  -4   8  -5   -0.40    0.50
  -5   8  -5    0.73    0.55
  -6   8  -5    0.29    0.62
  -7   8  -5   -1.25    0.69
  -8   7  -5   -0.73    0.77
  -7   7  -5    1.22    0.68
  -6   7  -5    0.91    0.63
  -5   7  -5    1.57    0.56
  -4   7  -5   -0.20    0.47
  -3   7  -5    0.07    0.44
  -2   7  -5    8.62    0.46
  -1   7  -5    6.56    0.41
   0   7  -5    5.91    0.37
   1   7  -5    2.86    0.33
   2   7  -5   10.33    0.47
   3   7  -5    1.14    0.27
   3   6  -5    0.36    0.25
   2   6  -5   82.36    1.28
   1   6  -5    0.01    0.29
   0   6  -5    2.14    0.33
  -1   6  -5    0.13    0.35
  -2   6  -5   12.03    0.60
  -3   6  -5    0.27    0.43
  -4   6  -5    1.90    0.50
  -5   6  -5    0.06    0.54
  -6   6  -5    1.01    0.62
  -7   6  -5   -0.34    0.68
  -8   6  -5    0.56    0.76
  -8   5  -5    0.63    0.76
  -7   5  -5   -0.01    0.69
  -6   5  -5   -0.17    0.61
  -5   5  -5    0.74    0.54
  -4   5  -5    0.85    0.49
  -3   5  -5    1.29    0.44
  -2   5  -5   10.96    0.57
  -1   5  -5    9.16    0.46
   0   5  -5    0.08    0.31
   1   5  -5   11.09    0.54
   2   5  -5    0.35    0.26
   3   5  -5    4.11    0.26
   3   4  -5   37.32    0.94
   2   4  -5    0.07    0.25
   1   4  -5    3.15    0.31
   0   4  -5   -0.39    0.31
  -1   4  -5    0.13    0.34
  -2   4  -5    0.60    0.38
  -3   4  -5    1.75    0.44
  -4   4  -5    0.50    0.48
  -5   4  -5    3.57    0.55
  -6   4  -5    0.69    0.62
  -7   4  -5    0.41    0.68
  -8   4  -5    0.67    0.77
  -8   3  -5    0.48    0.77
  -7   3  -5    1.67    0.69
  -6   3  -5   -0.04    0.62
  -5   3  -5    1.31    0.54
  -4   3  -5    4.34    0.51
  -3   3  -5   -0.19    0.44
  -2   3  -5    2.63    0.41
  -1   3  -5   -0.16    0.35
   0   3  -5    0.92    0.31
   1   3  -5    0.32    0.27
   2   3  -5    1.78    0.26
   3   3  -5    1.06    0.24
   3   2  -5   -0.59    0.23
   2   2  -5   12.33    0.57
   1   2  -5   -0.06    0.27
   0   2  -5   35.73    0.95
  -1   2  -5    0.29    0.34
  -2   2  -5    0.10    0.39
  -3   2  -5   -0.40    0.43
  -4   2  -5    0.62    0.50
  -5   2  -5    0.38    0.54
  -6   2  -5    0.22    0.62
  -7   2  -5    0.95    0.69
  -8   2  -5    1.07    0.79
  -8   1  -5    0.86    0.77
  -7   1  -5    0.21    0.70
  -6   1  -5    0.87    0.63
  -5   1  -5    0.45    0.56
  -4   1  -5    7.78    0.55
  -3   1  -5    0.59    0.45
  -2   1  -5    1.39    0.40
  -1   1  -5    0.20    0.35
   0   1  -5    4.45    0.34
   1   1  -5    0.35    0.29
   2   1  -5    0.10    0.25
   3   1  -5    2.96    0.26
   3   0  -5   -0.36    0.24
   2   0  -5    0.00    0.25
   1   0  -5    0.23    0.29
   0   0  -5   -0.18    0.32
  -1   0  -5    0.28    0.36
  -2   0  -5   -0.32    0.40
  -3   0  -5    0.35    0.45
  -4   0  -5    0.24    0.50
  -5   0  -5    0.24    0.56
  -6   0  -5   -0.91    0.64
  -7   0  -5   -0.23    0.72
  -8   0  -5    1.24    0.79
   9  24  -6   -0.16    0.89
   8  24  -6   -1.50    0.88
   7  24  -6   -0.16    0.86
   6  24  -6    0.48    0.83
   5  24  -6    1.12    0.80
   5  23  -6    1.99    0.77
   6  23  -6    0.47    0.80
   7  23  -6    0.93    0.83
   8  23  -6    0.77    0.87
   9  23  -6    0.09    0.87
  10  23  -6   -1.39    0.90
  11  22  -6    1.35    0.94
  10  22  -6   -0.22    0.86
   9  22  -6    1.00    0.84
   8  22  -6   -1.00    0.83
   7  22  -6    1.04    0.78
   6  22  -6    0.21    0.75
   5  22  -6    0.71    0.73
   5  21  -6    0.56    0.68
   6  21  -6    2.85    0.74
   7  21  -6    2.01    0.75
   8  21  -6    3.95    0.80
   9  21  -6    0.23    0.80
  10  21  -6   -0.37    0.82
  11  21  -6    0.90    0.88
  12  21  -6    0.79    0.96
  13  20  -6   -0.16    0.96
  12  20  -6    1.36    0.92
  11  20  -6    1.18    0.83
  10  20  -6    2.09    0.81
   9  20  -6   -0.47    0.75
   8  20  -6   -0.43    0.74
   7  20  -6    1.37    0.68
   6  20  -6    0.95    0.67
   5  20  -6    1.03    0.63
   5  19  -6    0.08    0.61
   6  19  -6    2.81    0.67
   7  19  -6    4.91    0.70
   8  19  -6   -0.43    0.72
   9  19  -6    0.52    0.72
  10  19  -6    1.38    0.77
  11  19  -6    0.51    0.83
  12  19  -6    0.48    0.88
  13  19  -6   -0.97    0.94
  14  19  -6   -1.12    1.03
  14  18  -6    1.33    0.94
  13  18  -6   -0.31    0.93
  12  18  -6   -0.07    0.85
  11  18  -6    1.41    0.80
  10  18  -6    0.57    0.72
   9  18  -6    0.07    0.72
   8  18  -6   -0.61    0.66
   7  18  -6    3.26    0.65
   6  18  -6    0.29    0.60
   5  18  -6    0.97    0.57
   5  17  -6    1.88    0.55
   6  17  -6    4.87    0.62
   7  17  -6    4.31    0.61
   8  17  -6    0.45    0.63
   9  17  -6    0.45    0.67
  10  17  -6    8.02    0.78
  11  17  -6    1.25    0.79
  12  17  -6    1.87    0.86
  13  17  -6   -0.10    0.88
  14  17  -6    0.47    0.94
  15  17  -6    0.53    0.98
  15  16  -6    0.18    0.96
  14  16  -6    1.24    0.91
  13  16  -6    0.90    0.86
  12  16  -6    1.94    0.85
  11  16  -6   -0.69    0.75
  10  16  -6    0.68    0.68
   9  16  -6   -0.85    0.63
   8  16  -6    3.17    0.62
   7  16  -6    0.65    0.56
   6  16  -6    2.46    0.55
   5  16  -6    0.08    0.51
   5  15  -6    1.44    0.50
   6  15  -6    1.85    0.53
   7  15  -6    0.82    0.55
   8  15  -6    5.87    0.64
   9  15  -6    1.20    0.61
  10  15  -6    2.39    0.66
  11  15  -6    0.62    0.72
  12  15  -6    1.06    0.77
  13  15  -6    0.25    0.85
  14  15  -6    0.41    0.88
  15  15  -6   -0.04    0.94
  16  15  -6    2.55    0.99
  16  14  -6    1.39    0.96
  15  14  -6    1.19    0.92
  14  14  -6    0.56    0.85
  13  14  -6   -0.30    0.81
  12  14  -6    0.51    0.75
  11  14  -6    0.90    0.69
  10  14  -6   -0.19    0.63
   9  14  -6    0.96    0.58
   8  14  -6    0.98    0.53
   7  14  -6    6.04    0.54
   6  14  -6   -0.37    0.47
   5  14  -6    3.66    0.48
   5  13  -6    1.99    0.44
   6  13  -6    0.40    0.47
   7  13  -6   -0.04    0.49
   8  13  -6   13.56    0.75
   9  13  -6    1.71    0.60
  10  13  -6   -0.53    0.60
  11  13  -6    0.33    0.65
  12  13  -6    0.09    0.72
  13  13  -6    0.37    0.78
  14  13  -6    0.11    0.82
  15  13  -6    0.89    0.86
  16  13  -6   -0.31    0.93
  17  12  -6   -0.96    0.99
  16  12  -6    1.15    0.91
  15  12  -6    1.13    0.83
  14  12  -6    3.08    0.81
  12  12  -6   11.62    0.81
  11  12  -6   -0.48    0.66
  10  12  -6    0.82    0.61
   9  12  -6   -0.39    0.57
   8  12  -6    0.33    0.54
   7  12  -6    0.03    0.47
   6  12  -6   10.32    0.51
   5  12  -6    0.47    0.40
   5  11  -6    2.78    0.40
   6  11  -6    8.47    0.47
   7  11  -6   -1.08    0.45
   8  11  -6   15.97    0.77
   9  11  -6    6.49    0.61
  10  11  -6    0.81    0.62
  11  11  -6    0.77    0.64
  12  11  -6    0.05    0.68
  13  11  -6   -0.82    0.73
  14  11  -6   -0.07    0.77
  15  11  -6   -0.13    0.80
  16  11  -6   -0.77    0.85
  17  11  -6    0.30    0.96
  17  10  -6    0.36    0.89
  16  10  -6   -1.37    0.85
  15  10  -6    3.39    0.80
  14  10  -6    1.03    0.71
  13  10  -6   18.80    0.86
  12  10  -6   -0.32    0.64
  11  10  -6   10.49    0.71
  10  10  -6    0.13    0.57
   9  10  -6   10.55    0.62
   7  10  -6    3.04    0.46
   6  10  -6    0.53    0.39
   5  10  -6    1.68    0.38
   5   9  -6    1.65    0.34
   6   9  -6   53.38    1.20
   7   9  -6    0.10    0.41
   8   9  -6    1.42    0.48
   9   9  -6    2.50    0.53
  10   9  -6    7.10    0.62
  11   9  -6   -0.78    0.61
  12   9  -6    0.20    0.61
  13   9  -6   -0.58    0.62
  14   9  -6   -0.76    0.68
  15   9  -6    0.83    0.74
  16   9  -6    1.23    0.80
  17   9  -6    1.66    0.84
  17   8  -6    1.15    0.79
  16   8  -6    3.91    0.82
  15   8  -6   -0.16    0.70
  14   8  -6   -0.60    0.64
  13   8  -6    0.24    0.58
  12   8  -6    5.32    0.62
  11   8  -6    0.77    0.56
  10   8  -6   23.21    1.10
   9   8  -6   -0.30    0.49
   8   8  -6    5.34    0.50
   7   8  -6    0.13    0.40
   6   8  -6    2.59    0.37
   5   8  -6    0.44    0.32
   5   7  -6    1.03    0.30
   6   7  -6   33.49    0.99
   7   7  -6    1.04    0.41
   8   7  -6    2.63    0.47
   9   7  -6   -0.64    0.50
  10   7  -6    2.83    0.54
  12   7  -6    1.55    0.56
  13   7  -6   -0.85    0.57
  14   7  -6    0.31    0.61
  15   7  -6    0.80    0.67
  16   7  -6   -0.05    0.77
  17   7  -6   -1.52    0.82
  18   7  -6   -0.40    0.88
  18   6  -6   -0.71    0.85
  17   6  -6    2.28    0.78
  16   6  -6    0.75    0.72
  15   6  -6    5.98    0.70
  14   6  -6   -0.37    0.60
  13   6  -6   10.41    0.65
  12   6  -6    0.12    0.52
  11   6  -6   27.27    1.03
  10   6  -6   -0.10    0.47
   9   6  -6   19.58    0.98
   8   6  -6    0.03    0.44
   7   6  -6    8.37    0.47
   6   6  -6   -0.13    0.33
   5   6  -6    5.30    0.33
   5   5  -6    0.53    0.27
   6   5  -6    6.93    0.36
   7   5  -6   11.48    0.54
   8   5  -6   27.70    1.22
   9   5  -6    1.38    0.46
  10   5  -6    0.79    0.46
  11   5  -6    2.16    0.48
  12   5  -6    7.05    0.56
  13   5  -6    0.22    0.54
  14   5  -6    8.42    0.64
  15   5  -6   -0.38    0.66
  16   5  -6    0.42    0.73
  17   5  -6    0.13    0.78
  18   5  -6   -0.07    0.87
  18   4  -6   -0.23    0.86
  17   4  -6   -1.19    0.77
  16   4  -6   -0.18    0.70
  15   4  -6   -0.89    0.62
  14   4  -6    6.68    0.62
  13   4  -6    0.09    0.52
  12   4  -6    5.89    0.51
  11   4  -6    0.51    0.43
  10   4  -6   19.14    0.94
   9   4  -6   -0.59    0.42
   8   4  -6    0.88    0.43
   7   4  -6    0.61    0.38
   6   4  -6   16.77    0.77
   5   4  -6    0.30    0.27
   5   3  -6    2.59    0.28
   6   3  -6    4.02    0.31
   7   3  -6    8.26    0.47
   8   3  -6   26.41    1.16
   9   3  -6   11.83    0.51
  10   3  -6    0.59    0.41
  11   3  -6   -0.43    0.43
  12   3  -6    0.05    0.47
  13   3  -6    0.52    0.50
  14   3  -6    2.34    0.56
  15   3  -6    1.43    0.61
  16   3  -6    0.61    0.65
  17   3  -6    0.82    0.77
  18   3  -6    0.56    0.83
  18   2  -6    0.00    0.80
  17   2  -6    0.36    0.73
  16   2  -6    0.31    0.64
  14   2  -6    0.43    0.53
  13   2  -6    3.59    0.49
  12   2  -6   -0.18    0.44
  11   2  -6   -0.52    0.39
  10   2  -6    0.05    0.38
   9   2  -6   19.37    0.92
   8   2  -6    0.25    0.36
   7   2  -6   38.66    1.35
   6   2  -6    0.09    0.27
   5   2  -6   38.53    0.96
   5   1  -6    0.93    0.27
   6   1  -6   17.71    0.77
   7   1  -6    1.96    0.35
   8   1  -6    3.39    0.34
   9   1  -6    0.37    0.33
  10   1  -6   41.43    1.07
  11   1  -6    1.03    0.38
  12   1  -6    9.75    0.52
  13   1  -6   -0.06    0.46
  14   1  -6    3.37    0.55
  15   1  -6    0.64    0.57
  16   1  -6    4.25    0.65
  17   1  -6    0.27    0.71
  18   1  -6    0.91    0.77
  18   0  -6   -0.20    0.76
  17   0  -6    0.92    0.70
  16   0  -6    0.20    0.62
  15   0  -6    0.27    0.56
  14   0  -6    4.05    0.52
  13   0  -6    0.40    0.43
  12   0  -6   14.85    0.72
  11   0  -6    0.58    0.36
  10   0  -6    1.15    0.35
   9   0  -6    0.07    0.31
   8   0  -6   27.82    0.89
   7   0  -6   -0.10    0.26
   6   0  -6   11.11    0.59
   5   0  -6   -0.14    0.30
   4   0  -6   38.95    1.03
   3   0  -6    0.13    0.30
   2   0  -6   14.01    0.69
   1   0  -6   -0.33    0.37
   0   0  -6   89.67    1.33
  -1   0  -6    0.58    0.43
  -2   0  -6    1.41    0.48
  -3   0  -6   -0.35    0.53
  -4   0  -6    0.68    0.61
  -5   0  -6   -0.78    0.67
  -6   0  -6    1.14    0.75
  -7   0  -6    0.66    0.83
  -7   1  -6   -0.66    0.82
  -6   1  -6   -0.58    0.75
  -5   1  -6    0.06    0.66
  -4   1  -6    4.65    0.62
  -3   1  -6    0.35    0.53
  -2   1  -6   -0.03    0.48
  -1   1  -6   -0.60    0.43
   0   1  -6    9.50    0.47
   1   1  -6    1.28    0.35
   2   1  -6   -0.05    0.32
   3   1  -6    0.02    0.30
   4   1  -6    7.89    0.41
   4   2  -6    0.99    0.27
   3   2  -6   34.17    0.92
   2   2  -6    0.28    0.31
   1   2  -6   20.11    0.78
   0   2  -6    0.71    0.39
  -1   2  -6    0.42    0.42
  -2   2  -6    0.64    0.46
  -3   2  -6   -1.29    0.52
  -4   2  -6   -1.06    0.59
  -5   2  -6    0.53    0.64
  -6   2  -6    0.25    0.73
  -7   2  -6   -1.09    0.82
  -6   3  -6    1.65    0.70
  -5   3  -6    0.07    0.65
  -4   3  -6   -0.43    0.59
  -3   3  -6   -0.11    0.51
  -2   3  -6    4.73    0.49
  -1   3  -6    0.38    0.42
   0   3  -6   -0.05    0.38
   1   3  -6    1.05    0.35
   2   3  -6    4.79    0.34
   3   3  -6   -0.01    0.29
   4   3  -6   20.90    0.81
   4   4  -6   13.05    0.66
   3   4  -6   -0.08    0.29
   2   4  -6   38.73    0.95
   1   4  -6    0.53    0.34
   0   4  -6    0.03    0.39
  -1   4  -6   -0.23    0.42
  -2   4  -6    4.59    0.51
  -3   4  -6   -0.21    0.52
  -4   4  -6    0.94    0.57
  -5   4  -6    0.23    0.63
  -6   4  -6   -0.75    0.71
  -6   5  -6    0.70    0.70
  -5   5  -6    0.97    0.62
  -4   5  -6   -0.75    0.57
  -3   5  -6   -0.23    0.51
  -2   5  -6    5.55    0.50
  -1   5  -6    1.12    0.43
   0   5  -6   -0.21    0.39
   1   5  -6    1.41    0.35
   2   5  -6    0.30    0.32
   3   5  -6    0.27    0.29
   4   5  -6   11.35    0.60
   3   6  -6   -0.11    0.30
   2   6  -6    0.01    0.32
   1   6  -6    4.13    0.39
   0   6  -6    0.58    0.38
  -1   6  -6    0.03    0.42
  -2   6  -6   -0.10    0.47
  -3   6  -6    1.58    0.53
  -4   6  -6    0.21    0.57
  -5   6  -6    0.40    0.64
  -6   6  -6    1.35    0.71
  -6   7  -6   -0.37    0.71
  -5   7  -6    0.71    0.64
  -4   7  -6    0.97    0.57
  -3   7  -6    0.50    0.51
  -2   7  -6    1.57    0.47
  -1   7  -6    0.76    0.45
   0   7  -6    4.67    0.42
   1   7  -6    1.03    0.36
   2   7  -6    4.69    0.37
   3   7  -6    0.24    0.31
   4   7  -6    1.06    0.32
   4   8  -6   32.77    0.87
   3   8  -6    0.10    0.32
   2   8  -6   21.96    0.76
   1   8  -6    0.70    0.37
   0   8  -6    2.77    0.42
  -1   8  -6    0.27    0.43
  -2   8  -6    1.79    0.48
  -3   8  -6    0.87    0.52
  -4   8  -6   -1.24    0.58
  -5   8  -6    0.55    0.64
  -6   8  -6   -0.46    0.72
  -6   9  -6   -0.11    0.72
  -5   9  -6    0.92    0.66
  -4   9  -6   -0.77    0.60
  -3   9  -6    0.02    0.54
  -1   9  -6   -0.09    0.44
   0   9  -6    5.88    0.45
   1   9  -6    0.69    0.38
   2   9  -6    6.87    0.40
   3   9  -6    0.61    0.33
   4   9  -6    3.34    0.34
   4  10  -6    0.51    0.35
   3  10  -6    0.47    0.36
   2  10  -6    0.87    0.38
   1  10  -6    0.20    0.39
   0  10  -6   -0.18    0.43
  -1  10  -6    0.98    0.47
  -2  10  -6    0.14    0.50
  -3  10  -6    0.02    0.56
  -4  10  -6   -0.27    0.61
  -5  10  -6   -0.05    0.68
  -5  11  -6    0.28    0.67
  -4  11  -6   -1.09    0.63
  -3  11  -6    0.09    0.59
  -2  11  -6    0.66    0.53
  -1  11  -6    1.37    0.47
   0  11  -6    0.42    0.44
   1  11  -6    3.46    0.43
   2  11  -6   -0.50    0.38
   3  11  -6    3.81    0.40
   4  11  -6    2.15    0.39
   4  12  -6    8.77    0.46
   3  12  -6    0.19    0.38
   2  12  -6   12.02    0.60
   1  12  -6    0.17    0.43
   0  12  -6    1.97    0.48
  -1  12  -6    0.50    0.48
  -2  12  -6    0.24    0.54
  -3  12  -6    0.30    0.59
  -4  12  -6   -0.96    0.65
  -5  12  -6    0.23    0.68
  -5  13  -6    0.22    0.70
  -4  13  -6    0.86    0.66
  -2  13  -6    2.05    0.56
  -1  13  -6    0.04    0.50
   0  13  -6    1.14    0.46
   2  13  -6    1.70    0.45
   3  13  -6    0.29    0.42
   4  13  -6   16.18    0.69
   4  14  -6    0.36    0.44
   3  14  -6    1.18    0.43
   2  14  -6    0.40    0.44
   1  14  -6    5.46    0.48
   0  14  -6    0.26    0.51
  -1  14  -6    0.65    0.52
  -2  14  -6   -0.46    0.58
  -3  14  -6    0.21    0.60
  -4  14  -6    0.27    0.67
  -4  15  -6    0.75    0.71
  -3  15  -6   -1.59    0.65
  -2  15  -6    0.03    0.59
   0  15  -6    0.21    0.54
   1  15  -6   -0.44    0.49
   2  15  -6    0.50    0.46
   3  15  -6    0.45    0.46
   4  15  -6    6.13    0.52
   4  16  -6    5.78    0.54
   3  16  -6    0.09    0.45
   2  16  -6    1.67    0.51
   1  16  -6    0.07    0.51
   0  16  -6    7.43    0.60
  -1  16  -6   -1.20    0.60
  -2  16  -6    0.09    0.62
  -3  16  -6   -0.18    0.67
  -4  16  -6   -0.98    0.72
  -3  17  -6   -1.19    0.69
  -2  17  -6   -0.82    0.64
   0  17  -6    0.89    0.58
   1  17  -6   -0.02    0.54
   2  17  -6   -0.02    0.52
   3  17  -6   -0.04    0.52
   4  17  -6    1.21    0.52
   4  18  -6    0.10    0.56
   3  18  -6    7.84    0.61
   2  18  -6    0.25    0.55
   0  18  -6   -0.68    0.61
  -1  18  -6    1.50    0.64
  -2  18  -6    0.09    0.67
  -3  18  -6   -0.68    0.72
  -2  19  -6   -0.02    0.71
  -1  19  -6    0.43    0.66
   0  19  -6    0.17    0.63
   1  19  -6    1.29    0.59
   2  19  -6    0.89    0.58
   3  19  -6   -0.46    0.59
   4  19  -6    0.45    0.58
   4  20  -6    3.16    0.63
   2  20  -6    5.28    0.67
   1  20  -6   -0.31    0.65
  -1  20  -6   -0.35    0.70
  -1  21  -6    0.99    0.72
   0  21  -6    1.51    0.69
   1  21  -6   -0.39    0.68
   2  21  -6    0.65    0.66
   3  21  -6    0.40    0.65
   4  21  -6    1.24    0.67
   4  22  -6   -0.39    0.70
   3  22  -6    1.80    0.70
   2  22  -6   -0.03    0.70
   1  22  -6    0.64    0.71
   0  22  -6    0.22    0.73
   1  23  -6    0.01    0.75
   2  23  -6   -0.06    0.73
   3  23  -6    0.26    0.73
   4  23  -6   -0.61    0.76
   4  24  -6    1.75    0.78
   3  24  -6   -0.67    0.78
  18   0  -7    1.40    0.74
  17   0  -7    0.16    0.68
  16   0  -7   -0.46    0.61
  15   0  -7    0.04    0.54
  14   0  -7    0.90    0.48
  13   0  -7    0.16    0.44
  12   0  -7    0.50    0.41
  11   0  -7   -0.60    0.38
  10   0  -7    0.47    0.36
   9   0  -7    0.38    0.33
   8   0  -7    0.29    0.31
   7   0  -7    0.79    0.43
   6   0  -7   -0.04    0.35
   6   1  -7   10.40    0.56
   7   1  -7    2.00    0.32
   8   1  -7    2.92    0.41
   9   1  -7    0.09    0.38
  10   1  -7   32.67    0.96
  11   1  -7    0.77    0.39
  12   1  -7    6.28    0.49
  13   1  -7   -0.32    0.47
  14   1  -7    4.08    0.53
  15   1  -7    1.68    0.56
  16   1  -7    2.39    0.63
  17   1  -7    0.53    0.70
  18   1  -7   -1.83    0.78
  18   2  -7    0.19    0.76
  17   2  -7    0.26    0.71
  16   2  -7    0.18    0.63
  15   2  -7   -0.83    0.58
  14   2  -7    4.59    0.58
  13   2  -7    0.16    0.47
  12   2  -7   10.89    0.55
  11   2  -7    0.10    0.42
  10   2  -7    1.25    0.43
   9   2  -7   -0.46    0.43
   8   2  -7    7.09    0.54
   7   2  -7    0.20    0.31
   6   2  -7   19.06    0.76
   6   3  -7    1.47    0.31
   7   3  -7    4.18    0.37
   8   3  -7   20.68    1.03
   9   3  -7    3.96    0.50
  10   3  -7    0.85    0.46
  11   3  -7   -0.15    0.45
  12   3  -7    1.02    0.48
  13   3  -7    1.10    0.53
  14   3  -7    1.08    0.56
  15   3  -7    2.14    0.63
  16   3  -7   -0.76    0.65
  17   3  -7    1.76    0.74
  18   3  -7    1.74    0.79
  18   4  -7    0.05    0.84
  17   4  -7   -0.57    0.74
  16   4  -7    0.09    0.66
  15   4  -7    1.37    0.62
  14   4  -7    0.99    0.56
  13   4  -7    3.52    0.57
  12   4  -7    0.37    0.50
  11   4  -7    1.70    0.51
  10   4  -7    0.53    0.47
   9   4  -7    0.95    0.48
   8   4  -7   -0.02    0.47
   7   4  -7    1.45    0.36
   6   4  -7    0.33    0.31
   6   5  -7    2.13    0.35
   7   5  -7    6.22    0.41
   8   5  -7   23.57    1.07
   9   5  -7    1.59    0.50
  10   5  -7    0.45    0.52
  11   5  -7    2.01    0.50
  12   5  -7    5.84    0.59
  13   5  -7    0.44    0.57
  14   5  -7    6.28    0.62
  15   5  -7    0.67    0.63
  16   5  -7    0.17    0.69
  17   5  -7   -1.03    0.76
  18   5  -7    0.84    0.82
  18   6  -7    0.43    0.86
  17   6  -7   -0.05    0.77
  16   6  -7    1.41    0.74
  15   6  -7    0.87    0.65
  14   6  -7    3.00    0.66
  13   6  -7   -0.68    0.56
  12   6  -7    2.52    0.56
  11   6  -7   -1.22    0.55
  10   6  -7   22.37    1.05
   9   6  -7    0.95    0.48
   8   6  -7    4.18    0.49
   7   6  -7   -0.08    0.38
   6   7  -7   17.45    0.76
   7   7  -7    1.21    0.39
   8   7  -7    3.25    0.47
   9   7  -7    0.11    0.51
  10   7  -7    3.18    0.57
  11   7  -7    3.12    0.60
  12   7  -7    2.85    0.60
  13   7  -7    0.05    0.57
  14   7  -7    1.22    0.63
  15   7  -7   -0.20    0.69
  16   7  -7    0.30    0.74
  17   7  -7    0.49    0.77
  18   7  -7    0.67    0.84
  18   8  -7    1.94    0.85
  17   8  -7   -0.68    0.81
  16   8  -7   -0.14    0.75
  15   8  -7   -0.01    0.68
  14   8  -7    0.56    0.65
  13   8  -7   -1.37    0.65
  12   8  -7    0.69    0.61
  11   8  -7    2.54    0.62
  10   8  -7    0.89    0.54
   9   8  -7    3.08    0.52
   8   8  -7   -0.43    0.45
   7   8  -7    1.10    0.41
   6   8  -7    0.02    0.38
   6   9  -7   23.22    0.81
   7   9  -7    0.19    0.41
   8   9  -7    1.47    0.47
   9   9  -7    3.29    0.55
  10   9  -7    4.18    0.61
  11   9  -7    1.20    0.62
  12   9  -7    0.66    0.64
  13   9  -7    0.21    0.66
  14   9  -7    0.43    0.70
  15   9  -7   -1.04    0.75
  16   9  -7    0.36    0.80
  17   9  -7    0.29    0.84
  17  10  -7    0.98    0.87
  16  10  -7    1.82    0.84
  15  10  -7   -0.10    0.79
  14  10  -7   -1.82    0.75
  13  10  -7    0.93    0.71
  12  10  -7    8.54    0.77
  11  10  -7    0.60    0.63
  10  10  -7    4.02    0.61
   9  10  -7    0.58    0.54
   8  10  -7    0.30    0.48
   7  10  -7    0.81    0.43
   6  10  -7    0.83    0.42
   6  11  -7    5.09    0.46
   7  11  -7    0.02    0.44
   8  11  -7   14.21    0.70
   9  11  -7    4.76    0.59
  10  11  -7    1.50    0.60
  11  11  -7    0.24    0.65
  12  11  -7    1.33    0.67
  13  11  -7    1.05    0.74
  14  11  -7   -0.27    0.79
  15  11  -7    0.42    0.80
  16  11  -7    2.17    0.85
  17  11  -7    0.88    0.91
  17  12  -7    0.15    0.96
  16  12  -7    0.13    0.89
  15  12  -7    0.90    0.83
  14  12  -7   -0.19    0.80
  13  12  -7    9.27    0.84
  12  12  -7   -0.11    0.70
  11  12  -7    4.03    0.65
  10  12  -7    0.43    0.58
   9  12  -7    5.92    0.62
   8  12  -7   -0.40    0.53
   7  12  -7    1.07    0.47
   6  12  -7    0.63    0.44
   6  13  -7    0.07    0.46
   7  13  -7    0.69    0.49
   8  13  -7    7.64    0.61
   9  13  -7    3.02    0.61
  10  13  -7   -0.52    0.61
  11  13  -7   -0.64    0.65
  12  13  -7    1.04    0.74
  13  13  -7    1.08    0.79
  14  13  -7   -0.52    0.85
  15  13  -7   -0.23    0.90
  16  13  -7    0.96    0.90
  16  14  -7   -1.67    0.98
  15  14  -7   -2.08    0.92
  14  14  -7    5.31    0.91
  13  14  -7   -0.35    0.81
  12  14  -7    3.81    0.77
  11  14  -7    0.28    0.67
  10  14  -7    0.29    0.63
   9  14  -7   -0.09    0.59
   8  14  -7    4.48    0.61
   7  14  -7   -0.28    0.52
   6  14  -7    1.70    0.51
   6  15  -7    1.38    0.53
   7  15  -7    0.93    0.51
   8  15  -7    4.67    0.63
   9  15  -7    0.97    0.62
  10  15  -7    4.84    0.68
  11  15  -7    1.39    0.71
  12  15  -7    0.08    0.79
  13  15  -7    0.15    0.85
  14  15  -7    0.73    0.88
  15  15  -7   -0.49    0.93
  16  15  -7    0.08    1.01
  15  16  -7    2.36    0.99
  14  16  -7    0.10    0.91
  13  16  -7    0.29    0.85
  12  16  -7    0.64    0.78
  11  16  -7    2.75    0.77
   9  16  -7   -0.33    0.65
   8  16  -7   -0.99    0.61
   7  16  -7   -0.19    0.57
   6  16  -7    0.43    0.55
   6  17  -7    3.00    0.60
   7  17  -7    3.15    0.63
   8  17  -7    1.16    0.63
   9  17  -7    0.32    0.66
  10  17  -7    5.27    0.75
  11  17  -7    0.66    0.75
  12  17  -7    1.92    0.81
  13  17  -7    1.24    0.85
  15  17  -7   -2.08    1.01
  14  18  -7    1.18    0.98
  13  18  -7   -1.77    0.92
  12  18  -7    1.58    0.87
  11  18  -7   -0.09    0.80
  10  18  -7    1.66    0.76
   9  18  -7    0.77    0.70
   8  18  -7    0.32    0.69
   7  18  -7   -0.08    0.65
   6  18  -7    0.89    0.65
   6  19  -7    1.61    0.68
   7  19  -7    1.30    0.68
   8  19  -7    1.09    0.72
   9  19  -7   -0.22    0.74
  11  19  -7    0.30    0.82
  12  19  -7    0.64    0.86
  13  19  -7   -0.13    0.93
  13  20  -7   -0.91    0.98
  12  20  -7   -0.35    0.92
  11  20  -7   -0.78    0.84
  10  20  -7    0.75    0.80
   9  20  -7    0.37    0.77
   8  20  -7   -0.68    0.74
   7  20  -7    1.69    0.75
   6  20  -7   -0.43    0.72
   6  21  -7    0.50    0.72
   7  21  -7    1.01    0.78
   8  21  -7    0.31    0.81
   9  21  -7   -0.35    0.82
  10  21  -7    0.14    0.83
  11  21  -7    0.64    0.85
  12  21  -7    0.29    0.95
  11  22  -7   -0.55    0.93
  10  22  -7    0.65    0.89
   9  22  -7    0.56    0.83
   8  22  -7   -0.64    0.84
   7  22  -7   -0.43    0.81
   6  22  -7    0.25    0.79
   6  23  -7    0.14    0.85
   7  23  -7   -0.43    0.86
   8  23  -7    2.24    0.87
   9  23  -7   -1.91    0.92
   4  23  -7   -0.93    0.78
   5  23  -7   -0.08    0.80
   5  22  -7    0.56    0.74
   4  22  -7    2.43    0.74
   3  22  -7    1.51    0.74
   2  21  -7   -0.38    0.73
   3  21  -7   -0.76    0.72
   4  21  -7   -0.07    0.70
   5  21  -7    0.71    0.71
   5  20  -7    0.07    0.66
   4  20  -7   -0.20    0.67
   3  20  -7    2.60    0.73
   2  20  -7   -0.88    0.71
   1  20  -7    0.06    0.72
   0  19  -7    0.50    0.71
   1  19  -7    0.39    0.66
   2  19  -7    0.32    0.64
   3  19  -7   -0.66    0.64
   4  19  -7    0.70    0.64
   5  19  -7   -0.03    0.64
   5  18  -7    0.38    0.60
   4  18  -7    2.10    0.60
   3  18  -7   -0.66    0.60
   2  18  -7    1.86    0.62
   1  18  -7    0.91    0.64
   0  18  -7    0.96    0.69
  -1  18  -7   -0.40    0.72
  -1  17  -7    0.21    0.70
   0  17  -7    0.07    0.67
   1  17  -7    0.27    0.62
   2  17  -7    0.40    0.59
   3  17  -7   -0.51    0.58
   4  17  -7    0.04    0.56
   5  17  -7   -0.27    0.57
   5  16  -7    3.06    0.57
   4  16  -7   -0.43    0.53
   3  16  -7    0.15    0.56
   2  16  -7    0.21    0.56
   1  16  -7    1.84    0.60
   0  16  -7    0.62    0.64
  -1  16  -7   -0.77    0.67
  -2  16  -7    1.24    0.70
  -2  15  -7    0.00    0.70
  -1  15  -7    0.37    0.64
   0  15  -7    0.77    0.60
   1  15  -7    0.10    0.57
   2  15  -7    0.99    0.54
   3  15  -7    0.56    0.52
   4  15  -7    4.47    0.55
   5  14  -7    0.77    0.47
   4  14  -7    3.09    0.50
   3  14  -7   -0.98    0.49
   2  14  -7    2.45    0.55
   1  14  -7    0.51    0.54
   0  14  -7    1.70    0.61
  -1  14  -7   -0.96    0.62
  -2  14  -7   -1.36    0.68
  -3  14  -7    0.02    0.72
  -3  13  -7    0.81    0.71
  -2  13  -7    0.23    0.66
  -1  13  -7   -0.88    0.61
   0  13  -7   -0.22    0.56
   1  13  -7    0.42    0.53
   2  13  -7   -1.91    0.49
   3  13  -7   -0.13    0.45
   4  13  -7    6.43    0.53
   5  12  -7    1.02    0.46
   4  12  -7    0.45    0.44
   3  12  -7   -0.47    0.47
   2  12  -7    0.31    0.49
   1  12  -7    1.35    0.51
   0  12  -7    0.15    0.54
  -1  12  -7    0.22    0.59
  -2  12  -7   -0.02    0.64
  -3  12  -7    0.97    0.68
  -4  11  -7    0.20    0.73
  -2  11  -7   -0.17    0.64
  -1  11  -7   -0.14    0.57
   0  11  -7    1.12    0.53
   1  11  -7    0.96    0.51
   2  11  -7    0.52    0.46
   3  11  -7    1.00    0.45
   4  11  -7    0.56    0.44
   5  11  -7    1.30    0.42
   5  10  -7    0.08    0.40
   4  10  -7   11.23    0.55
   3  10  -7    0.23    0.42
   2  10  -7    9.26    0.53
   1  10  -7   -0.26    0.46
   0  10  -7    2.38    0.52
  -1  10  -7    0.47    0.55
  -2  10  -7   -0.60    0.62
  -3  10  -7   -0.36    0.66
  -4  10  -7    0.76    0.74
  -4   9  -7    0.84    0.70
  -3   9  -7    0.52    0.65
  -2   9  -7   -0.41    0.60
  -1   9  -7    0.78    0.53
   0   9  -7    3.43    0.52
   1   9  -7    1.89    0.47
   2   9  -7    2.27    0.45
   3   9  -7    0.34    0.41
   4   9  -7    1.56    0.40
   5   9  -7    0.38    0.39
   5   8  -7    6.57    0.42
   4   8  -7   -0.05    0.37
   3   8  -7    0.14    0.39
   2   8  -7    0.68    0.42
   1   8  -7    2.76    0.48
   0   8  -7   -0.32    0.49
  -1   8  -7    0.51    0.52
  -2   8  -7    0.63    0.57
  -3   8  -7   -0.51    0.64
  -4   8  -7    0.28    0.69
  -4   7  -7    0.31    0.69
  -3   7  -7    0.15    0.63
  -2   7  -7    1.81    0.59
  -1   7  -7    1.71    0.53
   0   7  -7    0.52    0.49
   1   7  -7    0.04    0.45
   2   7  -7    1.12    0.43
   3   7  -7   -0.05    0.38
   4   7  -7    1.88    0.37
   5   7  -7    0.21    0.35
   5   6  -7   -0.08    0.34
   4   6  -7    5.96    0.40
   3   6  -7   -0.05    0.38
   2   6  -7   15.02    0.68
   1   6  -7   -0.04    0.44
   0   6  -7    0.68    0.47
  -1   6  -7    0.32    0.52
  -3   6  -7   -0.69    0.64
  -4   6  -7    0.69    0.70
  -5   6  -7    1.17    0.76
  -5   5  -7    0.79    0.76
  -4   5  -7   -0.09    0.70
  -3   5  -7   -0.26    0.63
  -2   5  -7    1.17    0.59
  -1   5  -7    2.29    0.54
   0   5  -7   -0.46    0.47
   1   5  -7    2.06    0.45
   2   5  -7    0.71    0.40
   3   5  -7    1.17    0.38
   4   5  -7    5.10    0.39
   5   5  -7   -0.11    0.33
   5   4  -7   13.89    0.66
   4   4  -7    0.36    0.34
   3   4  -7    9.88    0.49
   2   4  -7   -0.03    0.40
   0   4  -7    0.08    0.47
  -1   4  -7    0.76    0.51
  -2   4  -7   -0.49    0.58
  -3   4  -7    0.71    0.63
  -4   4  -7   -1.20    0.72
  -5   4  -7    0.49    0.78
  -5   3  -7    0.16    0.79
  -3   3  -7   -0.15    0.63
  -2   3  -7    0.92    0.57
  -1   3  -7    0.15    0.51
   0   3  -7   -0.03    0.48
   1   3  -7   -0.39    0.44
   2   3  -7    1.30    0.41
   3   3  -7    0.09    0.37
   4   3  -7   10.02    0.55
   5   3  -7    1.50    0.33
   5   2  -7    0.41    0.33
   4   2  -7   13.83    0.63
   3   2  -7    0.03    0.37
   2   2  -7    2.55    0.43
   1   2  -7    0.15    0.43
   0   2  -7    6.00    0.52
  -1   2  -7   -0.07    0.52
  -2   2  -7   -0.50    0.59
  -3   2  -7    0.05    0.65
  -4   2  -7   -0.04    0.72
  -5   2  -7   -0.98    0.79
  -5   1  -7   -0.20    0.80
  -4   1  -7    1.03    0.74
  -3   1  -7   -0.90    0.66
  -2   1  -7    1.05    0.58
  -1   1  -7    0.74    0.52
   0   1  -7    1.64    0.49
   1   1  -7    0.82    0.44
   2   1  -7    0.17    0.40
   3   1  -7    0.08    0.38
   4   1  -7    2.83    0.39
   5   1  -7    0.82    0.35
   5   0  -7   -0.03    0.36
   4   0  -7    0.66    0.37
   3   0  -7   -0.01    0.40
   2   0  -7   -0.42    0.43
   1   0  -7    0.17    0.46
   0   0  -7   -0.33    0.50
  -1   0  -7    0.10    0.51
  -2   0  -7    0.52    0.61
  -3   0  -7    0.41    0.67
  -4   0  -7    0.28    0.74
  -5   0  -7    0.47    0.82
   8  22  -8   -1.25    0.89
   7  21  -8    0.05    0.81
   8  21  -8    1.86    0.85
   9  21  -8   -0.27    0.89
  10  21  -8   -2.05    0.91
  11  21  -8    0.58    0.92
  12  20  -8    1.74    0.90
  11  20  -8    1.31    0.87
  10  20  -8    0.79    0.87
   9  20  -8    0.21    0.83
   8  20  -8   -1.87    0.82
   7  20  -8    0.57    0.76
   7  19  -8    1.55    0.73
   8  19  -8    0.23    0.75
   9  19  -8    0.74    0.78
  10  19  -8    1.26    0.82
  11  19  -8    0.36    0.87
  12  19  -8    0.40    0.90
  13  19  -8    1.32    0.96
  14  18  -8    0.98    1.00
  13  18  -8   -0.12    0.95
  12  18  -8    0.23    0.87
  11  18  -8    0.34    0.83
  10  18  -8   -0.43    0.80
   9  18  -8   -0.44    0.75
   8  18  -8   -1.37    0.74
   7  18  -8    1.14    0.70
   8  17  -8   -1.04    0.69
   9  17  -8    0.73    0.71
  10  17  -8    5.47    0.82
  11  17  -8    1.97    0.81
  12  17  -8    0.59    0.87
  13  17  -8    1.30    0.92
  14  17  -8    0.60    0.97
  15  16  -8   -0.82    1.03
  14  16  -8   -0.08    0.99
  13  16  -8   -0.39    0.90
  12  16  -8    2.21    0.84
  11  16  -8    1.11    0.77
  10  16  -8   -0.15    0.75
   9  16  -8   -0.13    0.69
   8  16  -8    0.78    0.66
   7  16  -8    1.11    0.61
   7  15  -8    1.22    0.59
   8  15  -8    0.71    0.64
   9  15  -8    0.45    0.66
  10  15  -8    1.28    0.74
  11  15  -8    1.62    0.76
  12  15  -8    0.91    0.78
  13  15  -8   -0.16    0.89
  14  15  -8    1.35    0.91
  15  15  -8   -1.19    1.01
  16  15  -8    0.25    1.07
  16  14  -8   -0.31    1.03
  15  14  -8    2.37    0.96
  14  14  -8   -1.23    0.92
  13  14  -8    0.45    0.85
  12  14  -8   -0.56    0.79
  11  14  -8    0.22    0.71
  10  14  -8    0.22    0.67
   9  14  -8   -0.28    0.64
   8  14  -8    0.42    0.59
   7  14  -8    1.75    0.56
   7  13  -8    0.08    0.54
   8  13  -8    4.53    0.62
   9  13  -8    1.28    0.62
  10  13  -8   -0.24    0.67
  11  13  -8   -0.20    0.70
  13  13  -8   -0.86    0.85
  14  13  -8   -0.06    0.88
  15  13  -8    0.76    0.93
  16  13  -8   -0.16    0.99
  17  12  -8   -0.60    1.02
  16  12  -8    0.58    0.95
  15  12  -8   -1.36    0.92
  14  12  -8    2.20    0.90
  13  12  -8    0.89    0.81
  12  12  -8    3.91    0.79
  11  12  -8    0.77    0.67
  10  12  -8   -1.44    0.66
   9  12  -8   -0.03    0.56
   8  12  -8    0.18    0.53
   7  12  -8   -1.03    0.50
   7  11  -8    0.54    0.49
   8  11  -8    6.86    0.58
   9  11  -8    3.45    0.62
  10  11  -8    1.03    0.63
  11  11  -8    0.25    0.67
  12  11  -8    1.08    0.72
  13  11  -8   -0.17    0.80
  14  11  -8    0.89    0.85
  15  11  -8    0.15    0.88
  16  11  -8    1.91    0.89
  17  11  -8    0.90    0.95
  17  10  -8    0.79    0.92
  16  10  -8    0.95    0.86
  15  10  -8    2.67    0.88
  14  10  -8   -0.18    0.81
  13  10  -8   10.12    0.92
  12  10  -8    0.62    0.72
  11  10  -8    4.26    0.67
  10  10  -8   -0.69    0.63
   9  10  -8    3.54    0.62
   8  10  -8    0.27    0.50
   7  10  -8    1.68    0.48
   7   9  -8   -0.27    0.45
   8   9  -8    1.34    0.48
   9   9  -8    2.70    0.55
  10   9  -8    3.53    0.63
  11   9  -8   -1.21    0.66
  12   9  -8    0.52    0.67
  13   9  -8   -1.53    0.76
  14   9  -8    0.76    0.75
  15   9  -8   -0.11    0.80
  16   9  -8    2.07    0.84
  17   9  -8    0.27    0.87
  18   9  -8   -0.38    0.95
  18   8  -8    2.07    0.90
  17   8  -8   -0.13    0.83
  16   8  -8    5.94    0.82
  15   8  -8   -0.45    0.75
  14   8  -8    0.39    0.72
  13   8  -8   -0.14    0.71
  12   8  -8    5.54    0.76
  11   8  -8    0.45    0.63
  10   8  -8    5.62    0.65
   9   8  -8    0.84    0.52
   8   8  -8    2.09    0.49
   7   8  -8    0.60    0.42
   7   7  -8    1.37    0.42
   8   7  -8    1.32    0.48
   9   7  -8    0.25    0.52
  11   7  -8    2.24    0.66
  12   7  -8    1.86    0.69
  13   7  -8    1.21    0.66
  14   7  -8    1.12    0.66
  15   7  -8   -0.72    0.71
  16   7  -8    1.15    0.77
  18   7  -8    1.67    0.85
  18   6  -8   -0.25    0.86
  17   6  -8    0.12    0.79
  16   6  -8    0.24    0.73
  15   6  -8    2.43    0.72
  14   6  -8    1.29    0.65
  13   6  -8    5.59    0.65
  12   6  -8    0.02    0.62
  11   6  -8   12.37    0.77
  10   6  -8    0.30    0.57
   9   6  -8    8.53    0.60
   8   6  -8   -0.32    0.44
   7   6  -8    3.26    0.41
   7   5  -8    3.80    0.42
   8   5  -8   11.12    0.63
   9   5  -8    0.43    0.55
  10   5  -8    0.68    0.56
  11   5  -8    1.70    0.58
  12   5  -8    3.71    0.63
  13   5  -8   -0.66    0.62
  14   5  -8    5.25    0.69
  15   5  -8    0.14    0.67
  16   5  -8    1.23    0.71
  17   5  -8   -0.11    0.78
  18   5  -8    0.71    0.84
  18   4  -8    0.42    0.81
  17   4  -8   -1.81    0.76
  16   4  -8   -0.18    0.70
  15   4  -8    1.30    0.65
  14   4  -8    7.99    0.70
  12   4  -8    1.08    0.57
  11   4  -8   -0.14    0.56
  10   4  -8    9.21    0.70
   9   4  -8   -0.52    0.54
   8   4  -8    1.03    0.42
   7   4  -8   -0.33    0.37
   7   3  -8    0.99    0.37
   8   3  -8    8.67    0.48
   9   3  -8    3.35    0.55
  10   3  -8    1.91    0.52
  11   3  -8    0.38    0.52
  12   3  -8   -0.62    0.55
  13   3  -8   -0.71    0.55
  14   3  -8    0.58    0.59
  15   3  -8    2.33    0.65
  16   3  -8   -0.20    0.67
  17   3  -8    1.71    0.75
  18   3  -8   -0.28    0.82
  18   2  -8   -0.13    0.78
  17   2  -8    0.97    0.71
  16   2  -8   -1.00    0.65
  15   2  -8    0.60    0.60
  14   2  -8    0.26    0.53
  13   2  -8    1.96    0.53
  12   2  -8    0.64    0.49
  11   2  -8    0.42    0.48
  10   2  -8   -0.61    0.51
   9   2  -8    5.36    0.57
   8   2  -8   -0.16    0.39
   7   2  -8   15.27    0.69
   7   1  -8    0.13    0.38
   8   1  -8    0.75    0.37
   9   1  -8   -0.34    0.48
  10   1  -8   20.00    0.86
  11   1  -8    0.59    0.42
  12   1  -8    2.82    0.49
  13   1  -8    0.68    0.51
  14   1  -8    3.34    0.54
  15   1  -8    0.69    0.58
  16   1  -8    0.83    0.65
  17   1  -8    0.48    0.70
  18   1  -8    0.86    0.75
  19   1  -8   -0.62    0.85
  19   0  -8   -0.69    0.80
  18   0  -8   -0.58    0.72
  16   0  -8    0.83    0.62
  15   0  -8   -0.46    0.57
  14   0  -8    2.42    0.50
  13   0  -8    0.11    0.47
  12   0  -8   10.64    0.55
  11   0  -8   -0.27    0.42
  10   0  -8    4.22    0.44
   9   0  -8   -0.30    0.38
   8   0  -8    9.22    0.64
   7   0  -8    0.56    0.41
   6   0  -8    9.77    0.51
   5   0  -8   -0.28    0.43
   4   0  -8    7.04    0.50
   3   0  -8    0.89    0.46
   2   0  -8    3.98    0.54
   1   0  -8    0.07    0.55
   0   0  -8   10.67    0.70
  -1   0  -8   -0.43    0.66
  -2   0  -8    1.74    0.71
  -3   0  -8    0.48    0.78
  -3   1  -8   -0.12    0.77
  -2   1  -8   -0.61    0.70
  -1   1  -8    0.09    0.63
   1   1  -8    0.49    0.54
   2   1  -8   -0.19    0.49
   3   1  -8    0.22    0.45
   4   1  -8    1.38    0.44
   5   1  -8   -0.03    0.40
   6   1  -8    4.71    0.43
   6   2  -8   -0.01    0.37
   5   2  -8    8.71    0.47
   4   2  -8   -0.29    0.42
   3   2  -8    7.88    0.50
   2   2  -8    0.94    0.49
   1   2  -8    4.53    0.58
   0   2  -8   -0.03    0.58
  -1   2  -8    0.19    0.62
  -2   2  -8    0.70    0.68
  -3   2  -8   -0.32    0.76
  -3   3  -8   -0.67    0.76
  -2   3  -8    0.42    0.70
  -1   3  -8    0.11    0.62
   0   3  -8   -0.33    0.57
   1   3  -8    0.10    0.53
   2   3  -8    0.95    0.49
   3   3  -8   -0.11    0.45
   4   3  -8    3.72    0.44
   5   3  -8    1.19    0.38
   6   3  -8    0.37    0.37
   6   4  -8    3.53    0.40
   5   4  -8   -0.42    0.39
   4   4  -8    5.39    0.46
   3   4  -8   -0.28    0.44
   2   4  -8    5.92    0.50
   1   4  -8    0.00    0.51
   0   4  -8   -0.10    0.57
  -1   4  -8   -0.38    0.59
  -2   4  -8    0.22    0.68
  -3   4  -8    0.20    0.75
  -3   5  -8   -0.27    0.72
  -2   5  -8    1.41    0.67
  -1   5  -8   -0.33    0.62
   0   5  -8   -0.95    0.56
   1   5  -8   -0.06    0.51
   2   5  -8    0.82    0.46
   3   5  -8    1.04    0.44
   4   5  -8    1.22    0.44
   5   5  -8    0.34    0.39
   6   5  -8    1.36    0.39
   6   6  -8    0.22    0.38
   5   6  -8    1.74    0.41
   4   6  -8   -0.20    0.43
   3   6  -8    0.38    0.44
   1   6  -8    0.71    0.53
   0   6  -8    0.74    0.55
  -1   6  -8   -0.40    0.62
  -2   6  -8    0.74    0.67
  -3   6  -8    1.18    0.73
  -3   7  -8    0.02    0.73
  -2   7  -8    0.38    0.68
  -1   7  -8    0.31    0.62
   0   7  -8    1.65    0.57
   1   7  -8    0.35    0.51
   2   7  -8    1.07    0.48
   3   7  -8    0.44    0.44
   4   7  -8    1.25    0.44
   5   7  -8   -0.07    0.41
   6   7  -8    6.92    0.46
   6   8  -8    0.30    0.41
   5   8  -8   -0.96    0.42
   4   8  -8    7.23    0.48
   3   8  -8    0.54    0.44
   2   8  -8    4.45    0.53
   1   8  -8   -0.55    0.53
   0   8  -8    0.07    0.58
  -1   8  -8    0.21    0.62
  -2   8  -8   -0.15    0.68
  -2   9  -8   -0.23    0.71
  -1   9  -8   -0.50    0.63
   0   9  -8    1.11    0.60
   1   9  -8   -0.25    0.54
   2   9  -8    2.08    0.50
   3   9  -8    0.39    0.46
   4   9  -8    0.72    0.47
   5   9  -8    0.57    0.43
   6   9  -8   13.07    0.62
   6  10  -8   -0.03    0.44
   5  10  -8   -0.51    0.46
   4  10  -8    0.35    0.44
   3  10  -8   -1.37    0.49
   2  10  -8   -0.19    0.53
   1  10  -8   -0.40    0.56
   0  10  -8    0.22    0.59
  -1  10  -8    0.24    0.65
  -2  10  -8   -0.22    0.71
  -2  11  -8    0.23    0.72
  -1  11  -8    0.14    0.66
   0  11  -8    0.17    0.61
   1  11  -8   -0.17    0.58
   2  11  -8   -0.60    0.55
   3  11  -8    0.64    0.51
   4  11  -8    0.25    0.49
   5  11  -8    0.47    0.46
   6  11  -8    2.23    0.48
   6  12  -8    4.08    0.51
   5  12  -8   -0.26    0.49
   4  12  -8    3.29    0.54
   3  12  -8    0.69    0.52
   2  12  -8    1.99    0.57
   1  12  -8   -0.60    0.60
   0  12  -8    0.35    0.64
  -1  12  -8   -0.25    0.69
  -1  13  -8    0.07    0.70
   0  13  -8    0.09    0.65
   1  13  -8    0.65    0.61
   2  13  -8    0.50    0.59
   3  13  -8   -0.44    0.54
   4  13  -8    3.15    0.56
   5  13  -8    0.02    0.51
   6  13  -8    0.55    0.51
   6  14  -8    1.02    0.53
   5  14  -8    0.87    0.54
   4  14  -8    0.12    0.54
   3  14  -8    0.53    0.57
   2  14  -8   -0.39    0.60
   1  14  -8    0.84    0.64
   0  14  -8   -0.89    0.67
  -1  14  -8   -0.57    0.72
   0  15  -8   -0.39    0.71
   1  15  -8    0.04    0.65
   2  15  -8   -1.09    0.63
   3  15  -8   -0.63    0.59
   4  15  -8    0.35    0.59
   5  15  -8    0.12    0.56
   6  15  -8   -0.11    0.58
   5  16  -8   -0.72    0.60
   4  16  -8    2.30    0.60
   3  16  -8    0.21    0.62
   2  16  -8   -0.79    0.66
   1  16  -8   -0.31    0.69
   0  16  -8    0.61    0.74
   1  17  -8    0.24    0.71
   2  17  -8   -0.17    0.68
   3  17  -8    0.96    0.64
   4  17  -8    0.59    0.62
   5  17  -8    1.38    0.62
   6  18  -8   -0.03    0.66
   5  18  -8   -0.90    0.66
   4  18  -8    1.01    0.66
   3  18  -8    0.98    0.71
   2  18  -8   -0.49    0.71
   2  19  -8   -0.61    0.74
   3  19  -8   -1.09    0.71
   4  19  -8   -0.58    0.71
   5  19  -8    0.24    0.67
   6  19  -8    1.20    0.71
   6  20  -8    1.17    0.73
   5  20  -8   -0.61    0.73
   4  20  -8    2.08    0.72
   3  20  -8    0.01    0.76
   5  21  -8    0.39    0.77
   6  21  -8    0.96    0.78
  19   0  -9   -0.40    0.82
  18   0  -9   -1.56    0.76
  17   0  -9   -0.84    0.70
  16   0  -9   -0.02    0.64
  15   0  -9   -0.59    0.58
  14   0  -9    1.06    0.54
  13   0  -9   -0.42    0.49
  12   0  -9    0.54    0.47
  11   0  -9   -0.16    0.45
  10   0  -9    0.72    0.44
   9   0  -9   -0.54    0.62
   8   0  -9   -0.54    0.50
   8   1  -9    0.00    0.45
   9   1  -9   -0.71    0.41
  10   1  -9   13.22    0.69
  11   1  -9   -0.65    0.52
  12   1  -9    1.40    0.54
  13   1  -9    0.95    0.53
  14   1  -9    1.84    0.59
  15   1  -9    1.89    0.61
  16   1  -9    0.58    0.66
  17   1  -9    1.54    0.72
  18   1  -9   -1.84    0.77
  18   2  -9   -0.57    0.78
  17   2  -9    1.03    0.74
  16   2  -9    0.54    0.66
  15   2  -9    0.62    0.62
  14   2  -9    3.66    0.64
  13   2  -9   -0.34    0.58
  12   2  -9    4.95    0.60
  11   2  -9    0.46    0.58
  10   2  -9    0.51    0.60
   9   2  -9   -0.12    0.44
   8   2  -9    0.97    0.43
   8   3  -9    4.81    0.46
  10   3  -9    0.12    0.64
  11   3  -9    1.04    0.60
  12   3  -9    0.53    0.63
  13   3  -9    1.08    0.63
  14   3  -9    1.32    0.63
  15   3  -9    1.83    0.68
  16   3  -9    1.26    0.69
  17   3  -9    2.07    0.76
  18   3  -9    1.86    0.80
  18   4  -9   -0.51    0.84
  17   4  -9    0.24    0.78
  16   4  -9    0.23    0.72
  15   4  -9    1.84    0.69
  14   4  -9   -0.37    0.68
  13   4  -9    2.79    0.67
  12   4  -9    0.48    0.62
  11   4  -9    0.08    0.68
  10   4  -9    0.66    0.61
   9   4  -9    0.65    0.46
   8   4  -9    0.50    0.42
   8   5  -9    5.17    0.49
   9   5  -9    0.10    0.48
  10   5  -9   -0.72    0.61
  11   5  -9    0.33    0.66
  12   5  -9    2.66    0.68
  13   5  -9   -0.46    0.67
  14   5  -9    3.04    0.72
  15   5  -9    1.15    0.71
  16   5  -9    0.33    0.75
  17   5  -9    0.56    0.79
  18   5  -9   -0.25    0.87
  18   6  -9    0.07    0.87
  17   6  -9    0.32    0.81
  16   6  -9    0.78    0.80
  15   6  -9   -0.17    0.73
  14   6  -9    2.03    0.74
  13   6  -9   -0.43    0.71
  12   6  -9   -0.99    0.76
  11   6  -9   -0.74    0.65
  10   6  -9    6.59    0.67
   9   6  -9    0.29    0.50
   8   6  -9    2.67    0.46
   8   7  -9    1.21    0.47
   9   7  -9    0.62    0.50
  10   7  -9    0.31    0.62
  11   7  -9    1.29    0.64
  12   7  -9    3.73    0.72
  13   7  -9    0.07    0.77
  14   7  -9   -0.29    0.77
  15   7  -9    0.71    0.74
  16   7  -9   -1.09    0.81
  17   7  -9    0.26    0.84
  18   7  -9   -1.21    0.89
  18   8  -9   -0.95    0.91
  17   8  -9    1.01    0.86
  16   8  -9   -0.18    0.84
  15   8  -9   -1.02    0.82
  14   8  -9   -0.77    0.80
  13   8  -9    1.00    0.77
  12   8  -9    0.29    0.72
  11   8  -9   -0.61    0.70
  10   8  -9    0.53    0.58
   9   8  -9    0.65    0.53
   8   8  -9   -0.29    0.47
   8   9  -9    0.16    0.51
   9   9  -9    1.44    0.55
  10   9  -9    2.96    0.64
  11   9  -9    0.49    0.69
  12   9  -9    1.90    0.72
  13   9  -9    0.94    0.80
  15   9  -9    0.40    0.88
  16   9  -9    0.80    0.90
  17   9  -9    0.24    0.93
  17  10  -9   -1.08    0.96
  16  10  -9    2.72    0.96
  15  10  -9   -2.21    0.92
  14  10  -9    2.49    0.87
  13  10  -9   -0.21    0.80
  12  10  -9    5.75    0.76
  11  10  -9   -0.01    0.69
  10  10  -9    0.61    0.65
   9  10  -9    0.22    0.56
   8  10  -9   -0.13    0.53
   8  11  -9    4.00    0.59
   9  11  -9    1.68    0.60
  10  11  -9   -0.09    0.66
  11  11  -9    1.78    0.72
  12  11  -9    1.02    0.76
  13  11  -9   -0.20    0.86
  14  11  -9    0.21    0.89
  15  11  -9   -0.99    0.94
  16  11  -9   -0.91    1.01
  16  12  -9    1.68    0.99
  15  12  -9   -0.18    0.98
  14  12  -9   -1.64    0.94
  13  12  -9    3.55    0.91
  12  12  -9    0.66    0.78
  11  12  -9    1.06    0.75
  10  12  -9    0.19    0.67
   9  12  -9    3.12    0.63
   8  12  -9   -0.19    0.57
   8  13  -9    2.19    0.64
   9  13  -9    1.46    0.62
  10  13  -9    0.51    0.69
  11  13  -9    0.22    0.74
  12  13  -9    0.89    0.79
  13  13  -9    0.26    0.87
  14  13  -9    1.43    0.95
  15  13  -9   -0.50    1.01
  16  13  -9    2.49    1.03
  16  14  -9   -2.88    1.08
  15  14  -9   -0.61    1.02
  14  14  -9    3.18    0.99
  13  14  -9    0.08    0.89
  12  14  -9    1.52    0.81
  11  14  -9    0.04    0.77
  10  14  -9    0.67    0.71
   9  14  -9   -0.35    0.68
   8  14  -9    0.14    0.65
   8  15  -9    0.87    0.68
   9  15  -9   -0.68    0.69
  10  15  -9    1.81    0.76
  11  15  -9    0.00    0.81
  12  15  -9    1.04    0.82
  13  15  -9    0.81    0.89
  14  15  -9   -0.65    0.98
  15  15  -9    0.35    1.05
  14  16  -9   -0.44    1.03
  13  16  -9   -0.24    0.90
  12  16  -9    0.49    0.88
  11  16  -9    1.96    0.83
  10  16  -9    0.56    0.77
   9  16  -9    0.05    0.72
   8  16  -9   -0.08    0.69
   8  17  -9    0.50    0.73
   9  17  -9    1.35    0.74
  10  17  -9    2.51    0.83
  11  17  -9   -0.69    0.87
  12  17  -9    0.60    0.92
  13  17  -9   -0.63    0.91
  14  17  -9    0.87    1.01
  13  18  -9   -0.03    0.93
  12  18  -9    0.72    0.94
  11  18  -9    0.66    0.88
  10  18  -9   -0.61    0.84
   9  18  -9   -1.64    0.81
   8  18  -9   -1.30    0.78
   8  19  -9   -1.39    0.82
   9  19  -9   -1.24    0.85
  10  19  -9   -0.56    0.88
  11  19  -9   -0.63    0.92
  12  19  -9   -0.09    0.95
   9  20  -9   -0.85    0.87
   8  20  -9   -0.13    0.82
   6  19  -9    1.72    0.76
   7  18  -9    1.19    0.72
   6  18  -9    0.09    0.74
   5  18  -9   -0.85    0.73
   4  17  -9   -0.68    0.71
   5  17  -9    0.22    0.67
   6  17  -9    1.45    0.69
   7  17  -9    0.84    0.72
   7  16  -9    0.46    0.66
   6  16  -9    2.15    0.64
   5  16  -9   -0.31    0.68
   4  16  -9   -1.05    0.70
   3  16  -9    0.75    0.71
   3  15  -9    1.31    0.66
   4  15  -9    0.23    0.66
   5  15  -9   -0.65    0.64
   6  15  -9    0.52    0.62
   7  15  -9    0.29    0.65
   7  14  -9   -1.40    0.61
   6  14  -9    0.97    0.60
   5  14  -9   -0.94    0.62
   4  14  -9    0.93    0.63
   3  14  -9    0.69    0.66
   2  14  -9    0.95    0.69
   1  13  -9    0.57    0.72
   2  13  -9   -0.33    0.69
   3  13  -9   -0.51    0.65
   4  13  -9    1.64    0.63
   5  13  -9    0.18    0.58
   7  13  -9    0.37    0.57
   7  12  -9    0.04    0.57
   6  12  -9   -0.43    0.55
   5  12  -9    0.61    0.55
   4  12  -9   -0.53    0.59
   3  12  -9    0.77    0.61
   2  12  -9    0.51    0.65
   1  12  -9   -0.36    0.71
   0  11  -9   -0.50    0.72
   1  11  -9   -0.43    0.69
   2  11  -9   -0.13    0.63
   3  11  -9    0.14    0.60
   4  11  -9    0.30    0.57
   5  11  -9    0.60    0.54
   6  11  -9    1.22    0.53
   7  11  -9    0.44    0.52
   7  10  -9    0.60    0.51
   6  10  -9    0.74    0.52
   5  10  -9    0.67    0.52
   4  10  -9    2.10    0.58
   3  10  -9    0.29    0.58
   2  10  -9   -0.09    0.65
   1  10  -9    0.66    0.66
   0  10  -9   -0.85    0.71
   0   9  -9   -0.68    0.72
   1   9  -9   -0.03    0.65
   2   9  -9    0.58    0.59
   3   9  -9    0.68    0.57
   4   9  -9    1.54    0.54
   5   9  -9    0.18    0.51
   6   9  -9    4.00    0.52
   7   9  -9   -0.28    0.49
   7   8  -9    0.35    0.47
   6   8  -9   -0.38    0.48
   5   8  -9    1.70    0.51
   4   8  -9   -0.55    0.52
   3   8  -9   -0.21    0.54
   2   8  -9    0.66    0.57
   1   8  -9    0.12    0.65
   0   8  -9    1.25    0.68
  -1   7  -9   -0.98    0.75
   0   7  -9   -1.03    0.71
   1   7  -9    0.35    0.63
   2   7  -9   -0.08    0.59
   3   7  -9    0.31    0.55
   4   7  -9    0.51    0.50
   5   7  -9   -0.32    0.50
   6   7  -9    4.03    0.51
   7   7  -9    0.25    0.45
   7   6  -9    0.36    0.44
   6   6  -9   -0.66    0.45
   5   6  -9   -0.05    0.47
   4   6  -9    1.32    0.51
   3   6  -9    0.54    0.54
   2   6  -9    1.71    0.59
   1   6  -9   -1.31    0.65
   0   6  -9   -0.26    0.68
  -1   6  -9   -0.18    0.75
  -1   5  -9   -0.16    0.77
   0   5  -9   -0.25    0.69
   1   5  -9   -0.03    0.63
   2   5  -9    0.90    0.58
   3   5  -9    0.32    0.54
   4   5  -9    1.23    0.50
   5   5  -9    0.07    0.47
   6   5  -9   -0.22    0.46
   7   5  -9    2.39    0.44
   7   4  -9    0.28    0.43
   6   4  -9   -0.31    0.45
   5   4  -9    1.91    0.48
   4   4  -9   -0.03    0.50
   3   4  -9    2.38    0.55
   2   4  -9   -0.60    0.58
   1   4  -9    0.78    0.62
   0   4  -9    0.02    0.67
  -1   4  -9    0.23    0.76
  -1   3  -9    0.26    0.75
   0   3  -9    0.92    0.68
   1   3  -9    0.62    0.64
   2   3  -9    0.43    0.59
   3   3  -9    0.18    0.55
   4   3  -9    1.99    0.52
   5   3  -9   -0.09    0.47
   6   3  -9   -0.10    0.45
   7   3  -9    0.48    0.44
   7   2  -9    0.81    0.43
   6   2  -9    5.91    0.50
   5   2  -9   -0.10    0.48
   4   2  -9    2.54    0.53
   3   2  -9    0.05    0.55
   2   2  -9   -0.35    0.60
   1   2  -9    0.08    0.65
   0   2  -9    0.37    0.70
  -1   2  -9    1.41    0.74
  -1   1  -9    0.45    0.76
   0   1  -9    1.02    0.71
   1   1  -9    0.17    0.66
   2   1  -9   -0.79    0.61
   3   1  -9    0.39    0.55
   4   1  -9    0.42    0.53
   5   1  -9    0.84    0.49
   6   1  -9    1.62    0.49
   7   1  -9   -0.13    0.45
   7   0  -9    0.16    0.48
   6   0  -9   -0.09    0.49
   5   0  -9    0.09    0.51
   4   0  -9   -0.24    0.53
   3   0  -9    0.54    0.57
   2   0  -9   -0.71    0.62
   1   0  -9    0.32    0.67
   0   0  -9    1.06    0.72
  -1   0  -9    2.13    0.78
   9  17 -10   -0.37    0.79
  10  17 -10    2.34    0.84
  11  17 -10    1.00    0.88
  12  17 -10   -0.36    0.92
  13  16 -10    2.64    0.94
  12  16 -10    1.09    0.92
  11  16 -10   -0.75    0.86
  10  16 -10    1.16    0.79
   9  16 -10   -0.30    0.77
   9  15 -10    1.10    0.72
  10  15 -10    0.97    0.79
  11  15 -10    0.75    0.85
  12  15 -10   -0.21    0.89
  13  15 -10    0.87    0.93
  14  15 -10    0.09    1.00
  15  14 -10    0.95    1.07
  14  14 -10    0.96    0.96
  13  14 -10    0.41    0.89
  12  14 -10    0.00    0.85
  11  14 -10   -0.38    0.79
  10  14 -10   -0.19    0.75
   9  14 -10    0.09    0.69
   9  13 -10    0.94    0.65
  10  13 -10   -1.07    0.73
  11  13 -10    0.26    0.76
  12  13 -10   -1.20    0.84
  13  13 -10   -0.96    0.90
  14  13 -10    1.70    0.96
  15  13 -10    0.85    1.03
  16  12 -10   -0.46    1.08
  15  12 -10   -1.20    1.05
  14  12 -10    3.00    0.97
  13  12 -10    1.65    0.86
  12  12 -10    0.29    0.84
  11  12 -10    0.06    0.75
  10  12 -10    0.26    0.71
   9  12 -10   -1.09    0.67
   9  11 -10    1.37    0.63
  10  11 -10    0.50    0.67
  11  11 -10    0.29    0.73
  12  11 -10    0.14    0.82
  13  11 -10   -0.06    0.86
  14  11 -10   -1.13    0.96
  15  11 -10    0.30    1.01
  16  11 -10    0.25    1.02
  17  10 -10    0.15    1.05
  16  10 -10    0.39    1.01
  15  10 -10   -0.35    1.03
  14  10 -10   -1.44    0.95
  13  10 -10    4.32    0.87
  12  10 -10   -0.97    0.79
  11  10 -10    2.77    0.70
  10  10 -10    0.11    0.64
   9  10 -10    0.76    0.60
   9   9 -10    0.48    0.59
  11   9 -10   -0.23    0.72
  12   9 -10   -1.17    0.79
  13   9 -10   -0.71    0.82
  14   9 -10    0.27    0.91
  15   9 -10   -0.52    0.97
  16   9 -10    1.42    0.98
  17   9 -10   -0.30    0.99
  17   8 -10    0.37    0.94
  16   8 -10    3.92    0.99
  15   8 -10   -0.25    0.93
  14   8 -10    0.87    0.89
  13   8 -10   -0.10    0.84
  12   8 -10    3.19    0.80
  11   8 -10    0.50    0.69
  10   8 -10    0.42    0.62
   9   8 -10    0.27    0.55
   9   7 -10    0.78    0.51
  10   7 -10   -0.22    0.58
  11   7 -10    2.44    0.71
  12   7 -10    1.01    0.81
  13   7 -10    0.36    0.84
  14   7 -10    1.40    0.85
  15   7 -10    1.65    0.86
  16   7 -10    0.65    0.84
  17   7 -10    0.55    0.88
  18   6 -10    0.41    0.89
  17   6 -10   -0.29    0.87
  16   6 -10    0.81    0.83
  15   6 -10    1.03    0.80
  14   6 -10   -0.78    0.82
  13   6 -10    0.94    0.85
  12   6 -10   -0.73    0.79
  11   6 -10    3.18    0.73
  10   6 -10   -1.03    0.58
   9   6 -10    1.78    0.52
   9   5 -10   -0.23    0.50
  10   5 -10   -0.62    0.55
  11   5 -10    0.31    0.70
  12   5 -10    0.51    0.77
  13   5 -10   -0.94    0.80
  14   5 -10    1.37    0.78
  15   5 -10   -1.64    0.80
  16   5 -10    0.11    0.82
  17   5 -10    1.21    0.85
  18   5 -10    0.98    0.88
  18   4 -10    0.23    0.86
  17   4 -10   -0.39    0.84
  16   4 -10   -0.04    0.79
  15   4 -10   -0.35    0.74
  14   4 -10    6.02    0.80
  13   4 -10   -0.13    0.74
  12   4 -10    2.12    0.73
  11   4 -10    0.15    0.71
  10   4 -10    3.45    0.57
   9   4 -10   -0.39    0.49
   9   3 -10   -0.06    0.48
  10   3 -10    0.81    0.54
  11   3 -10    0.07    0.72
  12   3 -10    0.07    0.72
  13   3 -10   -0.95    0.71
  14   3 -10    0.36    0.71
  15   3 -10    2.02    0.74
  16   3 -10   -0.42    0.74
  17   3 -10    0.86    0.80
  18   3 -10    0.72    0.84
  18   2 -10    0.35    0.81
  17   2 -10   -0.05    0.76
  16   2 -10   -0.07    0.71
  15   2 -10    0.55    0.70
  14   2 -10    0.54    0.65
  13   2 -10    1.13    0.66
  12   2 -10    0.33    0.68
  11   2 -10   -0.21    0.71
  10   2 -10    0.10    0.49
   9   2 -10    1.58    0.48
   9   1 -10    0.09    0.51
  10   1 -10    4.41    0.52
  11   1 -10   -0.07    0.64
  12   1 -10    0.59    0.59
  13   1 -10    0.88    0.59
  14   1 -10    1.41    0.61
  15   1 -10    0.72    0.65
  16   1 -10    0.44    0.68
  17   1 -10    1.11    0.73
  18   1 -10    1.21    0.77
  18   0 -10    0.04    0.77
  17   0 -10   -1.86    0.73
  16   0 -10    2.10    0.67
  15   0 -10   -0.79    0.62
  14   0 -10    0.81    0.59
  13   0 -10   -1.00    0.55
  12   0 -10    3.61    0.55
  11   0 -10   -0.42    0.50
  10   0 -10    2.08    0.76
   9   0 -10   -0.47    0.59
   8   0 -10    3.73    0.59
   7   0 -10    0.32    0.56
   6   0 -10    3.09    0.61
   5   0 -10    0.03    0.61
   4   0 -10    1.63    0.67
   3   0 -10    0.49    0.69
   2   0 -10    0.59    0.75
   1   0 -10    0.71    0.79
   1   1 -10   -0.61    0.79
   2   1 -10    1.36    0.73
   3   1 -10   -0.25    0.67
   4   1 -10    0.77    0.62
   5   1 -10   -1.01    0.60
   6   1 -10    1.66    0.57
   7   1 -10    0.65    0.54
   8   1 -10    0.67    0.53
   8   2 -10    0.21    0.50
   7   2 -10    2.97    0.56
   6   2 -10    0.79    0.54
   5   2 -10    0.73    0.60
   4   2 -10    0.07    0.62
   3   2 -10   -0.24    0.67
   2   2 -10   -0.55    0.72
   1   2 -10   -0.03    0.80
   1   3 -10    1.03    0.75
   2   3 -10   -0.87    0.71
   3   3 -10    0.89    0.66
   4   3 -10    0.74    0.61
   5   3 -10   -0.08    0.58
   6   3 -10   -0.24    0.54
   7   3 -10   -0.01    0.53
   8   3 -10    1.66    0.50
   8   4 -10    0.64    0.50
   7   4 -10   -0.65    0.51
   6   4 -10    0.60    0.54
   5   4 -10    0.19    0.56
   3   4 -10    0.38    0.65
   2   4 -10    1.42    0.68
   1   4 -10    0.25    0.75
   1   5 -10    0.34    0.76
   3   5 -10   -0.96    0.65
   4   5 -10    1.02    0.60
   5   5 -10   -0.09    0.57
   6   5 -10   -0.14    0.54
   7   5 -10    1.27    0.52
   8   5 -10    2.64    0.52
   8   6 -10    0.59    0.50
   7   6 -10   -0.18    0.53
   6   6 -10   -0.49    0.55
   5   6 -10    0.14    0.57
   4   6 -10   -0.18    0.60
   3   6 -10   -0.15    0.65
   2   6 -10   -0.07    0.70
   2   7 -10   -0.07    0.70
   3   7 -10   -0.10    0.64
   4   7 -10   -0.28    0.62
   5   7 -10    0.20    0.57
   6   7 -10    0.75    0.56
   7   7 -10    0.70    0.54
   8   7 -10    0.30    0.52
   8   8 -10    0.82    0.54
   7   8 -10    1.06    0.54
   6   8 -10    1.11    0.55
   5   8 -10    0.21    0.59
   4   8 -10    1.71    0.60
   3   8 -10    0.80    0.65
   2   8 -10    1.05    0.70
   2   9 -10   -1.50    0.71
   3   9 -10   -0.56    0.66
   4   9 -10    0.92    0.63
   5   9 -10   -1.22    0.60
   6   9 -10    2.20    0.59
   7   9 -10    0.53    0.55
   8   9 -10    0.21    0.56
   8  10 -10    0.05    0.57
   7  10 -10    0.39    0.58
   6  10 -10    0.30    0.58
   5  10 -10    0.84    0.60
   4  10 -10   -1.19    0.65
   3  10 -10    0.88    0.67
   3  11 -10    0.22    0.69
   4  11 -10   -0.22    0.65
   5  11 -10   -0.20    0.64
   6  11 -10   -0.13    0.61
   7  11 -10    0.78    0.58
   8  11 -10    1.10    0.61
   8  12 -10   -0.40    0.64
   7  12 -10   -0.67    0.62
   6  12 -10    0.86    0.63
   5  12 -10   -0.71    0.65
   4  12 -10    0.79    0.69
   3  12 -10   -0.02    0.71
   4  13 -10    0.48    0.71
   5  13 -10    0.77    0.67
   6  13 -10   -0.19    0.65
   7  13 -10   -0.39    0.63
   8  13 -10    1.07    0.66
   8  14 -10    0.43    0.66
   7  14 -10   -0.91    0.68
   5  14 -10    0.13    0.72
   5  15 -10    0.40    0.71
   6  15 -10   -0.41    0.70
   7  15 -10    0.97    0.69
   8  15 -10    2.13    0.70
   8  16 -10    0.33    0.72
   7  16 -10    0.28    0.71
   6  16 -10   -0.25    0.73
   8  17 -10   -0.95    0.77
  18   0 -11    0.41    0.77
  17   0 -11    1.83    0.75
  16   0 -11    1.61    0.69
  15   0 -11    0.72    0.66
  14   0 -11   -0.45    0.64
  13   0 -11   -0.34    0.61
  12   0 -11    0.48    0.54
  11   0 -11    0.80    0.79
  10   0 -11    0.00    0.69
  10   1 -11    3.00    0.63
  11   1 -11    0.16    0.54
  12   1 -11    0.17    0.75
  13   1 -11    0.97    0.68
  14   1 -11    1.39    0.69
  15   1 -11    1.16    0.71
  16   1 -11   -0.44    0.74
  17   1 -11    1.16    0.78
  18   1 -11    1.05    0.83
  17   2 -11    0.86    0.81
  16   2 -11    0.66    0.77
  15   2 -11   -0.17    0.76
  14   2 -11    2.30    0.76
  13   2 -11    0.24    0.79
  12   2 -11    1.36    0.82
  11   2 -11    0.66    0.57
  10   2 -11    1.00    0.55
  10   3 -11    0.02    0.55
  11   3 -11   -1.12    0.62
  12   3 -11    0.23    0.86
  13   3 -11    0.39    0.82
  14   3 -11   -1.84    0.84
  15   3 -11    1.53    0.79
  16   3 -11    0.00    0.82
  17   3 -11    2.04    0.85
  17   4 -11    0.11    0.89
  16   4 -11    0.65    0.86
  15   4 -11    0.81    0.85
  14   4 -11   -0.68    0.84
  13   4 -11    0.51    0.91
  12   4 -11   -1.09    0.86
  11   4 -11    0.43    0.63
  10   4 -11   -1.42    0.56
  10   5 -11   -0.10    0.57
  11   5 -11   -0.51    0.64
  12   5 -11    1.10    0.81
  13   5 -11   -0.52    0.87
  14   5 -11    1.35    0.93
  15   5 -11   -0.05    0.90
  16   5 -11   -1.21    0.89
  17   5 -11    0.85    0.90
  17   6 -11    0.74    0.93
  16   6 -11    0.70    0.94
  15   6 -11   -0.21    0.92
  14   6 -11    0.93    0.96
  13   6 -11    0.05    0.90
  12   6 -11   -0.17    0.82
  11   6 -11    0.36    0.67
  10   6 -11    1.63    0.60
  10   7 -11    1.49    0.61
  11   7 -11   -0.18    0.69
  12   7 -11    0.49    0.84
  13   7 -11    0.40    0.89
  14   7 -11    0.11    0.99
  15   7 -11    0.23    1.01
  16   7 -11    0.88    0.97
  17   7 -11   -0.04    0.98
  15   8 -11   -0.34    1.05
  14   8 -11   -0.13    0.97
  13   8 -11    1.00    0.87
  12   8 -11    0.54    0.82
  11   8 -11   -0.70    0.71
  10   8 -11   -0.71    0.63
  10   9 -11    0.42    0.67
  11   9 -11   -0.09    0.72
  12   9 -11   -0.10    0.78
  13   9 -11    0.40    0.87
  14   9 -11   -0.07    0.92
  15   9 -11   -0.06    1.06
  16   9 -11    1.22    1.10
  16  10 -11    0.74    1.14
  15  10 -11    0.04    1.08
  14  10 -11    1.24    0.94
  13  10 -11    0.41    0.91
  12  10 -11    1.81    0.83
  11  10 -11   -0.57    0.73
  10  10 -11   -0.58    0.68
  10  11 -11    0.71    0.71
  11  11 -11   -0.67    0.77
  12  11 -11    0.91    0.82
  13  11 -11   -0.21    0.93
  14  11 -11    0.33    0.99
  15  11 -11   -0.33    1.06
  14  12 -11    0.09    1.00
  12  12 -11   -1.08    0.85
  11  12 -11   -0.29    0.78
  10  12 -11    0.50    0.73
  10  13 -11   -0.71    0.76
  11  13 -11    0.88    0.80
  12  13 -11    0.03    0.89
  13  13 -11   -0.11    0.95
  12  14 -11    0.48    0.90
  11  14 -11    1.47    0.83
  10  14 -11    2.84    0.76
   9  14 -11   -1.53    0.76
   8  13 -11   -0.17    0.72
   9  13 -11    0.45    0.70
   9  12 -11    0.04    0.71
   8  12 -11    0.47    0.68
   7  12 -11    0.63    0.68
   6  11 -11   -0.25    0.69
   7  11 -11   -0.15    0.68
   8  11 -11   -0.17    0.67
   9  11 -11   -0.50    0.68
   9  10 -11    0.18    0.64
   8  10 -11    0.00    0.65
   7  10 -11   -0.39    0.66
   6  10 -11    0.64    0.67
   5   9 -11   -0.57    0.70
   6   9 -11    0.84    0.67
   7   9 -11   -0.75    0.65
   8   9 -11   -0.84    0.62
   9   9 -11    0.85    0.62
   9   8 -11   -0.07    0.61
   8   8 -11   -0.03    0.62
   7   8 -11    0.91    0.63
   6   8 -11   -1.12    0.66
   5   8 -11    0.33    0.69
   5   7 -11    0.05    0.68
   6   7 -11    2.07    0.66
   7   7 -11   -0.93    0.63
   8   7 -11    0.18    0.60
   9   7 -11   -0.03    0.59
   9   6 -11    0.41    0.57
   8   6 -11    0.19    0.59
   7   6 -11    0.18    0.61
   6   6 -11    0.57    0.64
   5   6 -11   -0.55    0.68
[truncated: 10,111 more chars]
