# Supplementary material for: Anomalous halogen bonds in the crystal structures of 1,2,3-tri­bromo-5-nitro­benzene and 1,3-di­bromo-2-iodo-5-nitro­benzene
Source: Acta Crystallogr E Crystallogr Commun. 2015 Jul 22;71(Pt 8):960–4. doi: 10.1107/S2056989015013377 (PMC4571367; doi:10.1107/S2056989015013377)
Supplement: Supplementary file 2 [file e-71-00960-Isup2.hkl]

data_I                                                                          
_shelx_title ' 9b2 in P-1 Abs Corr by DIFABS'                                   
_shelx_refln_list_code          4                                               
_shelx_F_calc_maximum      307.76                                               
_exptl_crystal_F_000       664.00                                               
_reflns_d_resolution_high  0.8393                                               
                                                                                
loop_                                                                           
 _space_group_symop_operation_xyz                                               
 'x, y, z'                                                                      
 '-x, -y, -z'                                                                   
                                                                                
_cell_length_a     7.6415                                                       
_cell_length_b     8.0396                                                       
_cell_length_c    14.9173                                                       
_cell_angle_alpha  83.912                                                       
_cell_angle_beta   79.864                                                       
_cell_angle_gamma  81.495                                                       
                                                                                
_shelx_F_squared_multiplier     1.000                                           
                                                                                
loop_                                                                           
 _refln_index_h                                                                 
 _refln_index_k                                                                 
 _refln_index_l                                                                 
 _refln_F_squared_calc                                                          
 _refln_F_squared_meas                                                          
 _refln_F_squared_sigma                                                         
 _refln_observed_status                                                         
   1   0   0         92.69         85.58         6.58 o                         
   2   0   0       8893.32       9037.16       817.78 o                         
   3   0   0       1095.48        990.03        86.20 o                         
   4   0   0       5335.94       4830.42       269.81 o                         
   5   0   0        792.34        767.95        35.75 o                         
   6   0   0         32.58         60.18        17.69 o                         
   7   0   0        715.37        671.20        44.91 o                         
   8   0   0         28.55         44.17        24.34 o                         
  -8   1   0        208.25        185.11        62.61 o                         
  -7   1   0        915.48       1034.54        95.03 o                         
  -6   1   0          0.02         20.62        15.47 o                         
  -5   1   0       1813.81       1876.31        40.41 o                         
  -4   1   0         57.49         45.11        32.52 o                         
  -3   1   0      10039.44       9170.46       739.99 o                         
  -2   1   0       2562.49       2380.23       313.85 o                         
  -1   1   0        282.29        352.35        50.40 o                         
   0   1   0       1575.23       1503.26       231.86 o                         
   1   1   0        322.80        183.86       104.12 o                         
   2   1   0      43539.56      44869.41      4253.97 o                         
   3   1   0       1034.78        940.47        68.78 o                         
   4   1   0       1680.82       1889.20       105.25 o                         
   5   1   0         23.28          8.39        14.37 o                         
   6   1   0        353.98        350.54        40.11 o                         
   7   1   0        430.86        429.93        61.60 o                         
   8   1   0         88.35         66.95        25.72 o                         
  -8   2   0         30.24         64.56        52.87 o                         
  -7   2   0         84.43         35.00        22.94 o                         
  -6   2   0         40.02         12.46        15.16 o                         
  -5   2   0         12.21         20.32        14.21 o                         
  -4   2   0       2053.31       2129.29        58.20 o                         
  -3   2   0       2599.98       2361.44       299.97 o                         
  -2   2   0       7570.36       7201.83       304.34 o                         
  -1   2   0       9271.36       8854.94      1109.32 o                         
   0   2   0       6536.96       6301.44      1095.51 o                         
   1   2   0         26.99         18.59        14.22 o                         
   2   2   0       2825.15       2808.52        60.48 o                         
   3   2   0       7209.66       7540.35       482.60 o                         
   4   2   0       4372.55       4488.47       245.48 o                         
   5   2   0       1534.66       1617.60       143.27 o                         
   6   2   0        216.94        165.67        18.23 o                         
   7   2   0          2.72         15.75        16.33 o                         
   8   2   0          4.64         14.24        26.20 o                         
  -8   3   0        249.98        269.89        91.27 o                         
  -7   3   0        769.15        903.06       174.98 o                         
  -6   3   0          6.90          8.55        14.44 o                         
  -5   3   0        956.49        986.33        21.18 o                         
  -4   3   0       4076.48       3894.65       338.32 o                         
  -3   3   0       1050.41       1009.11        41.78 o                         
  -2   3   0        692.57        517.67        74.55 o                         
  -1   3   0        678.62        767.83        96.02 o                         
   0   3   0      11392.07      10584.59      1003.22 o                         
   1   3   0       4285.74       4823.65       183.03 o                         
   2   3   0       5253.55       5853.39       193.99 o                         
   3   3   0        239.47        322.58       177.39 o                         
   4   3   0       3849.42       4037.71       101.39 o                         
   5   3   0         70.20         71.56        45.73 o                         
   6   3   0       1536.37       1600.43        78.89 o                         
   7   3   0        262.76        244.60        98.97 o                         
   8   3   0          0.51         37.14        27.93 o                         
  -7   4   0         10.61         26.56        25.38 o                         
  -6   4   0         19.52         41.59        42.76 o                         
  -5   4   0        173.73        186.33        28.83 o                         
  -4   4   0        292.67        275.78        13.64 o                         
  -3   4   0        683.19        673.72        75.28 o                         
  -2   4   0        692.26        716.45        91.38 o                         
  -1   4   0        348.23        337.24       112.56 o                         
   0   4   0        601.10        395.30       181.73 o                         
   1   4   0       1498.16       1719.65        55.51 o                         
   2   4   0      15123.20      16085.19       301.68 o                         
   3   4   0       6742.02       8199.17       500.85 o                         
   4   4   0        274.22        139.46        79.27 o                         
   5   4   0          0.45         10.45        17.81 o                         
   6   4   0       1350.86        990.59        69.29 o                         
   7   4   0         19.76         30.85        28.13 o                         
   8   4   0          8.62         23.03        31.53 o                         
  -6   5   0         38.04         63.29        19.14 o                         
  -5   5   0       1084.93       1438.72       268.36 o                         
  -4   5   0         28.77         51.44        15.31 o                         
  -3   5   0        562.64        623.44        55.58 o                         
  -2   5   0        594.75        558.87        64.70 o                         
  -1   5   0       2973.08       3076.99        71.70 o                         
   0   5   0        296.53        277.90       129.58 o                         
   1   5   0       1740.79       1450.27       547.07 o                         
   2   5   0       2609.78       3073.97        75.50 o                         
   3   5   0        593.89        626.20       334.07 o                         
   4   5   0       1081.20       1419.36        37.95 o                         
   5   5   0          1.09         19.80        19.35 o                         
   6   5   0        201.14        181.37        97.76 o                         
   7   5   0          0.58         25.65        31.41 o                         
   8   5   0         21.60         26.20        35.67 o                         
  -6   6   0         44.90        110.63        24.24 o                         
  -5   6   0          0.37          5.65        19.40 o                         
  -4   6   0         36.30         46.78        32.74 o                         
  -3   6   0        724.23        906.53        18.96 o                         
  -2   6   0       1591.75       1928.56        41.00 o                         
  -1   6   0         12.38         16.94        12.75 o                         
   0   6   0        530.69        420.14       221.43 o                         
   1   6   0        499.63        563.53        79.98 o                         
   2   6   0       1415.90       1417.06       601.50 o                         
   3   6   0        466.89        385.31       147.42 o                         
   4   6   0        981.92       1085.78        36.06 o                         
   5   6   0          7.74         15.39        19.68 o                         
   6   6   0         20.07         21.85        30.65 o                         
   7   6   0         36.74         96.56        40.97 o                         
  -5   7   0        205.92        316.37        99.71 o                         
  -4   7   0         28.53         26.53        19.70 o                         
  -3   7   0          7.93         26.61        18.56 o                         
  -2   7   0        467.89        529.06        16.10 o                         
  -1   7   0        860.11        932.87        19.95 o                         
   0   7   0         17.43          1.65        14.42 o                         
   1   7   0         58.15         11.72        19.05 o                         
   2   7   0         28.75         13.77        14.86 o                         
   3   7   0        222.52        213.90       116.17 o                         
   4   7   0         61.53         59.46        24.25 o                         
   5   7   0        133.98         68.72        32.44 o                         
   6   7   0        155.33        146.99        69.75 o                         
  -3   8   0         11.30         33.98        21.13 o                         
  -2   8   0          9.26         29.56        19.29 o                         
  -1   8   0         27.16         19.15        19.30 o                         
   0   8   0          0.40          7.59        20.71 o                         
   1   8   0         13.09         49.82        40.12 o                         
   2   8   0         94.72         34.46        28.63 o                         
   3   8   0         29.34         37.92        23.62 o                         
   4   8   0         90.60         28.14        27.45 o                         
   5   8   0        113.54        144.40        55.87 o                         
  -1   9   0          8.30         28.64        28.50 o                         
   0   9   0         69.60         62.94        40.77 o                         
   1   9   0         80.83         70.84        33.85 o                         
   2   9   0          9.96         22.68        24.63 o                         
   3   9   0          1.47         19.51        26.31 o                         
   4   9   0        204.64         59.31        42.17 o                         
  -3  -9   1         37.15         12.82        25.20 o                         
  -2  -9   1         30.28          8.82        22.41 o                         
  -1  -9   1          7.95         19.02        20.77 o                         
   0  -9   1          2.53         41.32        23.16 o                         
   1  -9   1          3.02          3.82        22.01 o                         
  -5  -8   1         38.46         16.06        29.02 o                         
  -4  -8   1          1.37         19.14        23.80 o                         
  -3  -8   1          1.20          2.83        21.05 o                         
  -2  -8   1         24.86         10.65        19.89 o                         
  -1  -8   1        793.11        676.80       266.98 o                         
   0  -8   1          3.36         23.79        19.70 o                         
   1  -8   1         60.10        103.82        68.27 o                         
   2  -8   1         18.47         16.33        19.50 o                         
   3  -8   1         86.12        151.82        84.66 o                         
  -6  -7   1         10.48         10.93        32.99 o                         
  -5  -7   1          3.48         43.04        28.94 o                         
  -4  -7   1         50.63         61.63        27.26 o                         
  -3  -7   1        712.24        636.56       334.52 o                         
  -2  -7   1        682.34        619.16       339.96 o                         
  -1  -7   1        144.04         90.50        49.60 o                         
   0  -7   1         35.90         15.04        13.22 o                         
   1  -7   1        454.20        530.95        43.88 o                         
   2  -7   1        320.92        293.39        40.09 o                         
   3  -7   1        429.30        669.62       131.17 o                         
   4  -7   1        133.15        126.06        31.30 o                         
   5  -7   1          0.80         15.94        21.85 o                         
  -7  -6   1         53.95         37.98        37.40 o                         
  -6  -6   1          2.26         10.47        29.37 o                         
  -5  -6   1        656.04        562.47       153.76 o                         
  -4  -6   1        777.02        643.56        75.37 o                         
  -3  -6   1        564.27        418.10       116.12 o                         
  -2  -6   1       1744.62       1966.61        65.85 o                         
  -1  -6   1       2092.52       2309.23       190.24 o                         
   0  -6   1       1859.39       1838.67       301.50 o                         
   1  -6   1        320.83        440.18       242.38 o                         
   2  -6   1        375.11        369.74       139.34 o                         
   3  -6   1        193.07        190.23        54.95 o                         
   4  -6   1         11.25         43.31        17.27 o                         
   5  -6   1         14.37         83.92        24.06 o                         
   6  -6   1         26.46         50.35        35.16 o                         
  -8  -5   1         13.95         23.93        34.57 o                         
  -7  -5   1         24.75         25.69        29.33 o                         
  -6  -5   1          5.06         30.89        26.47 o                         
  -5  -5   1        578.74        661.78       350.14 o                         
  -4  -5   1         13.88         37.59        17.63 o                         
  -3  -5   1       1008.03       1329.55       663.33 o                         
  -2  -5   1        112.60        126.57        70.93 o                         
  -1  -5   1        191.07        125.04        70.54 o                         
   0  -5   1       1829.42       1502.25       150.20 o                         
   1  -5   1        206.58        165.53        13.79 o                         
   2  -5   1          3.48         22.79        14.05 o                         
   3  -5   1        300.93        307.13        61.52 o                         
   4  -5   1         33.42         46.58        12.20 o                         
   5  -5   1        327.38        318.14        61.78 o                         
   6  -5   1         24.92         80.54        20.81 o                         
  -8  -4   1         11.79         18.94        31.82 o                         
  -7  -4   1          4.44         18.05        26.17 o                         
  -6  -4   1          0.55         11.84        18.17 o                         
  -5  -4   1        118.93        103.17        19.28 o                         
  -4  -4   1       1641.34       1850.99       168.09 o                         
  -3  -4   1       2996.73       3228.34        73.10 o                         
  -2  -4   1        102.16         81.44        13.86 o                         
  -1  -4   1       3029.88       2653.45        56.70 o                         
   0  -4   1        641.88        625.30       279.49 o                         
   1  -4   1       7355.69       6721.48       121.56 o                         
   2  -4   1       1204.25       1090.70        94.53 o                         
   3  -4   1        146.99        145.96        12.79 o                         
   4  -4   1        727.55        755.69        17.35 o                         
   5  -4   1       2028.36       2249.77        38.06 o                         
   6  -4   1        159.43         80.58        50.52 o                         
   7  -4   1          0.42          5.96        20.24 o                         
  -8  -3   1          7.67         25.33        29.26 o                         
  -7  -3   1        292.91        172.36        59.34 o                         
  -6  -3   1       2608.76       2741.86       147.46 o                         
  -5  -3   1         68.81         17.82        17.06 o                         
  -4  -3   1        431.27        395.54       216.29 o                         
  -3  -3   1        147.63         85.35        48.33 o                         
  -2  -3   1          1.63          5.46        18.63 o                         
  -1  -3   1       6455.57       6829.14       219.09 o                         
   0  -3   1       4556.02       3977.73       188.14 o                         
   1  -3   1       5707.39       5164.04       134.65 o                         
   2  -3   1       1424.72       1512.18        93.29 o                         
   3  -3   1       1469.37       1619.34        45.81 o                         
   4  -3   1       1531.53       1416.21       138.64 o                         
   5  -3   1         41.29         29.67        12.91 o                         
   6  -3   1       1132.39        873.74       265.70 o                         
   7  -3   1          3.59          5.68        19.67 o                         
   8  -3   1         10.67         27.11        22.60 o                         
  -8  -2   1         17.24          7.46        27.88 o                         
  -7  -2   1         26.89         56.70        24.14 o                         
  -6  -2   1        635.55        699.56       140.56 o                         
  -5  -2   1          2.57          6.70        16.03 o                         
  -4  -2   1       5822.70       5612.65       125.88 o                         
  -3  -2   1       5093.50       4815.78       131.28 o                         
  -2  -2   1        307.57        294.89        16.07 o                         
  -1  -2   1       4613.95       4704.88       297.95 o                         
   0  -2   1      15234.85      13030.74       275.00 o                         
   1  -2   1      37389.40      36676.54      5567.59 o                         
   2  -2   1       4177.09       4211.60       104.79 o                         
   3  -2   1      11052.35      10401.72       201.55 o                         
   4  -2   1       1141.48        854.09       388.25 o                         
   5  -2   1       1821.15       1453.65       250.70 o                         
   6  -2   1         32.77         25.55        23.81 o                         
   7  -2   1        155.09         68.44        20.05 o                         
   8  -2   1         33.52         11.71        22.59 o                         
  -8  -1   1        166.38        142.80        28.81 o                         
  -7  -1   1        516.64        411.43       114.23 o                         
  -6  -1   1        343.32        350.97        19.22 o                         
  -5  -1   1       1844.55       1653.59        79.76 o                         
  -4  -1   1       3449.88       3456.85       225.67 o                         
  -3  -1   1       1251.23       1188.64        33.57 o                         
  -2  -1   1      38357.21      38922.36      6111.52 o                         
  -1  -1   1        405.67        477.18       227.73 o                         
   0  -1   1        513.70        381.39       117.17 o                         
   1  -1   1        427.83        464.14        39.13 o                         
   2  -1   1          9.80          4.97         7.44 o                         
   3  -1   1          6.88          5.62         9.09 o                         
   4  -1   1         77.16         45.52        13.23 o                         
   5  -1   1        361.83        341.25        56.05 o                         
   6  -1   1          0.35          4.44        13.49 o                         
   7  -1   1         44.16         22.82        13.32 o                         
   8  -1   1          7.39         20.79        21.66 o                         
  -8   0   1         43.97         67.09        43.60 o                         
  -7   0   1        526.51        482.59       156.08 o                         
  -6   0   1         39.27         58.94        16.08 o                         
  -5   0   1          0.86         17.08        14.57 o                         
  -4   0   1        875.80        843.55       107.64 o                         
  -3   0   1        609.85        540.42        51.68 o                         
  -2   0   1      27623.48      27189.37      3888.24 o                         
  -1   0   1       2000.79       2028.09       268.99 o                         
   1   0   1       7878.46       8469.51       171.04 o                         
   2   0   1       9189.57       8214.00       329.10 o                         
   3   0   1       6907.75       5892.05       579.66 o                         
   4   0   1       2445.37       2486.99       192.92 o                         
   5   0   1        162.80        142.57        14.40 o                         
   6   0   1        394.71        281.92        21.60 o                         
   7   0   1        141.25        129.07        48.00 o                         
   8   0   1        158.32        134.72       102.33 o                         
  -8   1   1         61.64         75.88        27.39 o                         
  -7   1   1        223.14        212.98        38.70 o                         
  -6   1   1         14.54         14.90        15.31 o                         
  -5   1   1       3220.86       2755.54        67.13 o                         
  -4   1   1       9401.22       8742.69       443.48 o                         
  -3   1   1       3793.38       3669.21       201.18 o                         
  -2   1   1        765.06        732.68       102.71 o                         
  -1   1   1         82.72         79.79        23.64 o                         
   0   1   1         13.15          2.67         3.43 o                         
   1   1   1       2757.11       2754.70       420.03 o                         
   2   1   1       4504.39       4514.48       286.38 o                         
   3   1   1      24721.22      23478.07      2367.67 o                         
   4   1   1         86.12         79.76        12.58 o                         
   5   1   1        292.93        226.40        30.44 o                         
   6   1   1       1180.31       1055.55       142.78 o                         
   7   1   1        879.64        974.75       175.53 o                         
   8   1   1        288.31        265.94        95.42 o                         
   9   1   1         26.01         53.83        28.87 o                         
  -8   2   1          2.55         16.03        26.77 o                         
  -7   2   1          1.20         13.29        21.84 o                         
  -6   2   1         13.88         15.73        14.68 o                         
  -5   2   1       1119.28       1088.88        21.47 o                         
  -4   2   1         29.01         33.36        19.57 o                         
  -3   2   1       2913.15       2652.05       127.03 o                         
  -2   2   1       6040.47       5383.75       101.99 o                         
  -1   2   1       2945.64       2926.44       237.95 o                         
   0   2   1         75.47         28.67        15.95 o                         
   1   2   1      17692.06      16500.45      1500.76 o                         
   2   2   1       2909.87       2902.56       207.19 o                         
   3   2   1      12880.53      12588.81       783.86 o                         
   4   2   1        248.94        201.44        41.35 o                         
   5   2   1       4243.83       3981.02       455.85 o                         
   6   2   1        256.59        236.82       101.54 o                         
   7   2   1        620.17        720.93       323.21 o                         
   8   2   1          1.86         42.66        25.01 o                         
   9   2   1          4.71         62.64        30.60 o                         
  -7   3   1        379.50        426.87       117.85 o                         
  -6   3   1        613.41        733.50        67.73 o                         
  -5   3   1        823.14       1059.68        93.49 o                         
  -4   3   1       2897.76       3241.48       286.64 o                         
  -3   3   1       3417.48       3057.36       145.93 o                         
  -2   3   1       1679.71       1664.50       143.20 o                         
  -1   3   1       1861.19       2074.14       150.69 o                         
   0   3   1      14453.82      13947.62       292.16 o                         
   1   3   1        617.66        731.04       370.81 o                         
   2   3   1       8515.21       8512.05       176.12 o                         
   3   3   1       2262.59       2344.42        47.88 o                         
   4   3   1       2920.93       3044.22       215.61 o                         
   5   3   1        168.58        205.08       120.16 o                         
   6   3   1        752.97       1023.56       136.20 o                         
   7   3   1        168.93        123.96        17.44 o                         
   8   3   1          9.99         38.63        26.61 o                         
  -7   4   1         74.18         69.99        67.40 o                         
  -6   4   1        175.62        246.24        23.50 o                         
  -5   4   1       1261.81       1554.33       127.93 o                         
  -4   4   1        363.55        376.03        13.18 o                         
  -3   4   1          3.93          7.67        10.41 o                         
  -2   4   1         22.89         52.70        18.77 o                         
  -1   4   1      11575.15      10067.35       536.89 o                         
   0   4   1        125.87         78.49        44.64 o                         
   1   4   1       8239.36       8437.04       221.46 o                         
   2   4   1        564.28        551.23        91.50 o                         
   3   4   1        159.16         98.91        16.26 o                         
   4   4   1       3495.26       3832.27       469.32 o                         
   5   4   1        806.73        813.34       111.87 o                         
   6   4   1         11.91         18.12        18.43 o                         
   7   4   1        169.41        267.35       161.27 o                         
   8   4   1         11.89         43.04        29.06 o                         
  -6   5   1         53.66         90.21        20.49 o                         
  -5   5   1          1.33         23.87        16.04 o                         
  -4   5   1        117.84         89.42        15.70 o                         
  -3   5   1        984.72       1068.49        92.22 o                         
  -2   5   1       1513.21       1395.30       116.58 o                         
  -1   5   1       2147.10       2368.82       138.19 o                         
   0   5   1        678.56        527.47       269.86 o                         
   1   5   1        246.84        158.56        88.31 o                         
   2   5   1       1147.05       1033.66       184.94 o                         
   3   5   1          1.57         11.26        14.80 o                         
   4   5   1         71.20         53.11        24.03 o                         
   5   5   1       2121.39       2631.36       182.53 o                         
   6   5   1        327.04        279.04       149.45 o                         
   7   5   1          0.78         38.33        29.34 o                         
   8   5   1          0.70         53.55        33.17 o                         
  -6   6   1          6.12         22.52        21.64 o                         
  -5   6   1         18.29         25.73        19.03 o                         
  -4   6   1          5.27         17.37        16.45 o                         
  -3   6   1        458.83        478.88       112.75 o                         
  -2   6   1       1100.31       1227.39       182.09 o                         
  -1   6   1         33.86         32.76        13.40 o                         
   0   6   1        279.17        121.50        68.72 o                         
   1   6   1         49.13         40.77        16.61 o                         
   2   6   1        492.89        392.75        61.78 o                         
   3   6   1        531.71        497.75        21.55 o                         
   4   6   1         42.80         27.53        18.28 o                         
   5   6   1         10.67         31.81        19.08 o                         
   6   6   1         43.79         44.08        46.41 o                         
   7   6   1        175.09        128.03       107.09 o                         
  -5   7   1          0.36         15.61        21.89 o                         
  -4   7   1        234.97        265.07        44.23 o                         
  -3   7   1         11.29         14.24        17.41 o                         
  -2   7   1        667.53        812.50        35.75 o                         
  -1   7   1        158.26        199.12        61.96 o                         
   0   7   1       1441.86       1874.81       565.71 o                         
   1   7   1        399.41        237.52       144.17 o                         
   2   7   1        520.59        419.00       223.56 o                         
   3   7   1         15.29         13.89        14.94 o                         
   4   7   1         31.00         39.86        24.24 o                         
   5   7   1        403.85        542.34       285.35 o                         
   6   7   1         42.76         89.13        53.71 o                         
   7   7   1         39.77         50.72        41.36 o                         
  -3   8   1         64.17         38.93        22.63 o                         
  -2   8   1        144.01        204.18       125.20 o                         
  -1   8   1        124.09        152.14        88.32 o                         
   0   8   1        184.34         60.34        28.82 o                         
   1   8   1        406.65        296.11       184.84 o                         
   2   8   1        353.79        342.72       120.95 o                         
   3   8   1         72.07         30.50        23.23 o                         
   4   8   1          5.88         27.28        25.37 o                         
   5   8   1          7.79         34.26        32.58 o                         
  -1   9   1         82.76        157.30        71.01 o                         
   0   9   1         34.61         45.42        22.62 o                         
   1   9   1          6.00         26.87        22.33 o                         
   2   9   1         44.80         39.96        38.71 o                         
   3   9   1          6.79         12.54        25.76 o                         
   4   9   1          0.87         56.46        30.27 o                         
  -3  -9   2          0.13          9.15        24.17 o                         
  -2  -9   2         17.85         28.74        22.40 o                         
  -1  -9   2        277.98         93.11        42.81 o                         
   0  -9   2          9.39         20.41        22.22 o                         
   1  -9   2         10.57         27.28        21.45 o                         
  -5  -8   2          0.76         32.78        29.66 o                         
  -4  -8   2         29.24         17.00        24.47 o                         
  -3  -8   2        537.75        388.56        96.02 o                         
  -2  -8   2          5.03         10.19        19.32 o                         
  -1  -8   2          1.78         13.58        17.59 o                         
   0  -8   2          2.05         20.89        19.10 o                         
   1  -8   2        463.62        826.84       330.20 o                         
   2  -8   2         84.60         65.77        40.54 o                         
   3  -8   2          5.84         32.10        19.73 o                         
  -6  -7   2         93.01         91.77        43.78 o                         
  -5  -7   2          8.06          8.80        29.69 o                         
  -4  -7   2         87.33         62.99        27.89 o                         
  -3  -7   2         38.70         34.15        13.88 o                         
  -2  -7   2         19.93         24.61        12.98 o                         
  -1  -7   2         41.99         44.46        25.25 o                         
   0  -7   2         13.26         10.36        12.65 o                         
   1  -7   2         12.45         14.55        11.34 o                         
   2  -7   2         29.48         27.00        15.50 o                         
   3  -7   2          5.80         17.49        16.44 o                         
   4  -7   2         42.32         55.37        18.72 o                         
   5  -7   2          0.91         26.30        19.31 o                         
  -7  -6   2          8.58         25.22        33.76 o                         
  -6  -6   2         28.25         15.31        30.22 o                         
  -5  -6   2          0.96         16.09        26.36 o                         
  -4  -6   2        181.99        134.63        47.89 o                         
  -3  -6   2        258.55        180.70        52.91 o                         
  -2  -6   2         67.69         36.10        14.03 o                         
  -1  -6   2       2616.95       3155.49        77.79 o                         
   0  -6   2       3267.74       3577.20       211.62 o                         
   1  -6   2         52.94         55.38        29.25 o                         
   2  -6   2        159.09        209.95        92.13 o                         
   3  -6   2        173.38        270.68        61.29 o                         
   4  -6   2          3.56          1.83        15.47 o                         
   5  -6   2          0.21         10.31        16.73 o                         
   6  -6   2        388.29        650.78       254.43 o                         
  -7  -5   2        149.12        187.79       122.30 o                         
  -6  -5   2        448.74        503.13       273.63 o                         
  -5  -5   2        172.58        134.58        73.44 o                         
  -4  -5   2       1200.06       1520.79        38.14 o                         
  -3  -5   2         43.06         22.73        20.42 o                         
  -2  -5   2        304.89        360.66       196.95 o                         
  -1  -5   2       1525.59       1504.50       435.94 o                         
   0  -5   2       1431.38       1504.36       246.85 o                         
   1  -5   2       7549.40       7636.58       215.94 o                         
   2  -5   2       1953.20       2119.79       248.32 o                         
   3  -5   2       2777.87       3079.80        84.45 o                         
   4  -5   2          0.09         13.16        10.37 o                         
   5  -5   2        202.30        237.00        65.04 o                         
   6  -5   2         69.55         41.27        31.47 o                         
  -8  -4   2          8.56         47.34        33.10 o                         
  -7  -4   2          0.32         29.66        26.64 o                         
  -6  -4   2        282.45        301.99       129.35 o                         
  -5  -4   2        175.50        166.03        47.45 o                         
  -4  -4   2         90.16         83.68        26.82 o                         
  -3  -4   2        848.54        787.33        97.91 o                         
  -2  -4   2       2185.83       2334.04        46.81 o                         
  -1  -4   2       4304.99       4109.03       324.28 o                         
   0  -4   2       4180.95       3698.44       136.36 o                         
   1  -4   2        817.58        889.29        31.49 o                         
   2  -4   2        878.61        906.16        69.17 o                         
   3  -4   2       7983.32       7771.63       396.81 o                         
   4  -4   2       2511.60       2565.25       116.05 o                         
   5  -4   2         23.67         14.45        11.36 o                         
   6  -4   2          6.00          5.09        17.90 o                         
   7  -4   2          1.47         35.56        21.83 o                         
  -8  -3   2       1031.25        964.91        79.10 o                         
  -7  -3   2         64.14         10.54        25.11 o                         
  -6  -3   2        106.68        116.80        79.44 o                         
  -5  -3   2        477.29        424.16       228.78 o                         
  -4  -3   2       5003.86       5563.38       148.65 o                         
  -3  -3   2        895.52       1048.32       550.64 o                         
  -2  -3   2        903.04        917.96       436.43 o                         
  -1  -3   2       8836.18       8995.27       232.53 o                         
   0  -3   2        854.23        668.08        68.35 o                         
   1  -3   2        191.23        240.68        45.58 o                         
   2  -3   2       3893.26       3672.56        88.16 o                         
   3  -3   2       3820.95       3777.12        79.56 o                         
   4  -3   2        219.75        114.71        74.61 o                         
   5  -3   2         34.68         35.41        17.59 o                         
   6  -3   2         14.42         18.24        12.71 o                         
   7  -3   2         49.45         17.56        20.87 o                         
   8  -3   2         64.47         21.69        24.51 o                         
  -8  -2   2         17.63          6.68        28.66 o                         
  -7  -2   2          0.04         26.85        23.00 o                         
  -6  -2   2       2478.71       2563.64       367.59 o                         
  -5  -2   2         47.64         68.21        47.80 o                         
  -4  -2   2       4019.74       4318.46       270.34 o                         
  -3  -2   2       3283.07       3252.26       202.12 o                         
  -2  -2   2        454.00        437.98        14.70 o                         
  -1  -2   2       6573.29       7002.46       202.21 o                         
   0  -2   2       3095.18       2477.86       123.90 o                         
   1  -2   2       2219.03       2404.14       118.62 o                         
   2  -2   2      24882.49      23746.51      1597.69 o                         
   3  -2   2       1426.53       1045.19       266.69 o                         
   4  -2   2         12.44         10.31         9.21 o                         
   5  -2   2        214.99        220.04       122.43 o                         
   6  -2   2        912.64        685.20       160.70 o                         
   7  -2   2         53.74         36.33        19.62 o                         
   8  -2   2        144.41         67.05        24.08 o                         
  -8  -1   2         65.47         47.39        27.24 o                         
  -7  -1   2          9.84         49.90        22.32 o                         
  -6  -1   2         20.38          6.80        15.79 o                         
  -5  -1   2       3060.83       3015.66        78.34 o                         
  -4  -1   2       8179.08       7648.29       134.76 o                         
  -3  -1   2       3117.95       2997.97       151.33 o                         
  -2  -1   2       4171.71       4410.96       225.54 o                         
  -1  -1   2       9460.27       8978.92       192.75 o                         
   0  -1   2        170.29        121.53        46.38 o                         
   1  -1   2      12686.64      12914.19       992.96 o                         
   2  -1   2         14.16         22.29        16.35 o                         
   3  -1   2       4328.82       4228.45        85.35 o                         
   4  -1   2       9870.95       8365.45       120.76 o                         
   5  -1   2       2151.47       2068.05        36.95 o                         
   6  -1   2        769.59        720.09        27.79 o                         
   7  -1   2        529.47        624.71        93.38 o                         
   8  -1   2        141.21        125.22        53.57 o                         
  -8   0   2         13.23         35.44        26.51 o                         
  -7   0   2          3.98         37.29        22.07 o                         
  -6   0   2        464.29        487.23        83.48 o                         
  -5   0   2        776.59        782.18        60.72 o                         
  -4   0   2       5306.08       4534.42       199.52 o                         
  -3   0   2          0.38         43.26        14.10 o                         
  -2   0   2      10308.02       9584.30      1288.08 o                         
  -1   0   2       2928.15       2677.09       387.37 o                         
   0   0   2       3768.94       3654.95       100.92 o                         
   1   0   2        583.34        588.75        12.68 o                         
   2   0   2       6717.19       6451.64       140.06 o                         
   3   0   2       6981.81       6155.11       121.10 o                         
   4   0   2       1575.43       1562.77       141.78 o                         
   5   0   2        134.07        107.49        13.60 o                         
   6   0   2       2485.11       2235.61       482.71 o                         
   7   0   2         58.04         75.02        35.35 o                         
   8   0   2         46.04         71.97        62.99 o                         
  -8   1   2         19.79         62.51        31.80 o                         
  -7   1   2        138.37        148.51        23.35 o                         
  -6   1   2       2157.90       2297.95        61.98 o                         
  -5   1   2       3128.41       3066.32       165.06 o                         
  -4   1   2        261.83        240.70        14.14 o                         
  -3   1   2          2.96          7.03        10.34 o                         
  -2   1   2      39054.16      39018.04      2516.60 o                         
  -1   1   2       1161.98       1121.39       183.64 o                         
   0   1   2        748.45        457.69       262.78 o                         
   1   1   2       8959.71      10272.83       156.20 o                         
   2   1   2       2507.04       2327.28       263.23 o                         
   3   1   2       1495.21       1486.25        35.06 o                         
   4   1   2       2240.97       2164.23        44.58 o                         
   5   1   2       8109.90       7865.63       841.90 o                         
   6   1   2       1013.58       1127.85       224.01 o                         
   7   1   2         13.23         15.07        16.29 o                         
   8   1   2          6.79         32.59        22.07 o                         
   9   1   2         15.37         44.98        27.06 o                         
  -8   2   2         26.54         18.30        27.96 o                         
  -7   2   2        256.79        302.54       112.25 o                         
  -6   2   2        340.97        436.83        37.05 o                         
  -5   2   2        561.12        596.78        24.64 o                         
  -4   2   2       2240.57       2353.33       141.45 o                         
  -3   2   2         73.97         68.01        13.84 o                         
  -2   2   2       5673.65       4843.82        98.82 o                         
  -1   2   2       5007.12       4589.38       425.31 o                         
   0   2   2      33651.02      28533.85       350.87 o                         
   1   2   2      21361.75      21577.50      2872.23 o                         
   2   2   2       2921.27       2625.51       298.12 o                         
   3   2   2         14.05         72.35        10.74 o                         
   4   2   2       1684.00       1394.48       123.12 o                         
   5   2   2        887.50        997.04       156.78 o                         
   6   2   2         17.99         26.39        15.40 o                         
   7   2   2         95.43        135.32        57.82 o                         
   8   2   2         74.93        156.54        40.86 o                         
   9   2   2          8.29         10.67        28.10 o                         
  -7   3   2          1.00         33.67        24.73 o                         
  -6   3   2        293.98        424.64        58.52 o                         
  -5   3   2        115.15        156.29        15.42 o                         
  -4   3   2       1372.22       1548.89       188.88 o                         
  -3   3   2         37.10         36.99         9.89 o                         
  -2   3   2       1618.37       1539.35       118.18 o                         
  -1   3   2       2100.11       2071.52       222.88 o                         
   0   3   2        617.99        365.00       207.71 o                         
   1   3   2        447.40        194.09       110.04 o                         
   2   3   2       2971.20       3111.25        86.46 o                         
   3   3   2       3424.58       3716.35        93.56 o                         
   4   3   2       1910.18       2057.52        67.88 o                         
   5   3   2          8.49         25.62        17.48 o                         
   6   3   2       1074.77        844.60       242.03 o                         
   7   3   2        107.66         68.98        22.14 o                         
   8   3   2        164.31         37.83        32.07 o                         
  -7   4   2          2.11         26.72        27.64 o                         
  -6   4   2          2.82         35.96        21.53 o                         
  -5   4   2          0.26         11.10        12.30 o                         
  -4   4   2        563.81        570.09        42.90 o                         
  -3   4   2       1724.97       1807.70        85.78 o                         
  -2   4   2       6741.06       7144.28       280.39 o                         
  -1   4   2       1201.57       1062.07       170.14 o                         
   0   4   2       9269.99       8388.05       190.84 o                         
   1   4   2        200.02        165.20        80.33 o                         
   2   4   2        497.23        464.01        61.32 o                         
   3   4   2        927.95       1021.68        22.91 o                         
   4   4   2       1831.09       2243.89       165.87 o                         
   5   4   2        932.58        870.59        50.95 o                         
   6   4   2         70.54         48.65        36.10 o                         
   7   4   2         12.55         11.05        24.74 o                         
   8   4   2         13.70         32.77        27.96 o                         
  -6   5   2          0.13         37.16        25.97 o                         
  -5   5   2        289.52        356.46        65.83 o                         
  -4   5   2        100.89         82.12        11.60 o                         
  -3   5   2       1409.31       1863.69       195.23 o                         
  -2   5   2        536.68        533.91        26.06 o                         
  -1   5   2         48.89         56.92        13.44 o                         
   0   5   2       3379.67       4082.95       116.89 o                         
   1   5   2       1672.10       2049.10        54.85 o                         
   2   5   2       2474.88       2953.20       103.25 o                         
   3   5   2       1764.71       1987.25        47.85 o                         
   4   5   2          4.04         32.46        16.98 o                         
   5   5   2         11.88         20.38        17.57 o                         
   6   5   2        117.30        132.23        70.82 o                         
   7   5   2        872.35        843.54       218.84 o                         
   8   5   2         88.76         76.07        33.13 o                         
  -6   6   2          6.04         23.17        22.85 o                         
  -5   6   2         31.48          5.39        19.31 o                         
  -4   6   2       1242.02       1659.69        38.03 o                         
  -3   6   2        111.97        101.52        56.84 o                         
  -2   6   2         14.16         35.11        16.96 o                         
  -1   6   2         11.46         10.49        11.40 o                         
   0   6   2       3277.94       3959.10        90.92 o                         
   1   6   2          0.24         13.66        12.22 o                         
   2   6   2       1168.03       1297.84        49.59 o                         
   3   6   2        280.71        174.15        67.64 o                         
   4   6   2        674.96        639.14        46.24 o                         
   5   6   2          0.59         29.13        18.42 o                         
   6   6   2         26.31         33.41        27.79 o                         
   7   6   2          0.99         59.78        38.90 o                         
  -5   7   2         57.75         73.56        23.08 o                         
  -4   7   2         55.97         34.88        20.60 o                         
  -3   7   2         31.82         34.35        24.74 o                         
  -2   7   2        511.60        591.56        23.02 o                         
  -1   7   2          7.19          9.21        11.63 o                         
   0   7   2         15.69          9.63        19.59 o                         
   1   7   2         27.12         14.15        13.63 o                         
   2   7   2        184.09        151.15        20.46 o                         
   3   7   2          6.88         13.22        14.63 o                         
   4   7   2         20.06         20.65        16.10 o                         
   5   7   2         24.37         21.57        29.86 o                         
   6   7   2        107.79         54.33        54.33 o                         
   7   7   2         12.48          6.51        40.13 o                         
  -3   8   2          5.61          9.50        20.57 o                         
  -2   8   2         16.48          7.07        18.62 o                         
  -1   8   2        134.17        147.08        81.22 o                         
   0   8   2        222.46        156.55        89.67 o                         
   1   8   2        319.68        246.96       157.42 o                         
   2   8   2        143.73         30.09        22.46 o                         
   3   8   2        161.13         24.01        27.66 o                         
   4   8   2         56.00         35.40        26.65 o                         
   5   8   2         57.63         26.24        31.78 o                         
   6   8   2         44.75          7.13        39.89 o                         
  -1   9   2         33.10         40.75        24.20 o                         
   0   9   2         54.07         19.12        22.52 o                         
   1   9   2          2.42         19.77        21.91 o                         
   2   9   2         23.35         25.17        23.75 o                         
   3   9   2        173.21         58.09        27.37 o                         
   4   9   2         38.82         21.91        29.84 o                         
  -2  -9   3         16.85         25.07        29.53 o                         
  -1  -9   3          2.34         27.40        20.07 o                         
   0  -9   3         70.17         13.01        22.58 o                         
   1  -9   3          3.06         28.73        20.18 o                         
  -5  -8   3         63.99         20.60        31.29 o                         
  -4  -8   3         22.64         10.56        24.03 o                         
  -3  -8   3        173.02        108.72        59.20 o                         
  -2  -8   3         30.96         31.22        19.98 o                         
  -1  -8   3          6.60          9.38        17.34 o                         
   0  -8   3        360.78        460.61       244.37 o                         
   1  -8   3        149.60        184.28       101.98 o                         
   2  -8   3        340.80        434.35       139.68 o                         
   3  -8   3          0.62         37.70        21.52 o                         
  -6  -7   3         27.29         44.55        36.36 o                         
  -5  -7   3          6.70         28.19        31.04 o                         
  -4  -7   3         23.54         21.50        22.64 o                         
  -3  -7   3        962.20       1072.99       485.74 o                         
  -2  -7   3        129.77         89.77        49.73 o                         
  -1  -7   3         50.25         34.92        16.24 o                         
   0  -7   3        318.32        376.23       174.79 o                         
   1  -7   3         36.88         52.40        35.89 o                         
   2  -7   3        377.00        511.72       121.47 o                         
   3  -7   3          1.40         13.73        15.51 o                         
   4  -7   3        570.31       1060.92       362.23 o                         
   5  -7   3          1.66         12.97        16.97 o                         
  -7  -6   3         40.52         90.29        36.54 o                         
  -6  -6   3          1.36         37.57        30.90 o                         
  -5  -6   3        167.46         97.90        69.73 o                         
  -4  -6   3        290.97        195.60        18.82 o                         
  -3  -6   3         73.08         47.39        15.32 o                         
  -2  -6   3        859.72        860.89        21.53 o                         
  -1  -6   3        981.42       1089.27        63.81 o                         
   0  -6   3         43.18         31.95        14.95 o                         
   1  -6   3         19.62         24.42        10.97 o                         
   2  -6   3        144.83        159.21        65.84 o                         
   3  -6   3        264.92        294.02        20.20 o                         
   4  -6   3        302.55        356.80        60.39 o                         
   5  -6   3         23.55         58.24        15.49 o                         
   6  -6   3         11.12         24.31        17.23 o                         
  -7  -5   3        321.85        213.27       131.90 o                         
  -6  -5   3        218.28        292.14        40.09 o                         
  -5  -5   3        940.45       1359.17       707.69 o                         
  -4  -5   3        353.86        335.30       185.99 o                         
  -3  -5   3       1056.31       1255.37       619.15 o                         
  -2  -5   3        937.37       1100.10       560.00 o                         
  -1  -5   3        353.54        343.16       185.96 o                         
   0  -5   3        788.25        569.94       172.91 o                         
   1  -5   3        757.75        882.76       155.56 o                         
   2  -5   3       1695.68       1649.59       256.33 o                         
   3  -5   3       1826.65       2167.85       224.93 o                         
   4  -5   3          5.59          5.74         9.72 o                         
   5  -5   3         63.92         49.94        17.94 o                         
   6  -5   3         59.20         49.85        17.97 o                         
  -8  -4   3          0.61         31.87        34.04 o                         
  -7  -4   3          0.94         56.03        27.90 o                         
  -6  -4   3          3.27         18.69        17.24 o                         
  -5  -4   3         59.50         69.10        21.22 o                         
  -4  -4   3       1012.73        981.54        25.45 o                         
  -3  -4   3       2212.41       2792.94        76.82 o                         
  -2  -4   3        741.71        741.99        19.42 o                         
  -1  -4   3        691.84        636.32        17.14 o                         
   0  -4   3       2060.69       2030.95        40.33 o                         
   1  -4   3          0.01          6.49         9.73 o                         
   2  -4   3       1038.40       1107.13        95.73 o                         
   3  -4   3       1848.26       1906.77        46.28 o                         
   4  -4   3        784.29        938.29        57.13 o                         
   5  -4   3        129.35        114.07        12.46 o                         
   6  -4   3         28.46         15.87        17.39 o                         
   7  -4   3        168.13         79.84        39.07 o                         
  -8  -3   3         10.02         26.04        31.80 o                         
  -7  -3   3         25.10         34.72        25.00 o                         
  -6  -3   3         51.68         66.26        46.90 o                         
  -5  -3   3        819.47        765.06       390.67 o                         
  -4  -3   3        710.84        965.52       444.21 o                         
  -3  -3   3        311.80        228.92       128.02 o                         
  -2  -3   3        219.68        150.04        84.73 o                         
  -1  -3   3       5699.00       5834.40       163.63 o                         
   0  -3   3       8122.05       7781.91       514.43 o                         
   1  -3   3         57.74         73.83        29.59 o                         
   2  -3   3       8114.70       7008.77       112.28 o                         
   3  -3   3         35.21         22.91        10.33 o                         
   4  -3   3        113.60         77.59        42.77 o                         
   5  -3   3          5.28         12.66        10.91 o                         
   6  -3   3       2212.58       1983.63       122.79 o                         
   7  -3   3        112.54        107.95        70.29 o                         
   8  -3   3          5.32         34.97        24.55 o                         
  -8  -2   3          9.16         22.92        29.68 o                         
  -7  -2   3         87.53         54.62        27.11 o                         
  -6  -2   3        568.50        677.29       191.23 o                         
  -5  -2   3       3700.54       3756.71        74.57 o                         
  -4  -2   3        139.26        126.82        15.19 o                         
  -3  -2   3       1449.01       1572.04        90.39 o                         
  -2  -2   3       9059.48       8766.21       166.39 o                         
  -1  -2   3      28896.19      27396.81       348.28 o                         
   0  -2   3      10592.40       9902.49       228.77 o                         
   1  -2   3        574.77        597.81        26.40 o                         
   2  -2   3        143.52        180.82         9.96 o                         
   3  -2   3        254.01        192.85        94.71 o                         
   4  -2   3       3435.23       2991.95       115.43 o                         
   5  -2   3        625.40        519.23       266.97 o                         
   6  -2   3          0.00          8.72        12.18 o                         
   7  -2   3        121.97         35.08        19.35 o                         
   8  -2   3          4.63          9.37        22.40 o                         
  -8  -1   3         36.06         41.26        45.88 o                         
  -7  -1   3         89.57         81.40        24.07 o                         
  -6  -1   3        289.34        288.75        87.77 o                         
  -5  -1   3       4504.46       4337.80       115.32 o                         
  -4  -1   3         12.18         23.15        13.20 o                         
  -3  -1   3      12576.39      10497.56       227.92 o                         
  -2  -1   3        950.71        735.55       188.21 o                         
  -1  -1   3      19249.41      18606.53       302.42 o                         
   0  -1   3       1330.66       1547.76        65.69 o                         
   1  -1   3      14230.41      13206.79      1501.17 o                         
   2  -1   3       9801.48       9311.66       447.81 o                         
   3  -1   3         57.50         87.23        39.99 o                         
   4  -1   3       1799.28       1738.61        33.43 o                         
   5  -1   3       5735.27       5427.64       175.52 o                         
   6  -1   3       2208.93       2302.37       179.30 o                         
   7  -1   3          7.40         15.09        12.70 o                         
   8  -1   3        275.19        302.47       100.11 o                         
  -8   0   3        234.34        314.71       157.29 o                         
  -7   0   3         34.80         83.85        54.19 o                         
  -6   0   3         97.55        115.01        15.97 o                         
  -5   0   3        747.27        755.75        94.16 o                         
  -4   0   3       4348.20       4100.01       161.31 o                         
  -3   0   3        140.01        141.58        11.88 o                         
  -2   0   3       8440.76       8368.14      1058.83 o                         
  -1   0   3      20369.05      19424.85       297.48 o                         
   0   0   3       1464.74       1663.10        51.76 o                         
   1   0   3       2083.53       2112.10        64.66 o                         
   2   0   3       8223.71       7743.50       199.19 o                         
   3   0   3       4722.14       4651.20        92.80 o                         
   4   0   3         81.14         77.80        13.64 o                         
   5   0   3        827.53        776.62        44.93 o                         
   6   0   3         44.77         42.76        13.26 o                         
   7   0   3        368.13        279.94       112.32 o                         
   8   0   3         25.01         30.75        21.08 o                         
   9   0   3          9.10         22.99        25.77 o                         
  -8   1   3         55.58         30.05        28.27 o                         
  -7   1   3        314.15        337.26        63.58 o                         
  -6   1   3        173.05        127.88        32.88 o                         
  -5   1   3         24.95         43.55        14.20 o                         
  -4   1   3       1896.89       1824.03        96.86 o                         
  -3   1   3       1647.81       1625.71       228.04 o                         
  -2   1   3        377.40        269.71        70.23 o                         
  -1   1   3       3511.61       3234.27        81.18 o                         
   0   1   3        634.60        609.59        20.20 o                         
   1   1   3        981.36        840.47       228.87 o                         
   2   1   3       5506.76       5210.72       356.31 o                         
   3   1   3        152.31        151.79         9.82 o                         
   4   1   3       8358.41       8335.94       130.80 o                         
   5   1   3        233.00        243.15        14.17 o                         
   6   1   3        600.86        616.98        94.30 o                         
   7   1   3          0.66         11.60        13.76 o                         
   8   1   3        487.24        674.09       233.60 o                         
   9   1   3        201.83        223.28        63.52 o                         
  -8   2   3         10.83         66.95        30.20 o                         
  -7   2   3         83.42         82.90        27.88 o                         
  -6   2   3        432.83        564.46       106.11 o                         
  -5   2   3         13.88         12.22        14.53 o                         
  -4   2   3         18.42          7.94        12.73 o                         
  -3   2   3      10042.46       8627.39       593.28 o                         
  -2   2   3       5036.17       4596.10       100.07 o                         
  -1   2   3        301.84        244.92       108.18 o                         
   0   2   3         42.53         14.06         6.75 o                         
   1   2   3      94714.67     116458.91       854.13 o                         
   2   2   3       1919.83       2128.46       232.90 o                         
   3   2   3        508.27        490.07        28.68 o                         
   4   2   3         54.65         61.21        12.24 o                         
   5   2   3       2244.04       2464.07       119.89 o                         
   6   2   3       1004.74       1131.68       323.23 o                         
   7   2   3          0.48         17.88        14.42 o                         
   8   2   3        220.91        244.71       175.88 o                         
   9   2   3          0.12         22.35        27.10 o                         
  -7   3   3         66.48         50.15        26.96 o                         
  -6   3   3        441.34        528.81        41.49 o                         
  -5   3   3          0.78          9.79        14.18 o                         
  -4   3   3       1086.68       1336.37       190.36 o                         
  -3   3   3        599.59        608.51        22.15 o                         
  -2   3   3       4477.75       3990.73       311.05 o                         
  -1   3   3      11223.94      10352.35      1057.90 o                         
   0   3   3         26.52         16.40         8.22 o                         
   1   3   3        217.18        134.95        77.35 o                         
   2   3   3       1455.91       1755.69        55.63 o                         
   3   3   3       8124.17       8665.13       192.43 o                         
   4   3   3        701.67        699.35       308.83 o                         
   5   3   3         44.97         49.15        40.96 o                         
   6   3   3        152.16        118.42        76.79 o                         
   7   3   3        134.78         93.60        16.14 o                         
   8   3   3        357.04        281.82        32.81 o                         
  -7   4   3          7.55         39.70        28.96 o                         
  -6   4   3        174.29        197.55        27.62 o                         
  -5   4   3         23.70         50.07        16.55 o                         
  -4   4   3         27.81         38.50        11.38 o                         
  -3   4   3       2752.04       3198.83       175.59 o                         
  -2   4   3       3707.21       3975.64       310.45 o                         
  -1   4   3       1431.79       1125.05       102.50 o                         
   0   4   3       3110.71       3241.08       110.02 o                         
   1   4   3      10990.45      10890.90      1208.39 o                         
   2   4   3       1202.57       1154.05       226.58 o                         
   3   4   3          1.21         13.56        12.76 o                         
   4   4   3        184.43        174.21        17.15 o                         
   5   4   3       1560.56       1574.39       240.94 o                         
   6   4   3        216.23        155.32        36.75 o                         
   7   4   3          1.09         19.48        23.96 o                         
   8   4   3          3.06         31.30        26.62 o                         
  -6   5   3        308.46        421.46        94.15 o                         
  -5   5   3         17.38         34.60        19.11 o                         
  -4   5   3          5.36          3.11        10.96 o                         
  -3   5   3        838.29        814.46        24.34 o                         
  -2   5   3        276.03        197.48        22.67 o                         
  -1   5   3       1991.95       2291.57       301.76 o                         
   0   5   3        110.70         35.03        22.37 o                         
   1   5   3       1363.30       1545.64        40.46 o                         
   2   5   3       1427.11       1492.80        36.80 o                         
   3   5   3         76.78         50.05        37.03 o                         
   4   5   3        185.27        234.49       130.36 o                         
   5   5   3         96.25        132.33        74.51 o                         
   6   5   3        115.24        106.62        57.17 o                         
   7   5   3        277.52        402.26       226.66 o                         
   8   5   3         31.88         18.67        30.10 o                         
  -5   6   3         19.57         26.88        19.67 o                         
  -4   6   3        105.86        124.35        48.56 o                         
  -3   6   3         28.59         29.48        21.70 o                         
  -2   6   3          3.06         14.78        11.47 o                         
  -1   6   3        474.41        501.57       266.65 o                         
   0   6   3        401.08        212.08       119.87 o                         
   1   6   3         40.59         35.06        12.97 o                         
   2   6   3         40.06          6.98        13.98 o                         
   3   6   3       3071.00       4241.12       715.69 o                         
   4   6   3       1305.68       1482.94       328.68 o                         
   5   6   3         49.70         11.44        18.09 o                         
   6   6   3         38.96         37.90        27.58 o                         
   7   6   3        118.85        134.89        96.39 o                         
  -4   7   3        144.53        161.82        27.91 o                         
  -3   7   3          0.60         11.15        18.08 o                         
  -2   7   3        134.88        116.17        35.28 o                         
  -1   7   3        250.67        261.64        33.50 o                         
   0   7   3        237.92        131.61        86.18 o                         
   1   7   3        278.91         57.84        31.41 o                         
   2   7   3        179.11        120.82        68.34 o                         
   3   7   3        244.85        346.96       189.22 o                         
   4   7   3        305.43        201.30       113.84 o                         
   5   7   3        339.58        325.48       175.40 o                         
   6   7   3          0.13         49.53        37.33 o                         
   7   7   3         35.65         42.70        37.69 o                         
  -3   8   3          0.07         28.66        20.86 o                         
  -2   8   3        193.98        287.79       158.91 o                         
  -1   8   3        464.95        815.81       433.07 o                         
   0   8   3          3.45         19.80        18.95 o                         
   1   8   3        243.87        268.08        35.74 o                         
   2   8   3         47.68         17.00        21.47 o                         
   3   8   3        589.17        495.02       244.09 o                         
   4   8   3         52.43         11.31        26.01 o                         
   5   8   3        140.49         29.96        33.02 o                         
   6   8   3         18.24         87.79        66.96 o                         
  -1   9   3         11.90         31.23        21.96 o                         
   0   9   3        224.59        102.81        64.00 o                         
   1   9   3         82.71         20.85        23.21 o                         
   2   9   3          9.34         41.36        23.62 o                         
   3   9   3         39.39         29.82        25.56 o                         
   4   9   3         23.90         13.70        29.16 o                         
  -1  -9   4          1.78         11.82        19.94 o                         
   0  -9   4          2.01          1.99        21.08 o                         
  -4  -8   4          2.71         37.00        24.65 o                         
  -3  -8   4        234.13        175.30        83.92 o                         
  -2  -8   4         10.91          1.07        29.25 o                         
  -1  -8   4         98.29         60.35        38.54 o                         
   0  -8   4        238.23        280.94       159.54 o                         
   1  -8   4          2.91         22.61        16.28 o                         
   2  -8   4          7.58         24.88        15.97 o                         
   3  -8   4         23.44         13.51        17.20 o                         
  -5  -7   4        394.28        503.39       277.68 o                         
  -4  -7   4        322.69        356.11       200.04 o                         
  -3  -7   4        120.11        147.78        28.91 o                         
  -2  -7   4        125.97        117.59        65.52 o                         
  -1  -7   4         88.21         88.19        48.66 o                         
   0  -7   4         50.87         26.20        11.84 o                         
   1  -7   4         75.65         31.30        19.91 o                         
   2  -7   4        304.65        396.51       147.54 o                         
   3  -7   4        262.30        396.04       164.90 o                         
   4  -7   4         38.62         35.49        32.95 o                         
  -6  -6   4          4.77         21.63        32.78 o                         
  -5  -6   4        136.07         47.53        29.87 o                         
  -4  -6   4        132.20         45.43        36.16 o                         
  -3  -6   4        348.51        320.15        30.21 o                         
  -2  -6   4         48.99          7.70        12.94 o                         
  -1  -6   4        141.49        122.42        17.65 o                         
   0  -6   4       1721.42       1885.40        81.69 o                         
   1  -6   4         19.31         31.23        10.47 o                         
   2  -6   4          0.62         19.59        12.40 o                         
   3  -6   4         11.11          1.90         9.14 o                         
   4  -6   4         67.64         86.97        14.05 o                         
   5  -6   4        255.52        375.12       106.46 o                         
   6  -6   4          2.84          8.19        16.82 o                         
  -7  -5   4          0.79         27.75        32.46 o                         
  -6  -5   4        227.72        192.27       107.10 o                         
  -5  -5   4         34.26         63.57        30.90 o                         
  -4  -5   4         14.27         34.16        17.14 o                         
  -3  -5   4        271.86        331.39       183.30 o                         
  -2  -5   4       1898.46       1944.46       775.89 o                         
  -1  -5   4        253.08        436.11       234.28 o                         
   0  -5   4        871.12        837.88       210.82 o                         
   1  -5   4        836.35        928.88       130.55 o                         
   2  -5   4        521.06        569.49       128.24 o                         
   3  -5   4        945.56        930.09       134.23 o                         
   4  -5   4        677.49        753.08       119.21 o                         
   5  -5   4        698.87        666.95       118.32 o                         
   6  -5   4         18.33         17.78        17.09 o                         
  -7  -4   4         11.44         20.57        29.59 o                         
  -6  -4   4         10.66         52.34        40.19 o                         
  -5  -4   4        188.80        170.78        24.24 o                         
  -4  -4   4       3304.77       4446.01       171.38 o                         
  -3  -4   4       1583.10       2090.71        58.63 o                         
  -2  -4   4       2388.51       2761.26       191.90 o                         
  -1  -4   4       6223.88       6512.38       605.21 o                         
   0  -4   4       4755.64       4140.09       124.38 o                         
   1  -4   4       4333.24       4311.43       153.96 o                         
   2  -4   4          6.28          5.54         8.80 o                         
   3  -4   4          0.68          6.12         9.54 o                         
   4  -4   4         76.71         76.80        21.30 o                         
   5  -4   4         17.07         22.71        16.09 o                         
   6  -4   4        117.24         88.96        56.95 o                         
   7  -4   4         11.95         14.07        18.50 o                         
  -8  -3   4        159.78        152.88        35.77 o                         
  -7  -3   4         26.92         13.52        27.03 o                         
  -6  -3   4        183.80        255.94       151.44 o                         
  -5  -3   4        171.08        202.42       110.73 o                         
  -4  -3   4        714.60        845.10       448.33 o                         
  -3  -3   4         37.55         23.29        14.19 o                         
  -2  -3   4       8671.70       9400.64       204.65 o                         
  -1  -3   4        544.84        508.17       247.24 o                         
   0  -3   4        572.57        478.40        91.75 o                         
   1  -3   4       8159.89       7938.05       123.75 o                         
   2  -3   4       1184.02       1032.53        85.80 o                         
   3  -3   4        453.63        437.60        35.54 o                         
   4  -3   4        544.67        498.65        15.04 o                         
   5  -3   4        619.72        440.23        79.08 o                         
   6  -3   4        559.39        350.86       116.19 o                         
   7  -3   4         13.05         25.65        18.06 o                         
   8  -3   4        103.42         16.85        24.58 o                         
  -8  -2   4          7.23         53.09        31.56 o                         
  -7  -2   4         64.58          2.73        33.50 o                         
  -6  -2   4          6.12         15.50        16.45 o                         
  -5  -2   4         11.98         23.63        16.21 o                         
  -4  -2   4        380.05        326.96        22.51 o                         
  -3  -2   4       8156.65       7601.66       171.14 o                         
  -2  -2   4       4183.58       4117.38       110.44 o                         
  -1  -2   4        599.78        607.48        71.70 o                         
   0  -2   4          2.51          9.92         8.29 o                         
   1  -2   4       3807.75       3665.44       205.84 o                         
   2  -2   4       2782.56       2538.83        64.92 o                         
   3  -2   4       6125.97       5433.66       250.35 o                         
   4  -2   4        170.44         89.92        52.21 o                         
   5  -2   4        125.18         62.02        44.41 o                         
   6  -2   4        337.62        255.65       111.38 o                         
   7  -2   4          1.17          4.85        18.29 o                         
   8  -2   4          0.03          5.59        22.11 o                         
  -8  -1   4        162.28        127.54        31.63 o                         
  -7  -1   4         91.65         67.81        24.77 o                         
  -6  -1   4        776.01        695.86       135.94 o                         
  -5  -1   4        517.82        464.14       197.91 o                         
  -4  -1   4        364.89        254.24       138.63 o                         
  -3  -1   4       1186.58        984.16       152.54 o                         
  -2  -1   4       1662.70       1444.05       138.60 o                         
  -1  -1   4       2062.46       2030.01        59.89 o                         
   0  -1   4       6174.69       6143.28       175.88 o                         
   1  -1   4       3230.99       3047.88       231.81 o                         
   2  -1   4       1163.21       1166.94        56.68 o                         
   3  -1   4       5176.44       5051.08        90.38 o                         
   4  -1   4         34.52         51.88         9.29 o                         
   5  -1   4        184.46        161.18        48.53 o                         
   6  -1   4         75.06         64.15        12.67 o                         
   7  -1   4        943.13        952.25       128.02 o                         
   8  -1   4         30.74         25.16        21.46 o                         
  -8   0   4          0.10         21.20        29.19 o                         
  -7   0   4         53.57         53.34        27.16 o                         
  -6   0   4        305.59        296.01        52.88 o                         
  -5   0   4        527.62        524.01        88.37 o                         
  -4   0   4         68.70         80.13        13.49 o                         
  -3   0   4        118.09         96.70        12.00 o                         
  -2   0   4      10212.53       9434.19       568.70 o                         
  -1   0   4       2848.94       2462.19        70.80 o                         
   0   0   4       8819.10       8599.94       189.05 o                         
   1   0   4      11210.63      11950.72       140.58 o                         
   2   0   4      48377.40      50650.96       649.65 o                         
   3   0   4       2522.71       2365.63       119.28 o                         
   4   0   4       4211.25       3719.29        74.84 o                         
   5   0   4         11.47         27.82        12.02 o                         
   6   0   4       1239.41       1305.17       107.63 o                         
   7   0   4         43.09         42.02        30.31 o                         
   8   0   4        113.94         74.04        31.97 o                         
  -8   1   4        115.07        111.28        31.40 o                         
  -7   1   4         31.07         81.32        25.04 o                         
  -6   1   4        443.96        460.59        18.84 o                         
  -5   1   4       1451.13       1625.64        52.87 o                         
  -4   1   4       1304.57       1320.09       118.31 o                         
  -3   1   4       1451.92       1366.89       207.41 o                         
  -2   1   4         41.26         51.19        18.95 o                         
  -1   1   4       9501.21       8495.50       161.50 o                         
   0   1   4       2219.91       2335.47        93.91 o                         
   1   1   4       6876.31       8068.53       149.24 o                         
   2   1   4        299.87        264.17        97.93 o                         
   3   1   4        203.58        167.06         9.79 o                         
   4   1   4       2545.78       2430.19       163.54 o                         
   5   1   4        394.27        377.80        20.32 o                         
   6   1   4         26.17         28.54        13.14 o                         
   7   1   4        244.46        258.86        76.10 o                         
   8   1   4         10.69         23.20        20.93 o                         
   9   1   4          7.91         26.30        25.65 o                         
  -7   2   4         95.09         69.78        45.07 o                         
  -6   2   4        544.37        693.98        98.87 o                         
  -5   2   4        170.82        185.31        47.77 o                         
  -4   2   4        121.54        108.57        21.12 o                         
  -3   2   4         14.88          9.24        10.90 o                         
  -2   2   4       1057.34       1032.09        85.29 o                         
  -1   2   4      23284.57      20949.45       277.79 o                         
   0   2   4      12514.91      12608.62       214.48 o                         
   1   2   4         56.23         50.26        31.62 o                         
   2   2   4        193.52        193.07        56.50 o                         
   3   2   4       6616.70       7000.71       687.80 o                         
   4   2   4       1205.71       1284.06        63.49 o                         
   5   2   4        945.18       1006.99        78.97 o                         
   6   2   4        371.41        426.36       154.72 o                         
   7   2   4         99.07        166.37        70.05 o                         
   8   2   4          2.53         14.62        21.90 o                         
   9   2   4         24.82         49.90        27.05 o                         
  -7   3   4         53.83         45.87        28.75 o                         
  -6   3   4        341.78        514.80       100.96 o                         
  -5   3   4        195.76        214.96        15.57 o                         
  -4   3   4       2459.07       2387.32       146.18 o                         
  -3   3   4       1295.78       1238.03        80.47 o                         
  -2   3   4       2768.48       2368.12       233.49 o                         
  -1   3   4          2.96         10.70         8.07 o                         
   0   3   4        556.22        327.20       189.96 o                         
   1   3   4        416.90        409.14        17.70 o                         
   2   3   4       5826.54       7924.37       178.66 o                         
   3   3   4        349.89        369.15       205.35 o                         
   4   3   4       5103.90       5658.13       135.25 o                         
   5   3   4         32.99          9.14        13.86 o                         
   6   3   4         27.39         32.96        19.80 o                         
   7   3   4        231.90        271.72        46.18 o                         
   8   3   4        133.27        147.79        25.24 o                         
  -7   4   4          0.83         60.69        29.92 o                         
  -6   4   4         40.66         31.32        23.05 o                         
  -5   4   4         14.58          7.78        12.11 o                         
  -4   4   4         51.08         44.71        11.73 o                         
  -3   4   4        141.29         91.27        49.03 o                         
  -2   4   4       1279.33       1174.10       156.55 o                         
  -1   4   4        278.43        227.17       121.63 o                         
   0   4   4         91.78         32.85        14.85 o                         
   1   4   4        461.18        403.89       125.22 o                         
   2   4   4       6980.12       7828.65       926.70 o                         
   3   4   4          2.06         15.17        13.16 o                         
   4   4   4       4461.35       5637.11       237.98 o                         
   5   4   4        266.20        284.18        24.33 o                         
   6   4   4        758.77        700.08       282.92 o                         
   7   4   4         10.11         41.21        23.32 o                         
   8   4   4        187.34        370.10       237.51 o                         
  -6   5   4        113.44        111.98        25.95 o                         
  -5   5   4        259.04        265.03        21.36 o                         
  -4   5   4        349.38        427.48        14.22 o                         
  -3   5   4        855.64        952.83        57.77 o                         
  -2   5   4        315.34        284.83        27.48 o                         
  -1   5   4          6.81         13.92        10.47 o                         
   0   5   4       1612.85       1391.53       680.53 o                         
   1   5   4       3890.19       3881.05       101.66 o                         
   2   5   4        201.15        266.42       150.95 o                         
   4   5   4       1176.21       1568.40        35.32 o                         
   5   5   4        656.69        873.60       451.79 o                         
   6   5   4         31.72         13.94        16.58 o                         
   7   5   4         30.50         27.18        27.13 o                         
   8   5   4         14.11         37.45        29.14 o                         
  -5   6   4        134.50        178.31        57.10 o                         
  -4   6   4        240.63        340.70       146.92 o                         
  -3   6   4         41.98         78.27        46.63 o                         
  -2   6   4          0.42         15.79        11.55 o                         
  -1   6   4        342.92        290.52       156.43 o                         
   0   6   4       2211.77       2392.28        70.67 o                         
   1   6   4        220.83        170.42        85.18 o                         
   2   6   4       2630.33       3060.38       183.81 o                         
   3   6   4          0.20         13.53        14.52 o                         
   4   6   4         47.32         26.58        17.12 o                         
   5   6   4        614.40        600.04       116.47 o                         
   6   6   4        279.14        209.82       102.44 o                         
   7   6   4          0.21          1.22        30.82 o                         
  -4   7   4          0.93         37.31        20.50 o                         
  -3   7   4        213.17        217.76        31.37 o                         
  -2   7   4        221.24        241.79        66.21 o                         
  -1   7   4        116.12         96.62        39.74 o                         
   0   7   4        348.72        180.47       114.96 o                         
   1   7   4        602.74        293.28       164.99 o                         
   2   7   4         82.00         47.86        24.12 o                         
   3   7   4          1.68          9.43        14.48 o                         
   4   7   4          8.26         25.92        22.63 o                         
   5   7   4          2.42         40.98        28.90 o                         
   6   7   4        109.61         19.90        41.25 o                         
   7   7   4         58.66         45.56        37.37 o                         
  -3   8   4         11.88         39.23        30.23 o                         
  -2   8   4         97.95        206.10        28.43 o                         
  -1   8   4          1.17         26.04        18.30 o                         
   0   8   4         29.09         15.77        18.83 o                         
   1   8   4          0.40         10.58        19.33 o                         
   2   8   4         29.75         18.42        21.06 o                         
   3   8   4          0.05         53.57        22.52 o                         
   4   8   4         26.25         25.65        26.23 o                         
   5   8   4          1.72         30.13        31.09 o                         
   6   8   4          4.60         55.80        37.86 o                         
  -1   9   4         74.27         79.48        24.03 o                         
   0   9   4         15.30          4.57        22.52 o                         
   1   9   4         53.80         33.59        23.15 o                         
   2   9   4         98.62         72.60        32.90 o                         
   3   9   4         37.82         20.14        25.89 o                         
   4   9   4         17.70         14.26        29.46 o                         
  -4  -8   5          2.31         18.80        24.61 o                         
  -3  -8   5         32.02         37.20        30.24 o                         
  -2  -8   5         27.22          9.54        19.41 o                         
  -1  -8   5         94.83         61.81        51.93 o                         
   0  -8   5         30.20         31.84        18.14 o                         
   1  -8   5        177.29        288.00       154.40 o                         
   2  -8   5          4.40         10.89        14.85 o                         
   3  -8   5          1.33         11.24        15.49 o                         
  -5  -7   5         43.46         49.75        40.43 o                         
  -4  -7   5        205.52        140.59        77.51 o                         
  -3  -7   5         23.93         28.15        20.23 o                         
  -2  -7   5         26.15         29.78        17.43 o                         
  -1  -7   5        209.57        142.03        78.13 o                         
   0  -7   5        628.23        922.28       370.97 o                         
   1  -7   5         25.00         24.56        20.77 o                         
   2  -7   5         51.81         52.89        46.67 o                         
   3  -7   5        211.76        352.26       142.77 o                         
   4  -7   5          0.02         11.98        13.62 o                         
  -6  -6   5         32.57          5.50        34.61 o                         
  -5  -6   5         25.45         33.71        30.03 o                         
  -4  -6   5          6.59         15.08        34.49 o                         
  -3  -6   5        152.82         73.12        24.99 o                         
  -2  -6   5       3639.20       4649.02        51.08 o                         
  -1  -6   5        289.50        288.45        16.77 o                         
   0  -6   5         71.89         56.08        33.09 o                         
   1  -6   5         65.76         52.36        27.28 o                         
   2  -6   5       1922.25       2563.11       186.83 o                         
   3  -6   5          7.13          1.95        12.11 o                         
   4  -6   5          6.97         24.96        24.91 o                         
   5  -6   5         74.32         90.35        34.14 o                         
  -7  -5   5          4.14         18.58        34.77 o                         
  -6  -5   5          1.83         34.00        30.08 o                         
  -5  -5   5        199.48        309.08       171.51 o                         
  -4  -5   5        389.14        555.80        28.29 o                         
  -3  -5   5        414.61        582.33       311.99 o                         
  -2  -5   5         46.28         25.23        12.58 o                         
  -1  -5   5        129.31        104.30        58.52 o                         
   0  -5   5       1102.50       1142.16       215.31 o                         
   1  -5   5         26.09          8.82         9.56 o                         
   2  -5   5        133.26        110.88        39.59 o                         
   3  -5   5         29.67         15.59         9.10 o                         
   4  -5   5         32.80         71.55        23.64 o                         
   5  -5   5         39.10         34.59        14.21 o                         
   6  -5   5          3.97         23.64        16.67 o                         
  -7  -4   5        180.73        197.63       111.60 o                         
  -6  -4   5         72.61         70.51        71.03 o                         
  -5  -4   5         41.07         21.64        17.67 o                         
  -4  -4   5        111.94         79.30        17.75 o                         
  -3  -4   5       1463.04       2029.27        35.85 o                         
  -2  -4   5       3988.49       4809.99       268.22 o                         
  -1  -4   5        123.74        102.34        12.22 o                         
   0  -4   5       3733.00       3311.32        97.97 o                         
   1  -4   5       4047.12       3689.04        64.73 o                         
   2  -4   5        316.42        317.37        53.57 o                         
   3  -4   5       1392.52       1436.57        29.07 o                         
   4  -4   5         48.15         42.54        10.30 o                         
   5  -4   5          2.93          7.55         9.99 o                         
   6  -4   5          6.42         18.13        16.07 o                         
   7  -4   5        277.98        121.85        20.68 o                         
  -7  -3   5         46.37         30.83        28.32 o                         
  -6  -3   5        621.45        706.81       341.04 o                         
  -5  -3   5       1157.73       1442.87       630.82 o                         
  -4  -3   5          4.44          5.14        15.19 o                         
  -3  -3   5       1608.62       1721.87        49.22 o                         
  -2  -3   5         34.84         65.05        41.35 o                         
  -1  -3   5       5247.53       4512.96       126.16 o                         
   0  -3   5        279.26        235.81        97.10 o                         
   1  -3   5         44.49         37.84        10.39 o                         
   2  -3   5       5862.97       5362.63        86.67 o                         
   3  -3   5       1395.99       1277.49       129.22 o                         
   4  -3   5       3129.33       2906.23       128.12 o                         
   5  -3   5        435.00        364.88        13.69 o                         
   6  -3   5         40.43         22.50        18.15 o                         
   7  -3   5         84.25         48.37        35.88 o                         
  -8  -2   5          7.07         17.95        33.52 o                         
  -7  -2   5         14.49         34.94        26.08 o                         
  -6  -2   5         49.23         57.83        37.61 o                         
  -5  -2   5        127.96         86.70        16.84 o                         
  -4  -2   5        293.92        288.63        18.19 o                         
  -3  -2   5          1.86          4.86        12.81 o                         
  -2  -2   5       1568.69       1451.90       129.71 o                         
  -1  -2   5       2249.08       2121.53       131.65 o                         
   0  -2   5       9092.24       9064.15       208.22 o                         
   1  -2   5      19808.50      18964.79       604.43 o                         
   2  -2   5         18.19         32.98         8.47 o                         
   3  -2   5        655.32        640.50        14.11 o                         
   4  -2   5       6100.19       5922.04       435.82 o                         
   5  -2   5       2164.83       1925.04       145.31 o                         
   6  -2   5          7.19          2.84        10.60 o                         
   7  -2   5        215.90        108.94        47.51 o                         
   8  -2   5          0.29         18.73        21.95 o                         
  -8  -1   5         33.70         24.66        32.14 o                         
  -7  -1   5       1202.07       1024.52       198.63 o                         
  -6  -1   5        260.18        256.83       119.67 o                         
  -5  -1   5          2.87         14.62        14.80 o                         
  -4  -1   5          2.84          7.34        13.13 o                         
  -3  -1   5       6978.12       6996.70       161.85 o                         
  -2  -1   5       2783.21       2870.94        79.18 o                         
  -1  -1   5        275.63        179.65        99.09 o                         
   0  -1   5      15730.24      15969.52       282.09 o                         
   1  -1   5         20.06         15.47         7.47 o                         
   2  -1   5       4532.06       4014.81       116.83 o                         
   3  -1   5        842.20        747.37        48.47 o                         
   4  -1   5       2828.98       2807.70        57.29 o                         
   5  -1   5         64.85         91.72        10.67 o                         
   6  -1   5         16.77         26.56        18.23 o                         
   7  -1   5          9.37         24.75        17.43 o                         
   8  -1   5          4.52          8.60        20.83 o                         
  -8   0   5          0.04          4.73        30.88 o                         
  -7   0   5         17.51         12.42        24.94 o                         
  -6   0   5         10.77          7.41        15.33 o                         
  -5   0   5       2256.85       2462.16       215.50 o                         
  -4   0   5         64.88         41.12        13.48 o                         
  -3   0   5       1255.00       1203.31       135.16 o                         
  -2   0   5        376.30        300.96       156.51 o                         
  -1   0   5        409.94        341.35       187.32 o                         
   0   0   5      30045.05      33437.25       426.71 o                         
   1   0   5        188.38        183.30         8.10 o                         
   2   0   5       7346.70       7038.52       148.10 o                         
   3   0   5       9897.36       9647.36       121.61 o                         
   4   0   5       3680.12       3737.04        92.06 o                         
   5   0   5         65.30         62.37        11.24 o                         
   6   0   5         18.12         16.48        12.11 o                         
   7   0   5         56.54         33.68        12.89 o                         
   8   0   5          2.28         35.83        20.74 o                         
  -7   1   5        399.42        355.41        31.15 o                         
  -6   1   5          9.53         12.83        15.56 o                         
  -5   1   5         20.45         18.51        14.76 o                         
  -4   1   5       1682.63       1597.64       125.14 o                         
  -3   1   5       8889.94       8187.67       702.17 o                         
  -2   1   5       3035.72       2788.65       186.91 o                         
  -1   1   5          0.91          4.52         8.01 o                         
   0   1   5       2458.13       2568.39        71.41 o                         
   1   1   5         59.99         32.27        17.87 o                         
   2   1   5         18.94          8.12         6.83 o                         
   3   1   5       1009.24        962.96        89.29 o                         
   4   1   5       2121.36       2272.91       117.94 o                         
   5   1   5       4647.35       4755.75        73.72 o                         
   6   1   5        437.18        453.34        42.13 o                         
   7   1   5        229.04        244.78        32.17 o                         
   8   1   5         61.62        106.24        32.85 o                         
   9   1   5          7.67          4.53        25.46 o                         
  -7   2   5         21.08         52.90        39.28 o                         
  -6   2   5          2.07         19.25        22.55 o                         
  -5   2   5          8.21         12.66        14.67 o                         
  -4   2   5        957.07        807.14        79.13 o                         
  -3   2   5       1270.70       1345.18       112.66 o                         
  -2   2   5        268.31        205.35       111.98 o                         
  -1   2   5       4026.80       3411.05       109.52 o                         
   0   2   5       2117.22       1980.03        55.50 o                         
   1   2   5          2.85          3.54         7.09 o                         
   2   2   5       3173.08       3478.78       570.73 o                         
   3   2   5       5243.58       5490.66       656.13 o                         
   4   2   5       1327.95       1290.35        72.57 o                         
   5   2   5        265.08        305.95        66.24 o                         
   6   2   5         14.77         22.59        13.73 o                         
   7   2   5       1060.22       1112.39       400.89 o                         
   8   2   5         10.26         39.50        21.62 o                         
   9   2   5         98.01        171.50       122.24 o                         
  -7   3   5         40.39         51.25        29.86 o                         
  -6   3   5          6.39         12.98        23.28 o                         
  -5   3   5       2085.11       2308.56       227.03 o                         
  -4   3   5       2341.58       2579.66       197.38 o                         
  -3   3   5         48.18         16.42        11.00 o                         
  -2   3   5          7.06         33.66        20.58 o                         
  -1   3   5       7592.64       7644.44       337.19 o                         
   0   3   5          0.69          4.86         8.53 o                         
   1   3   5        200.75        317.76       176.71 o                         
   2   3   5       9200.69      11262.41       202.41 o                         
   3   3   5        702.70       1068.99       530.91 o                         
   4   3   5       2255.19       2469.65       301.34 o                         
   5   3   5        264.17        407.59       217.35 o                         
   6   3   5       2836.87       3301.88       323.24 o                         
   7   3   5         33.28         72.51        21.36 o                         
   8   3   5          0.40         36.10        23.15 o                         
  -6   4   5        102.60        201.08        39.61 o                         
  -5   4   5        137.47        132.38        19.88 o                         
  -4   4   5        294.92        189.06        90.64 o                         
  -3   4   5       2369.58       2506.15        46.61 o                         
  -2   4   5         42.31         29.83        12.45 o                         
  -1   4   5       2400.14       2198.54        47.45 o                         
   0   4   5         61.69         26.20        10.65 o                         
   1   4   5       6867.29       8543.46      1065.88 o                         
   2   4   5       4037.89       5579.48       641.72 o                         
   3   4   5       2179.97       3047.26       306.16 o                         
   4   4   5        619.89        696.76        79.10 o                         
   5   4   5        538.58        454.69        69.36 o                         
   6   4   5       1044.56       1212.52       398.62 o                         
   7   4   5          0.71         73.81        23.24 o                         
   8   4   5         79.91         60.85        55.65 o                         
  -6   5   5          4.64         47.62        23.57 o                         
  -5   5   5        446.25        460.80        85.54 o                         
  -4   5   5         37.82         34.98        15.32 o                         
  -3   5   5        674.75        715.28        52.24 o                         
  -2   5   5         74.29         71.64        29.04 o                         
  -1   5   5       2217.60       2612.93       201.06 o                         
   0   5   5        323.27        133.09        87.58 o                         
   1   5   5        120.24         55.64        31.79 o                         
   2   5   5        733.40        993.09       550.46 o                         
   3   5   5        560.10        620.19       339.64 o                         
   4   5   5        464.74        594.59        27.61 o                         
   5   5   5        294.79        301.95       164.60 o                         
   6   5   5         39.61         89.46        21.93 o                         
   7   5   5        227.50        162.60        93.25 o                         
   8   5   5          0.88         42.84        29.01 o                         
  -5   6   5         57.40         71.78        38.61 o                         
  -4   6   5          7.60         22.29        20.94 o                         
  -3   6   5          3.45         10.92        16.36 o                         
  -2   6   5        757.20        905.37       326.38 o                         
  -1   6   5       1295.62       1451.59       350.85 o                         
   0   6   5         79.01         22.86        13.10 o                         
   1   6   5        680.91        920.31       115.24 o                         
   2   6   5         90.92         43.20        33.25 o                         
   3   6   5         96.55         51.22        27.40 o                         
   4   6   5          0.04         11.53        16.09 o                         
   5   6   5        208.29        179.31        20.22 o                         
   6   6   5        103.27         41.97        27.29 o                         
   7   6   5          9.80         30.22        32.99 o                         
  -4   7   5         75.51         49.09        22.26 o                         
  -3   7   5         99.15        102.39        21.24 o                         
  -2   7   5        590.07        620.67        25.19 o                         
  -1   7   5          4.32          2.97        11.55 o                         
   0   7   5          7.63         15.27        12.45 o                         
   1   7   5        552.49        253.66       144.29 o                         
   2   7   5        320.37        327.95       183.61 o                         
   3   7   5        421.58        427.52       232.05 o                         
   4   7   5        313.73        209.93       115.62 o                         
   5   7   5         59.07         47.62        38.22 o                         
   6   7   5          9.19          8.66        31.97 o                         
   7   7   5         52.28         84.56        37.44 o                         
  -3   8   5        207.58        330.24       178.79 o                         
  -2   8   5         30.38         37.30        20.98 o                         
  -1   8   5         45.96         88.67        48.89 o                         
   0   8   5         58.05         34.24        19.80 o                         
   1   8   5        378.97        206.53       129.72 o                         
   2   8   5         17.11         34.47        21.00 o                         
   3   8   5        126.63         44.71        27.86 o                         
   4   8   5         54.31         38.34        26.66 o                         
   5   8   5         96.94         24.32        33.36 o                         
  -1   9   5        135.54        146.58        59.29 o                         
   0   9   5         13.43         19.37        23.00 o                         
   1   9   5         21.57         19.48        23.62 o                         
   2   9   5         10.54         23.56        24.91 o                         
   3   9   5         15.98         69.50        26.90 o                         
   4   9   5         24.77         24.77        29.95 o                         
  -3  -8   6         64.16         52.68        23.12 o                         
  -2  -8   6          1.09         18.87        19.43 o                         
  -1  -8   6        239.78        387.17       216.24 o                         
   0  -8   6          4.87         24.32        17.55 o                         
   1  -8   6         85.56        101.21        52.29 o                         
   2  -8   6         44.12         42.74        31.33 o                         
  -5  -7   6         13.87         30.52        34.23 o                         
  -4  -7   6         25.11         14.59        24.41 o                         
  -3  -7   6          6.86         21.54        20.33 o                         
  -2  -7   6         76.69         80.42        24.72 o                         
  -1  -7   6        107.11        101.45        55.49 o                         
   0  -7   6          0.03         13.39        15.19 o                         
   1  -7   6          0.16         14.07        13.06 o                         
   2  -7   6         15.78         63.27        20.16 o                         
   3  -7   6          0.86         20.58        13.23 o                         
   4  -7   6         50.60         58.45        37.34 o                         
  -6  -6   6          9.79         25.45        36.43 o                         
  -5  -6   6         95.10         65.46        32.34 o                         
  -4  -6   6          6.19         53.43        29.50 o                         
  -3  -6   6          2.69         25.16        18.68 o                         
  -2  -6   6        541.88        527.48        97.44 o                         
  -1  -6   6         64.87         29.46        16.97 o                         
   0  -6   6        680.35        743.72       317.86 o                         
   1  -6   6        909.00       1062.12       189.62 o                         
   2  -6   6        551.38        515.64       110.33 o                         
   3  -6   6        150.07        129.68        13.51 o                         
   4  -6   6          0.07         13.88        12.49 o                         
   5  -6   6         22.01         41.42        14.31 o                         
  -6  -5   6        139.89        259.14       166.95 o                         
  -5  -5   6        398.73        548.18       298.03 o                         
  -4  -5   6          9.06          8.83        16.64 o                         
  -3  -5   6         29.25         47.26        23.00 o                         
  -2  -5   6        749.07        938.20       451.86 o                         
  -1  -5   6          7.20         24.14        16.14 o                         
   0  -5   6        117.85         79.94        46.27 o                         
   1  -5   6       1912.18       2306.95        66.24 o                         
   2  -5   6          1.23          3.42         8.24 o                         
   3  -5   6        498.32        494.45        89.50 o                         
   4  -5   6         53.17         77.66        39.79 o                         
   5  -5   6        557.45        578.86       222.76 o                         
   6  -5   6         14.16         17.07        15.99 o                         
  -7  -4   6         33.93         72.23        33.29 o                         
  -6  -4   6         39.79         21.72        29.39 o                         
  -5  -4   6          9.40         13.34        17.13 o                         
  -4  -4   6        267.58        250.75        20.84 o                         
  -3  -4   6         52.65         55.11        21.07 o                         
  -2  -4   6          2.25         22.47        12.27 o                         
  -1  -4   6       2395.20       2275.90       102.51 o                         
   0  -4   6        619.31        515.85       278.88 o                         
   1  -4   6       1710.54       1622.89       172.14 o                         
   2  -4   6         43.44         29.69         8.98 o                         
   3  -4   6       1234.82       1343.42        80.05 o                         
   4  -4   6        118.99        115.27        10.26 o                         
   5  -4   6       1110.90       1233.64       167.11 o                         
   6  -4   6        119.62         87.82        19.40 o                         
   7  -4   6          2.03          6.14        17.35 o                         
  -7  -3   6        143.29        114.59        53.65 o                         
  -6  -3   6       1014.31       1038.13       361.32 o                         
  -5  -3   6        431.81        400.62       215.44 o                         
  -4  -3   6       1527.16       1616.91       774.36 o                         
  -3  -3   6         87.58        105.27        58.51 o                         
  -2  -3   6       2931.30       3092.79        99.88 o                         
  -1  -3   6        332.69        296.86       158.27 o                         
   0  -3   6       1078.45        874.74       185.94 o                         
   1  -3   6       4195.51       3638.09       136.01 o                         
   2  -3   6        753.84        655.63        98.61 o                         
   3  -3   6        145.30        141.76        55.89 o                         
   4  -3   6       3108.91       3045.54        49.85 o                         
   5  -3   6        306.65        357.02        90.31 o                         
   6  -3   6         39.30         27.75        14.31 o                         
   7  -3   6          0.85          9.30        16.34 o                         
  -7  -2   6         50.48         57.35        53.70 o                         
  -6  -2   6         72.58         32.17        32.17 o                         
  -5  -2   6          3.67          6.28        15.76 o                         
  -4  -2   6       1116.57       1176.01        36.61 o                         
  -3  -2   6       2686.03       2770.42       145.85 o                         
  -2  -2   6       1333.72       1392.50       126.98 o                         
  -1  -2   6         58.93         30.76        19.71 o                         
   1  -2   6       1168.82       1145.07        82.57 o                         
   2  -2   6        411.54        412.16        16.27 o                         
   3  -2   6       4364.60       3880.95        70.43 o                         
   4  -2   6       2521.63       2488.44       252.16 o                         
   5  -2   6        105.64         59.13        10.24 o                         
   6  -2   6        135.95         83.69        15.67 o                         
   7  -2   6         43.06         20.06        17.92 o                         
   8  -2   6         97.08         23.50        21.93 o                         
  -7  -1   6          1.08         14.09        27.24 o                         
  -6  -1   6          0.17         12.28        22.47 o                         
  -5  -1   6        724.92        726.46       342.58 o                         
  -4  -1   6       1135.08        932.24       439.61 o                         
  -3  -1   6        893.08        811.65       363.47 o                         
  -2  -1   6       2637.41       2529.27        70.94 o                         
  -1  -1   6          2.88          9.56         9.28 o                         
   0  -1   6       1725.26       1488.46       150.54 o                         
   1  -1   6       9515.65       9501.05       395.43 o                         
   2  -1   6         26.64         45.81        15.20 o                         
   3  -1   6       5226.60       4614.45       147.87 o                         
   4  -1   6        367.36        369.99        66.80 o                         
   5  -1   6         68.31         65.44        10.21 o                         
   6  -1   6        204.08        261.06        16.07 o                         
   7  -1   6       1182.93       1202.32       202.27 o                         
   8  -1   6         88.90        135.68        50.43 o                         
  -7   0   6          2.35         40.14        26.81 o                         
  -6   0   6        254.67        257.34        70.34 o                         
  -5   0   6        324.08        302.53        17.81 o                         
  -4   0   6       3454.56       3589.63       244.28 o                         
  -3   0   6        758.97        821.84        19.56 o                         
  -2   0   6       1233.60       1250.25       190.56 o                         
  -1   0   6       3640.61       3493.61       147.83 o                         
   0   0   6      10127.77      10543.93       217.51 o                         
   1   0   6       6081.45       5965.45       106.53 o                         
   2   0   6       1026.84       1046.43        31.67 o                         
   3   0   6        317.96        337.82        42.28 o                         
   4   0   6        587.05        563.13        63.15 o                         
   5   0   6       2848.70       2952.61        72.72 o                         
   6   0   6         43.81         35.38        21.83 o                         
   7   0   6         56.82         56.14        51.65 o                         
   8   0   6        192.71        216.75        80.33 o                         
  -7   1   6         12.23         37.28        27.42 o                         
  -6   1   6        182.46        176.12        50.25 o                         
  -5   1   6          5.10         27.67        14.98 o                         
  -4   1   6       5070.35       5428.30       551.91 o                         
  -3   1   6        286.44        224.07        36.76 o                         
  -2   1   6      10199.03       9340.81       716.15 o                         
  -1   1   6        320.28        232.33        47.36 o                         
   0   1   6      17058.47      17190.69       276.41 o                         
   1   1   6         72.86         45.06        25.56 o                         
   2   1   6       3715.12       3616.52       105.16 o                         
   3   1   6       9170.80       9645.33       739.13 o                         
   4   1   6          4.02          3.01         9.84 o                         
   5   1   6        880.89        882.10        35.66 o                         
   6   1   6       1358.47       1645.09       105.51 o                         
   7   1   6       1425.00       1881.04       271.94 o                         
   8   1   6          0.46          9.00        20.43 o                         
  -7   2   6        193.06        298.62       115.03 o                         
  -6   2   6         59.87        117.72        24.50 o                         
  -5   2   6        173.81        135.37        28.69 o                         
  -4   2   6        775.31        830.26        19.88 o                         
  -3   2   6       2192.97       1997.44       143.44 o                         
  -2   2   6        665.04        630.47       317.70 o                         
  -1   2   6       1712.64       1283.80       291.49 o                         
   0   2   6       6458.40       5952.94       141.23 o                         
   1   2   6        303.30        456.95       128.69 o                         
   2   2   6       2407.37       2342.15       240.44 o                         
   3   2   6       3881.82       4220.79       261.93 o                         
   4   2   6       1882.42       2375.11       162.59 o                         
   5   2   6       1168.65       1192.63        21.84 o                         
   6   2   6        442.32        490.38       187.27 o                         
   7   2   6         15.11         24.82        20.39 o                         
   8   2   6        136.81        132.73        99.91 o                         
  -7   3   6          1.59         15.85        30.16 o                         
  -6   3   6        252.59        300.29        60.47 o                         
  -5   3   6          1.46         11.42        13.48 o                         
  -4   3   6        164.03        178.64        60.39 o                         
  -3   3   6       1713.85       1754.99       121.92 o                         
  -2   3   6       2980.09       3321.74       310.93 o                         
  -1   3   6        418.17        453.87       145.53 o                         
   0   3   6         46.26         13.81         9.29 o                         
   1   3   6        328.05        355.04       199.77 o                         
   2   3   6        325.54        341.66       187.35 o                         
   3   3   6       2026.90       2221.91       483.29 o                         
   4   3   6       1919.63       1733.19       490.84 o                         
   5   3   6       1172.48       1478.51       325.28 o                         
   6   3   6        116.27        187.59        83.24 o                         
   7   3   6         14.86         61.50        33.73 o                         
   8   3   6          8.07         27.38        22.69 o                         
  -6   4   6         52.43         27.00        25.41 o                         
  -5   4   6         42.84         34.50        30.58 o                         
  -4   4   6         55.24         49.85        12.26 o                         
  -3   4   6        139.15         84.63        45.93 o                         
  -2   4   6       1678.29       1685.48       157.02 o                         
  -1   4   6       2839.47       3229.68        83.44 o                         
   0   4   6       1053.11        816.31        34.30 o                         
   1   4   6        143.02        205.78        91.55 o                         
   2   4   6       9839.71      11373.81      1442.82 o                         
   3   4   6         32.68         20.16        12.93 o                         
   4   4   6        469.53        419.44        99.88 o                         
   5   4   6        249.68        177.51        17.04 o                         
   6   4   6         75.22         85.68        36.68 o                         
   7   4   6        118.69        145.37        74.46 o                         
   8   4   6          1.47          9.54        25.03 o                         
  -6   5   6          1.59         37.19        25.47 o                         
  -5   5   6          1.88         26.35        19.98 o                         
  -4   5   6          0.82          7.10        16.08 o                         
  -3   5   6        221.50        191.91        45.22 o                         
  -2   5   6        195.93        172.08        75.77 o                         
  -1   5   6       1533.82       1703.81        43.13 o                         
   0   5   6       1491.15       1701.45        75.30 o                         
   1   5   6        169.65        146.46        83.79 o                         
   2   5   6       1389.90       1956.38        49.36 o                         
   3   5   6        341.31        364.37       206.44 o                         
   4   5   6       1309.96       1496.78        36.31 o                         
   5   5   6        549.10        663.31       354.46 o                         
   6   5   6         21.46         38.46        33.82 o                         
   7   5   6         72.72         24.57        26.85 o                         
   8   5   6         28.87         28.70        28.98 o                         
  -5   6   6         55.88         27.58        22.88 o                         
  -4   6   6         71.54         43.15        30.33 o                         
  -3   6   6        120.54        129.96        70.46 o                         
  -2   6   6       1102.14       1496.72       397.24 o                         
  -1   6   6       1162.85       1561.73        45.49 o                         
   0   6   6        243.37         85.50        46.55 o                         
   1   6   6          6.37         15.81        12.62 o                         
   2   6   6       2625.72       3577.00       226.29 o                         
   3   6   6        434.26        428.44       136.58 o                         
   4   6   6        193.30        143.21        22.83 o                         
   5   6   6         53.74          5.17        17.02 o                         
   6   6   6        256.07        149.10        30.51 o                         
   7   6   6          2.94         26.15        30.57 o                         
  -4   7   6         69.03         46.30        22.93 o                         
  -3   7   6         25.13         35.04        20.34 o                         
  -2   7   6         25.55         21.53        18.33 o                         
  -1   7   6          9.19         39.18        17.39 o                         
   0   7   6        873.03        936.99       573.64 o                         
   2   7   6         40.61         51.00        27.20 o                         
   3   7   6          7.66         16.00        14.30 o                         
   4   7   6         30.06         24.24        22.91 o                         
   5   7   6        111.32        102.15        49.63 o                         
   6   7   6         17.72         35.31        32.60 o                         
  -2   8   6          7.58         12.35        21.45 o                         
  -1   8   6         34.37         71.38        44.71 o                         
   0   8   6         44.56         19.85        20.87 o                         
   1   8   6        111.12         35.91        22.72 o                         
   2   8   6        123.79         32.49        22.64 o                         
   3   8   6          1.34          0.97        23.28 o                         
   4   8   6        185.95         96.38        29.52 o                         
   5   8   6        120.13         45.62        33.68 o                         
   0   9   6         21.25         19.66        24.03 o                         
   1   9   6         11.44         21.73        24.19 o                         
   2   9   6         21.80         24.36        25.40 o                         
   3   9   6          1.90         11.96        27.11 o                         
  -2  -8   7          4.41         38.30        32.89 o                         
  -1  -8   7          6.38         29.15        17.01 o                         
   0  -8   7        135.61         93.97        54.22 o                         
   1  -8   7         54.49         76.10        16.13 o                         
  -4  -7   7         18.18         55.01        30.97 o                         
  -3  -7   7         34.28          8.82        20.94 o                         
  -2  -7   7          0.86         15.12        17.48 o                         
  -1  -7   7        244.77        222.20       121.30 o                         
   0  -7   7         15.17         21.27        15.26 o                         
   1  -7   7          5.49         16.60        13.23 o                         
   2  -7   7        294.31        395.70       151.53 o                         
   3  -7   7         64.20        102.19        74.68 o                         
   4  -7   7          7.15         20.71        21.96 o                         
  -5  -6   7        103.86         42.91        34.10 o                         
  -4  -6   7        122.68         82.21        35.39 o                         
  -3  -6   7         25.14         77.01        40.71 o                         
  -2  -6   7        292.40        190.60        57.79 o                         
  -1  -6   7          0.04         13.08        11.56 o                         
   0  -6   7        704.61        777.66       332.23 o                         
   1  -6   7        541.79        568.08       205.74 o                         
   2  -6   7         10.72          5.44        11.06 o                         
   3  -6   7         51.38         76.54        21.04 o                         
   4  -6   7        243.00        248.40        31.50 o                         
   5  -6   7          1.22         26.15        21.17 o                         
  -6  -5   7          0.78         35.07        33.08 o                         
  -5  -5   7          3.35         34.78        29.01 o                         
  -4  -5   7       1189.67       1600.00       856.73 o                         
  -3  -5   7        840.31       1080.17       560.24 o                         
  -2  -5   7         61.90         39.61        30.84 o                         
  -1  -5   7         48.35         57.97        31.09 o                         
   0  -5   7        289.01        245.69       122.19 o                         
   1  -5   7        283.84        261.80        54.17 o                         
   2  -5   7         14.18         22.21         8.23 o                         
   3  -5   7       1212.22       1314.02       139.24 o                         
   4  -5   7        493.12        545.72       195.25 o                         
   5  -5   7        184.29        299.29       148.11 o                         
   6  -5   7          6.28         18.07        15.70 o                         
  -6  -4   7         99.61        118.67        75.19 o                         
  -5  -4   7          1.16         17.68        25.70 o                         
  -4  -4   7        266.42        243.50        25.61 o                         
  -3  -4   7        189.56        123.00        48.49 o                         
  -2  -4   7       1498.27       1517.14        75.53 o                         
  -1  -4   7          3.99          9.03        10.03 o                         
   0  -4   7         16.78         13.10        13.10 o                         
   1  -4   7        161.52        103.47        60.45 o                         
   2  -4   7         56.81         57.79         8.97 o                         
   3  -4   7        419.40        427.61        38.02 o                         
   4  -4   7          4.02         10.77         8.87 o                         
   5  -4   7         16.22         23.78        13.59 o                         
   6  -4   7        198.18        199.20        18.00 o                         
   7  -4   7         43.69         49.54        34.88 o                         
  -7  -3   7         52.70         74.69        33.37 o                         
  -6  -3   7        100.95        163.27        38.86 o                         
  -5  -3   7        296.09        344.62       187.34 o                         
  -4  -3   7        822.73        817.50       431.73 o                         
  -3  -3   7          5.30         12.63        14.29 o                         
  -2  -3   7        201.38        150.01        82.80 o                         
  -1  -3   7        945.90        770.06       287.80 o                         
   0  -3   7         20.18         17.54         9.82 o                         
   1  -3   7       1702.82       1559.74        87.84 o                         
   2  -3   7       3830.01       3508.78       182.56 o                         
   3  -3   7          0.00          8.12         9.17 o                         
   4  -3   7        508.31        516.20       124.96 o                         
   5  -3   7         93.65        105.97        32.17 o                         
   6  -3   7        628.21        592.88       193.10 o                         
   7  -3   7         14.49         13.96        16.13 o                         
  -7  -2   7         15.46         41.37        29.12 o                         
  -6  -2   7          0.52         42.75        25.02 o                         
  -5  -2   7          2.72          2.98        20.77 o                         
  -4  -2   7       1246.09       1277.72        55.52 o                         
  -3  -2   7       5127.38       6198.49       369.70 o                         
  -2  -2   7        504.73        430.65        28.25 o                         
  -1  -2   7       3475.67       3563.39       235.95 o                         
   0  -2   7       4613.77       4292.43       132.03 o                         
   1  -2   7       2300.73       2078.29        38.41 o                         
   2  -2   7       5962.27       5709.60       202.98 o                         
   3  -2   7        463.56        509.22        12.62 o                         
   4  -2   7        274.98        223.27        17.07 o                         
   5  -2   7         40.06         21.68        18.32 o                         
   6  -2   7        108.97         91.02        10.33 o                         
   7  -2   7        102.65         95.68        17.19 o                         
   8  -2   7          0.04         26.55        20.32 o                         
  -7  -1   7         86.89         27.21        46.11 o                         
  -6  -1   7          0.15         10.39        23.83 o                         
  -5  -1   7        362.46        322.67       172.69 o                         
  -4  -1   7        131.78         71.93        51.12 o                         
  -3  -1   7        408.46        245.68       134.72 o                         
  -2  -1   7        536.00        457.47       245.45 o                         
  -1  -1   7      12749.68      11857.33       207.68 o                         
   0  -1   7        403.71        261.74       147.99 o                         
   1  -1   7       2577.14       2924.53        95.79 o                         
   2  -1   7       1480.34       1716.57        32.09 o                         
   3  -1   7        854.84        680.99        87.93 o                         
   4  -1   7        889.46        924.84       106.15 o                         
   5  -1   7       2679.08       2688.10       185.23 o                         
   6  -1   7        502.02        615.40        61.67 o                         
   7  -1   7        420.90        590.35       128.63 o                         
   8  -1   7         17.70         28.43        29.64 o                         
  -7   0   7         16.60         60.85        51.97 o                         
  -6   0   7        406.26        614.52        53.01 o                         
  -5   0   7         53.51         53.11        20.08 o                         
  -4   0   7        248.81        293.70        53.58 o                         
  -3   0   7        149.32         97.88        54.88 o                         
  -2   0   7      12576.95      11840.39       200.71 o                         
  -1   0   7       1037.10        856.42       356.41 o                         
   0   0   7        425.40         86.15        48.94 o                         
   1   0   7       2081.25       2202.79        42.19 o                         
   2   0   7       2297.50       2346.33        60.49 o                         
   3   0   7         14.85          4.24         8.08 o                         
   4   0   7       1480.43       1592.77        28.49 o                         
   5   0   7        118.60        101.55        37.28 o                         
   6   0   7          0.31         10.37        10.99 o                         
   7   0   7          2.39          9.00        16.84 o                         
   8   0   7          0.04         24.00        20.45 o                         
  -7   1   7        176.06        166.85        94.59 o                         
  -6   1   7         87.76         71.69        30.50 o                         
  -5   1   7       1052.92       1219.16        23.23 o                         
  -4   1   7         91.43         79.54        20.13 o                         
  -3   1   7        681.68        589.73        17.82 o                         
  -2   1   7       4752.94       5748.64       706.21 o                         
  -1   1   7        677.54        603.60        17.41 o                         
   0   1   7       8857.32       8414.09       196.71 o                         
   1   1   7        219.18        166.94        93.03 o                         
   2   1   7       1584.88       1720.40       172.50 o                         
   3   1   7         26.03         30.22        16.34 o                         
   4   1   7       3848.73       3971.65        65.02 o                         
   5   1   7        951.78       1195.25        53.97 o                         
   6   1   7        146.60        231.54        13.69 o                         
   7   1   7         50.56         40.75        18.33 o                         
   8   1   7        416.79        607.13       229.11 o                         
  -7   2   7          0.07         64.83        46.64 o                         
  -6   2   7          0.39         32.61        25.09 o                         
  -5   2   7        189.91        137.96        76.05 o                         
  -4   2   7        494.87        399.28       149.18 o                         
  -3   2   7         26.87         12.09        12.39 o                         
  -2   2   7        459.29        427.84       229.68 o                         
  -1   2   7       7553.83       7985.73       147.48 o                         
   0   2   7        246.53         78.17        44.46 o                         
   1   2   7       7553.91       8798.37       433.28 o                         
   2   2   7       5360.99       5989.10       862.78 o                         
   3   2   7       8297.92       8905.89       597.24 o                         
   4   2   7        716.40        837.33        17.78 o                         
   5   2   7        523.49        620.22        83.53 o                         
   6   2   7        225.50        210.03        66.21 o                         
   7   2   7        169.59        229.23       136.75 o                         
   8   2   7         45.17         41.99        34.41 o                         
  -6   3   7         19.02         27.37        25.03 o                         
  -5   3   7         27.36         35.16        20.72 o                         
  -4   3   7        295.22        283.32        55.82 o                         
  -3   3   7        405.21        344.34       112.73 o                         
  -2   3   7       1180.61       1107.30        37.29 o                         
  -1   3   7         18.52         22.29         9.49 o                         
   0   3   7       2351.99       2693.88        93.15 o                         
   1   3   7       4852.99       6832.08       131.37 o                         
   2   3   7        133.69        165.63        93.85 o                         
   3   3   7         76.70         68.03        39.85 o                         
   4   3   7        270.00        344.32       188.83 o                         
   5   3   7        911.12        991.49       380.14 o                         
   6   3   7        243.77        235.84       111.66 o                         
   7   3   7         79.22         57.82        42.12 o                         
   8   3   7        223.12        161.14        27.32 o                         
  -6   4   7         64.21          8.27        34.95 o                         
  -5   4   7        193.07         78.67        62.28 o                         
  -4   4   7         71.44         90.59        61.14 o                         
  -3   4   7        498.74        470.50       257.30 o                         
  -2   4   7         90.51        149.72        15.52 o                         
  -1   4   7        603.39        687.05       331.03 o                         
   0   4   7      10777.15      12101.78       158.34 o                         
   1   4   7       3628.84       4972.85       211.13 o                         
   2   4   7          6.07         11.63        11.70 o                         
   3   4   7        300.02        244.37        44.88 o                         
   4   4   7       1119.15       1546.25        98.79 o                         
   5   4   7         35.81         22.48        14.78 o                         
   6   4   7         18.06          7.88        14.85 o                         
   7   4   7        227.50        332.20       207.27 o                         
   8   4   7          4.28         34.38        25.17 o                         
  -5   5   7        247.57        227.45        48.62 o                         
  -4   5   7        134.10        125.84        52.33 o                         
  -3   5   7       1026.28       1258.83        28.20 o                         
  -2   5   7         11.24         11.00        11.17 o                         
  -1   5   7        110.59         49.07        23.61 o                         
   0   5   7         22.31         18.35        18.85 o                         
   1   5   7        409.48        488.85        21.26 o                         
   2   5   7        781.89       1179.67       647.97 o                         
   3   5   7        847.44       1189.92       658.69 o                         
   4   5   7          1.60          7.78        15.31 o                         
   5   5   7        438.26        625.24       336.14 o                         
   6   5   7          1.61         15.37        22.67 o                         
   7   5   7         37.72         72.67        26.86 o                         
   8   5   7         34.09         15.78        29.24 o                         
  -4   6   7         24.05         38.36        19.89 o                         
  -3   6   7         37.07         18.74        17.64 o                         
  -2   6   7        169.46        240.81       129.14 o                         
  -1   6   7         64.94        106.82        16.40 o                         
   0   6   7         70.70         15.72        13.24 o                         
   1   6   7          1.88         11.07        12.62 o                         
   2   6   7        320.52        326.89       110.34 o                         
   3   6   7        268.34        288.99        75.64 o                         
   4   6   7        121.80         46.20        17.45 o                         
   5   6   7        891.12       1124.51        35.82 o                         
   6   6   7         78.37         38.19        28.77 o                         
   7   6   7        155.59        116.33        97.12 o                         
  -3   7   7         53.20         41.18        24.39 o                         
  -2   7   7         26.31         26.84        18.90 o                         
  -1   7   7          1.16         18.30        18.31 o                         
   0   7   7         51.22         13.47        18.35 o                         
   2   7   7        258.67        133.22        76.76 o                         
   3   7   7         77.75         22.30        20.91 o                         
   4   7   7          4.77         25.54        23.91 o                         
   5   7   7         10.37         66.19        30.04 o                         
   6   7   7         53.50         30.73        32.51 o                         
  -2   8   7          1.42         13.17        22.45 o                         
  -1   8   7         20.29          7.35        21.94 o                         
   0   8   7         48.34         30.36        21.38 o                         
   1   8   7        187.59         96.21        61.53 o                         
   2   8   7         69.77         23.82        23.45 o                         
   3   8   7        514.68        280.49       150.78 o                         
   4   8   7         21.87         16.15        27.93 o                         
   5   8   7          7.14         43.47        33.47 o                         
   1   9   7          0.22         28.44        24.98 o                         
   2   9   7         79.02         20.27        26.97 o                         
   3   9   7         23.41         10.55        29.05 o                         
  -1  -8   8         31.31         27.97        23.17 o                         
   0  -8   8          4.11         43.71        17.46 o                         
  -4  -7   8          1.30         14.75        25.90 o                         
  -3  -7   8        165.45        140.65        77.84 o                         
  -2  -7   8          6.56         21.14        18.02 o                         
  -1  -7   8        231.61        118.41        78.39 o                         
   0  -7   8          0.61         13.96        14.94 o                         
   1  -7   8         51.57         64.08        47.47 o                         
   2  -7   8          9.70          6.02        12.18 o                         
   3  -7   8         61.56         98.45        58.04 o                         
  -5  -6   8          5.45         14.76        34.65 o                         
  -4  -6   8        106.80         15.10        26.90 o                         
  -3  -6   8        253.76        252.50        60.67 o                         
  -2  -6   8          0.46         17.66        16.07 o                         
  -1  -6   8         17.27          8.21        13.87 o                         
   0  -6   8        102.00         84.17        50.99 o                         
   1  -6   8         46.01         40.64        27.41 o                         
   2  -6   8         95.64        148.60        84.02 o                         
   3  -6   8          1.48          3.36        11.54 o                         
   4  -6   8          3.72         15.28        13.89 o                         
   5  -6   8         35.65         40.18        25.43 o                         
  -6  -5   8          0.19         21.09        36.16 o                         
  -5  -5   8        115.00        252.91        44.11 o                         
  -4  -5   8        126.31        163.64        35.38 o                         
  -3  -5   8        236.63        274.23        28.43 o                         
  -2  -5   8        286.70        284.15       153.45 o                         
  -1  -5   8        317.22        352.17       196.79 o                         
   0  -5   8        195.60        113.57        63.40 o                         
   1  -5   8        150.87        161.52        44.13 o                         
   2  -5   8        184.70        148.70        66.41 o                         
   3  -5   8        295.03        321.62       138.07 o                         
   4  -5   8        203.87        285.46       129.74 o                         
   5  -5   8          1.33         19.36        13.30 o                         
   6  -5   8        254.47        399.99       181.30 o                         
  -6  -4   8         12.90         19.44        32.49 o                         
  -5  -4   8        128.62         60.51        28.77 o                         
  -4  -4   8         16.81         14.74        15.36 o                         
  -3  -4   8        105.15         93.74        16.63 o                         
  -2  -4   8        831.82        820.68        75.44 o                         
  -1  -4   8       6505.83       6473.19       388.16 o                         
   0  -4   8       1680.05       1346.92       414.54 o                         
   1  -4   8        131.76        163.02        86.99 o                         
   2  -4   8        208.02        203.83         9.96 o                         
   3  -4   8       1872.69       1975.42       104.97 o                         
   4  -4   8         35.08         53.15         8.86 o                         
   5  -4   8         75.88         65.18        23.70 o                         
   6  -4   8         63.13         40.22        16.05 o                         
  -6  -3   8          0.49         15.27        29.02 o                         
  -5  -3   8         16.81         34.41        29.43 o                         
  -4  -3   8        246.36        277.30       153.43 o                         
  -3  -3   8       1121.98       1476.17        37.01 o                         
  -2  -3   8         62.74        113.88        63.46 o                         
  -1  -3   8         52.45         40.87        20.61 o                         
   0  -3   8       1235.16       1061.37       182.31 o                         
   1  -3   8       2380.48       2386.07        48.47 o                         
   2  -3   8          4.05          6.55         8.31 o                         
   3  -3   8        450.86        446.53        85.00 o                         
   4  -3   8        594.33        655.33       201.23 o                         
   5  -3   8         50.70         70.53        32.49 o                         
   6  -3   8        257.11        247.02       134.55 o                         
   7  -3   8         68.12         54.33        20.20 o                         
  -7  -2   8         18.65         24.55        32.09 o                         
  -6  -2   8        148.58        103.48        38.94 o                         
  -5  -2   8        337.66        270.13        59.68 o                         
  -4  -2   8         23.81         34.77        30.88 o                         
  -3  -2   8        377.83        368.38        91.41 o                         
  -2  -2   8       1892.13       1872.62        52.68 o                         
  -1  -2   8       9213.14       9186.50       112.11 o                         
   0  -2   8         75.46         40.98        25.48 o                         
   1  -2   8        558.51        540.06        15.73 o                         
   2  -2   8       2091.32       1954.87        48.85 o                         
   3  -2   8       1013.18       1174.46        25.72 o                         
   4  -2   8        371.69        433.32        30.78 o                         
   5  -2   8        146.34        149.58        21.59 o                         
   6  -2   8         19.73         10.75        13.17 o                         
   7  -2   8          0.09         21.52        15.24 o                         
   8  -2   8         45.43         29.32        25.61 o                         
  -7  -1   8         38.05         84.17        32.14 o                         
  -6  -1   8          6.44         28.81        25.35 o                         
  -5  -1   8        841.02        743.88       391.14 o                         
  -4  -1   8       1248.22       1324.22       636.32 o                         
  -3  -1   8        495.92        400.78       216.85 o                         
  -2  -1   8       1446.02       1535.23        42.98 o                         
  -1  -1   8          7.39         11.47        10.41 o                         
   0  -1   8       5006.34       4843.39       121.58 o                         
   1  -1   8       1303.09       1407.47        68.08 o                         
   2  -1   8         15.67         11.67         9.74 o                         
   3  -1   8        876.47        966.51        47.68 o                         
   4  -1   8        771.89        672.40        88.73 o                         
   5  -1   8       2237.56       2240.29       202.20 o                         
   6  -1   8         21.10         35.55        13.19 o                         
   7  -1   8         77.80         82.18        30.39 o                         
   8  -1   8         79.50        155.90        52.91 o                         
  -7   0   8          1.00         22.73        31.01 o                         
  -6   0   8         35.03         43.99        25.88 o                         
  -5   0   8         93.78        132.73        16.57 o                         
  -4   0   8        345.86        355.86        63.13 o                         
  -3   0   8        128.74        140.99        78.69 o                         
  -2   0   8         19.61         36.10        11.67 o                         
  -1   0   8        132.26         78.36        42.69 o                         
   0   0   8       1614.52       1286.51       101.88 o                         
   1   0   8       4756.76       4530.79       217.36 o                         
   2   0   8      10431.83      10242.76       113.15 o                         
   3   0   8       1192.95       1299.33        24.62 o                         
   4   0   8       1314.95       1404.88       127.41 o                         
   5   0   8       1880.79       2221.19        64.00 o                         
   6   0   8        809.70        798.56       202.08 o                         
   7   0   8          0.25          2.51        16.78 o                         
   8   0   8         84.79        118.49        21.96 o                         
  -7   1   8         39.85         83.24        32.69 o                         
  -6   1   8        678.18        825.22        34.25 o                         
  -5   1   8         97.43        115.85        29.07 o                         
  -4   1   8          1.22         10.69        13.50 o                         
  -3   1   8        243.15        274.32        92.00 o                         
  -2   1   8        458.59        264.18        97.72 o                         
  -1   1   8        499.58        449.66        84.51 o                         
   0   1   8         13.62         13.71         9.66 o                         
   1   1   8       4968.53       5002.44       113.30 o                         
   2   1   8       1700.26       1530.56       345.63 o                         
   3   1   8       2774.17       2777.30       154.19 o                         
   4   1   8         64.45         53.28        27.05 o                         
   5   1   8        351.51        327.10        85.22 o                         
   6   1   8        628.56        805.25        52.99 o                         
   7   1   8          8.07         16.24        23.49 o                         
   8   1   8         16.55         33.15        20.80 o                         
  -6   2   8        123.67         54.68        38.79 o                         
  -5   2   8          0.27          9.84        20.61 o                         
  -4   2   8       1361.95       1336.12       286.14 o                         
  -3   2   8        372.37        329.66       172.43 o                         
  -2   2   8        565.17        517.03       274.73 o                         
  -1   2   8        272.50        212.29       116.96 o                         
   0   2   8        676.06        311.61       182.01 o                         
   1   2   8      14815.72      16662.46      1127.43 o                         
   2   2   8        591.68        603.27        87.98 o                         
   3   2   8       3497.42       3765.03       185.18 o                         
   4   2   8        619.84        669.93        45.73 o                         
   5   2   8       1824.29       2167.59        50.43 o                         
   6   2   8          1.15         18.89        12.88 o                         
   7   2   8         50.61         65.46        47.50 o                         
   8   2   8         63.69         77.48        53.10 o                         
  -6   3   8        258.52        349.28        31.91 o                         
  -5   3   8         16.91         40.87        21.81 o                         
  -4   3   8        307.62        355.65        84.30 o                         
  -3   3   8         83.20        101.61        16.62 o                         
  -2   3   8       4864.37       5227.33       347.80 o                         
  -1   3   8        115.53         76.56        13.72 o                         
   0   3   8        224.47         69.99        48.69 o                         
   1   3   8         87.54         45.76        25.75 o                         
   2   3   8         38.71         36.67        19.13 o                         
   3   3   8       1025.23       1067.18       559.04 o                         
   4   3   8         39.87         58.27        37.28 o                         
   5   3   8        338.79        474.26       231.76 o                         
   6   3   8        455.53        512.55       220.24 o                         
   7   3   8          7.21         22.82        20.99 o                         
   8   3   8         68.94         32.53        23.69 o                         
  -6   4   8         18.80         14.03        28.12 o                         
  -5   4   8         19.77         12.89        21.41 o                         
  -4   4   8         34.39         26.43        20.34 o                         
  -3   4   8        296.85        383.25       204.78 o                         
  -2   4   8         41.89         24.33        11.17 o                         
  -1   4   8        697.78        703.24       367.49 o                         
   0   4   8        398.63        128.89        71.38 o                         
   1   4   8        375.87        455.13       198.15 o                         
   2   4   8        241.53        194.12        97.76 o                         
   3   4   8        118.68        102.93        42.32 o                         
   4   4   8       1221.24       1619.43        31.98 o                         
   5   4   8         46.73          8.49        14.57 o                         
   6   4   8        100.06         88.62        32.44 o                         
   7   4   8          0.12         31.44        22.82 o                         
   8   4   8        178.86        299.64       205.51 o                         
  -5   5   8          7.25         36.51        22.62 o                         
  -4   5   8        605.77        716.01       223.82 o                         
  -3   5   8        597.40        790.80       168.65 o                         
  -2   5   8          6.67         15.85        11.26 o                         
  -1   5   8         24.24         13.74        11.30 o                         
   0   5   8        256.92         54.69        39.57 o                         
   1   5   8        573.84        505.92       276.44 o                         
   2   5   8        226.31        348.19       194.89 o                         
   3   5   8       3678.93       5177.48        90.64 o                         
   4   5   8        147.83        172.76        98.52 o                         
   5   5   8         18.91         68.74        38.67 o                         
   6   5   8          0.44         31.52        22.78 o                         
   7   5   8        184.95        190.83       133.00 o                         
  -4   6   8          2.61         10.76        20.57 o                         
  -3   6   8         68.25        139.07        26.01 o                         
  -2   6   8        501.26        811.06       427.75 o                         
  -1   6   8         58.32         58.19        29.72 o                         
   0   6   8        432.74        199.08       108.39 o                         
   1   6   8         30.45         27.49        18.45 o                         
   2   6   8        372.87        311.84        66.89 o                         
   3   6   8       1445.75       1518.23       796.72 o                         
   4   6   8        416.19        488.43        66.40 o                         
   5   6   8        579.21        489.99       106.57 o                         
   6   6   8          5.66         44.04        33.66 o                         
   7   6   8         47.72         48.77        32.18 o                         
  -3   7   8          0.17         10.65        21.73 o                         
  -2   7   8         47.84         58.89        21.25 o                         
  -1   7   8        111.75        123.92        82.63 o                         
   0   7   8        610.34        495.28       300.32 o                         
   1   7   8         81.99         27.16        19.89 o                         
   2   7   8          0.96         11.75        20.63 o                         
   3   7   8         72.71         41.89        22.42 o                         
   4   7   8         10.99         35.71        24.98 o                         
   5   7   8         34.05         49.98        30.09 o                         
   6   7   8         50.44         59.32        33.91 o                         
  -2   8   8         21.03         39.55        23.82 o                         
  -1   8   8        101.04        174.29        93.76 o                         
   0   8   8         70.60         18.51        23.73 o                         
   1   8   8         33.79         15.61        22.93 o                         
   2   8   8          0.55          3.93        24.10 o                         
   3   8   8         20.64         24.54        25.77 o                         
   4   8   8         31.70         30.22        29.40 o                         
   5   8   8          1.28          1.24        34.39 o                         
  -3  -7   9          2.29          8.75        22.24 o                         
  -2  -7   9        135.28        153.40        85.72 o                         
  -1  -7   9         68.78         16.14        16.18 o                         
   0  -7   9         38.24         25.71        16.18 o                         
   1  -7   9          4.47         32.68        19.89 o                         
   2  -7   9        141.98        158.87       103.40 o                         
  -4  -6   9         33.66         23.14        26.88 o                         
  -3  -6   9          3.32         13.04        20.22 o                         
  -2  -6   9        148.90        100.36        64.69 o                         
  -1  -6   9          7.70          4.38        13.75 o                         
   0  -6   9        941.55       1175.57       356.11 o                         
   1  -6   9         20.29         11.31        12.18 o                         
   2  -6   9         93.16        112.02        73.52 o                         
   3  -6   9          4.26          3.72        11.77 o                         
   4  -6   9        374.05        352.11        47.10 o                         
  -5  -5   9          2.65         56.46        32.46 o                         
  -4  -5   9          9.17         22.31        26.15 o                         
  -3  -5   9          6.96         31.87        19.55 o                         
  -2  -5   9         66.16         45.23        19.90 o                         
  -1  -5   9        316.21        385.04       202.62 o                         
   0  -5   9        223.46        232.22       116.91 o                         
   1  -5   9         26.80         17.55         8.42 o                         
   2  -5   9        127.79        132.65        60.59 o                         
   3  -5   9          1.28         34.02        11.40 o                         
   4  -5   9         85.66         61.58        32.74 o                         
   5  -5   9          0.09          2.59        13.30 o                         
  -6  -4   9         80.35         24.95        47.58 o                         
  -5  -4   9         44.09         30.00        29.39 o                         
  -4  -4   9        282.68        236.48        41.03 o                         
  -3  -4   9        198.77        184.97        40.33 o                         
  -2  -4   9        269.31        195.74        20.83 o                         
  -1  -4   9        864.09        779.80       178.26 o                         
   0  -4   9        105.55         90.17        55.67 o                         
   1  -4   9       2263.57       2323.87        35.66 o                         
   2  -4   9       1184.09       1473.72        76.98 o                         
   3  -4   9        340.26        384.63        49.89 o                         
   4  -4   9          2.07          3.38        11.71 o                         
   5  -4   9         33.71         16.20        14.59 o                         
   6  -4   9         13.08          5.70        15.34 o                         
  -6  -3   9         57.39         50.56        31.43 o                         
  -5  -3   9        107.35        139.86        74.54 o                         
  -4  -3   9        438.64        471.84       254.82 o                         
  -3  -3   9        150.65        150.50        83.46 o                         
  -2  -3   9        120.54         70.01        38.83 o                         
  -1  -3   9         29.32         33.62        15.67 o                         
   0  -3   9        121.33         44.08        24.46 o                         
   1  -3   9        768.15        684.97        97.80 o                         
   2  -3   9        768.55        668.05        74.64 o                         
   3  -3   9        302.47        282.97        66.94 o                         
   4  -3   9        265.06        316.39       121.55 o                         
   5  -3   9          1.41         12.88        12.70 o                         
   6  -3   9        231.25        365.28       179.43 o                         
   7  -3   9        117.21        123.80        84.44 o                         
  -6  -2   9         26.26         37.34        29.72 o                         
  -5  -2   9         22.58         34.15        24.36 o                         
  -4  -2   9        148.56        113.93        16.20 o                         
  -3  -2   9          0.05         15.14        13.84 o                         
  -2  -2   9        109.34         96.98        54.58 o                         
  -1  -2   9         70.27         38.59        10.87 o                         
   0  -2   9       5026.24       4522.01       104.52 o                         
   1  -2   9         12.19         11.36         8.98 o                         
   2  -2   9       1051.24       1221.01        50.00 o                         
   3  -2   9       1215.50       1519.92        54.20 o                         
   4  -2   9        640.19        724.45        66.73 o                         
   5  -2   9         36.74         31.13         8.81 o                         
   6  -2   9        832.14        959.33       217.69 o                         
   7  -2   9         98.10        107.80        81.22 o                         
  -6  -1   9        391.75        424.76       232.33 o                         
  -5  -1   9        837.72       1098.91       585.40 o                         
  -4  -1   9        263.98        299.64       164.43 o                         
  -3  -1   9       1117.89       1064.54       558.56 o                         
  -2  -1   9        288.36        270.45       149.28 o                         
  -1  -1   9       1023.70       1032.13        31.11 o                         
   0  -1   9        445.56        293.96       157.72 o                         
   1  -1   9       1766.53       2058.51        74.02 o                         
   2  -1   9       6691.11       7107.97       254.68 o                         
   3  -1   9        688.55        619.82        21.30 o                         
   4  -1   9          1.61          6.28         8.55 o                         
   5  -1   9        411.96        345.83        95.44 o                         
   6  -1   9        228.97        293.30        39.14 o                         
   7  -1   9        175.66        187.05        54.81 o                         
   8  -1   9          1.40         20.73        19.71 o                         
  -6   0   9          5.63         38.60        27.22 o                         
  -5   0   9         95.32         76.38        30.08 o                         
  -4   0   9         62.14         68.54        35.76 o                         
  -3   0   9       1184.51       1062.63       433.48 o                         
  -2   0   9       2064.37       1950.92       256.10 o                         
  -1   0   9        248.89        272.46       148.04 o                         
   0   0   9       2228.34       2615.76        63.10 o                         
   1   0   9        377.38        452.24       120.31 o                         
   2   0   9       2120.85       1882.41        64.56 o                         
   3   0   9       1848.95       2017.09        43.46 o                         
   4   0   9       3905.71       3839.89       109.61 o                         
   5   0   9       1106.86       1241.66       141.18 o                         
   6   0   9          2.60          8.60        10.25 o                         
   7   0   9         23.25         12.31        16.71 o                         
   8   0   9          1.47         23.34        19.98 o                         
  -6   1   9          2.16         32.00        27.21 o                         
  -5   1   9         51.14         65.74        24.42 o                         
  -4   1   9        474.32        346.46        83.22 o                         
  -3   1   9        406.36        476.89       122.46 o                         
  -2   1   9        329.14        268.35       131.87 o                         
  -1   1   9       4229.90       4970.06       715.66 o                         
   0   1   9          6.15         10.50        10.39 o                         
   1   1   9          2.47          7.00         8.54 o                         
   2   1   9       2129.38       1847.84       333.16 o                         
   3   1   9          2.92          2.15         8.57 o                         
   4   1   9        165.52        252.34       120.74 o                         
   5   1   9        591.40        683.54       111.08 o                         
   6   1   9         78.65         89.28        11.89 o                         
   7   1   9        263.10        356.97        59.20 o                         
   8   1   9        265.93        330.80       125.60 o                         
  -6   2   9        112.24         11.17        28.95 o                         
  -5   2   9        224.85        133.15        90.10 o                         
  -4   2   9        145.30         95.98        18.78 o                         
  -3   2   9        857.55        872.19       242.78 o                         
  -2   2   9        353.87        358.81       193.25 o                         
  -1   2   9         27.69         16.39        10.09 o                         
   0   2   9        987.17        806.65        31.01 o                         
   1   2   9        200.72        165.33        23.86 o                         
   2   2   9       2049.68       2465.19        55.44 o                         
   3   2   9       1145.71       1407.36        25.58 o                         
   4   2   9         12.30         14.50        10.73 o                         
   5   2   9        304.43        432.77        72.19 o                         
   6   2   9        262.73        307.99       123.61 o                         
   7   2   9          1.73          7.54        19.42 o                         
   8   2   9         72.00         47.67        40.95 o                         
  -6   3   9         26.62         39.95        29.04 o                         
  -5   3   9         11.34         70.46        31.10 o                         
  -4   3   9        272.23        301.80       136.53 o                         
  -3   3   9       2627.49       3529.72       256.71 o                         
  -2   3   9        330.50        417.25       193.50 o                         
  -1   3   9       3733.98       4438.60       379.07 o                         
   0   3   9         73.83         14.74        10.67 o                         
   1   3   9        719.85        739.01       394.50 o                         
   2   3   9         40.02         21.32        13.12 o                         
   3   3   9          4.28         14.29        10.88 o                         
   4   3   9       3785.69       4991.46        86.63 o                         
   5   3   9          1.09          9.07        12.58 o                         
   6   3   9        203.28        184.96       103.10 o                         
   7   3   9        112.03        136.02        43.49 o                         
   8   3   9        160.70        199.61        32.66 o                         
  -5   4   9         16.99         12.11        23.44 o                         
  -4   4   9         38.82         29.77        22.15 o                         
  -3   4   9         22.52         10.78        11.61 o                         
  -2   4   9        297.54        258.26       140.00 o                         
  -1   4   9       1663.59       1914.40        53.93 o                         
   0   4   9         17.38         13.71        11.53 o                         
   1   4   9       2761.40       2967.61        62.62 o                         
   2   4   9        150.59        214.48       103.23 o                         
   3   4   9        133.22         65.39        43.81 o                         
   4   4   9        457.47        444.11        18.26 o                         
   5   4   9        112.59         99.73        15.25 o                         
   6   4   9        525.23        489.36       141.36 o                         
   7   4   9         50.96         50.14        24.41 o                         
   8   4   9         31.84          9.26        26.17 o                         
  -5   5   9        128.23        238.09       102.45 o                         
  -4   5   9         38.19         46.84        27.45 o                         
  -3   5   9        106.09         73.39        20.07 o                         
  -2   5   9        258.16        358.12       114.25 o                         
  -1   5   9        255.07        311.81       108.96 o                         
   0   5   9         82.34         18.19        12.51 o                         
   1   5   9       1886.63       1552.92       855.99 o                         
   2   5   9         30.70         76.60        44.60 o                         
   3   5   9         55.44         19.27        18.08 o                         
   4   5   9          5.66         16.05        15.00 o                         
   5   5   9        292.55        396.40       217.33 o                         
   6   5   9        120.55        160.21        33.53 o                         
   7   5   9         51.12         95.75        37.82 o                         
  -4   6   9          1.87         14.61        22.06 o                         
  -3   6   9        121.22        263.47       144.25 o                         
  -2   6   9        150.22        174.82        95.97 o                         
  -1   6   9        116.87        186.92       101.38 o                         
   0   6   9        366.97        249.63       134.82 o                         
   1   6   9          9.59         12.36        12.99 o                         
   2   6   9         18.72         17.66        14.50 o                         
   3   6   9         52.79         74.54        41.66 o                         
   4   6   9         14.46         22.49        23.39 o                         
   5   6   9         32.78          7.57        25.94 o                         
   6   6   9          2.57         38.12        26.93 o                         
   7   6   9          1.25         24.83        31.58 o                         
  -3   7   9          3.96         20.82        23.19 o                         
  -2   7   9          3.69         20.99        20.93 o                         
  -1   7   9         90.58         84.36        62.63 o                         
   0   7   9        160.09         25.13        35.37 o                         
   1   7   9         64.65         14.88        21.01 o                         
   2   7   9          4.22          7.99        21.89 o                         
   3   7   9        139.38        118.70        66.28 o                         
   4   7   9        129.78         81.02        39.06 o                         
   5   7   9         61.38         59.78        30.99 o                         
   6   7   9         40.39         25.40        33.61 o                         
  -1   8   9        108.50        292.23       160.93 o                         
   0   8   9        101.42         32.78        25.29 o                         
   1   8   9          3.39         21.17        24.06 o                         
   2   8   9         39.88         37.35        25.50 o                         
   3   8   9        238.68         68.17        70.06 o                         
   4   8   9         57.54         26.05        31.33 o                         
  -2  -7  10         22.18         19.63        19.34 o                         
  -1  -7  10          3.79          0.72        16.06 o                         
   0  -7  10        206.47        345.00       202.98 o                         
   1  -7  10          0.04          8.98        13.55 o                         
  -3  -6  10         66.92         65.17        22.44 o                         
  -2  -6  10         47.17         32.92        17.67 o                         
  -1  -6  10         42.04         33.77        15.10 o                         
   0  -6  10          0.22         10.71        13.86 o                         
   1  -6  10        291.97        244.09       134.95 o                         
   2  -6  10        557.78        519.36        60.42 o                         
   3  -6  10          0.39          3.56        11.97 o                         
   4  -6  10          5.29          2.55        12.56 o                         
  -4  -5  10         10.61         73.86        63.02 o                         
  -3  -5  10         15.70         17.52        20.20 o                         
  -2  -5  10         19.78         16.45        17.01 o                         
  -1  -5  10         11.76         10.76        13.18 o                         
   0  -5  10         81.29         79.59        46.07 o                         
   1  -5  10          2.10          7.03        11.44 o                         
   2  -5  10          9.19          8.71        10.40 o                         
   3  -5  10        661.67        667.21       222.64 o                         
   4  -5  10          1.70         14.29        11.93 o                         
   5  -5  10          7.93         12.52        13.54 o                         
  -5  -4  10        209.00         77.12        47.12 o                         
  -4  -4  10        153.68         67.35        29.04 o                         
  -3  -4  10        111.76        138.79        23.77 o                         
  -2  -4  10          2.35         29.40        11.21 o                         
  -1  -4  10         22.37         18.30         9.89 o                         
   0  -4  10         59.08         64.47        14.78 o                         
   1  -4  10       1144.08       1116.23        23.91 o                         
   2  -4  10        331.26        364.54        10.40 o                         
   3  -4  10          5.23          0.73         7.77 o                         
   4  -4  10         33.13         51.89        12.31 o                         
   5  -4  10        531.01        733.65       161.22 o                         
   6  -4  10          4.97         17.60        15.02 o                         
  -6  -3  10        205.53        118.85        60.42 o                         
  -5  -3  10         78.91         92.38        43.73 o                         
  -4  -3  10         28.89         33.21        22.21 o                         
  -3  -3  10       1487.92       1794.64        49.76 o                         
  -2  -3  10       1032.13       1088.75       486.36 o                         
  -1  -3  10         48.40         47.93        27.48 o                         
   0  -3  10        101.24         63.00        35.70 o                         
   1  -3  10         10.25          7.00         8.74 o                         
   2  -3  10        628.95        476.04        35.47 o                         
   3  -3  10        218.45        164.57        14.79 o                         
   4  -3  10       1034.34       1374.64       241.84 o                         
   5  -3  10        108.14        128.70        32.27 o                         
   6  -3  10        192.26        325.95       163.43 o                         
   7  -3  10          7.00         15.39        15.92 o                         
  -6  -2  10         35.16         22.95        31.63 o                         
  -5  -2  10        199.44        101.21        28.84 o                         
  -4  -2  10         26.47         22.27        21.17 o                         
  -3  -2  10         56.43         32.46        14.68 o                         
  -2  -2  10        139.26        230.59        57.72 o                         
  -1  -2  10       2598.92       2567.21       138.06 o                         
   0  -2  10         17.06         12.75         9.88 o                         
   1  -2  10        297.62        334.73        58.41 o                         
   2  -2  10         71.92        108.06        24.94 o                         
   3  -2  10          1.39          5.14         8.91 o                         
   4  -2  10       1071.37       1269.16       106.19 o                         
   5  -2  10        202.73        229.21        57.21 o                         
   6  -2  10          0.76          2.18        13.30 o                         
   7  -2  10         19.24         21.20        17.76 o                         
  -6  -1  10         32.53         52.08        39.32 o                         
  -5  -1  10        289.06        420.85        36.83 o                         
  -4  -1  10         68.97        106.79        59.02 o                         
  -3  -1  10       1273.05       1494.67        36.14 o                         
  -2  -1  10          1.67          2.56        12.19 o                         
  -1  -1  10          3.56         18.62        11.48 o                         
   0  -1  10        396.94        193.38       106.64 o                         
   1  -1  10         94.98         46.49        27.29 o                         
   2  -1  10        835.15        655.66       215.81 o                         
   3  -1  10       3065.01       3247.53        44.52 o                         
   4  -1  10        152.24        127.71        24.20 o                         
   5  -1  10         25.05         14.52         8.82 o                         
   6  -1  10         41.35         67.00        44.65 o                         
   7  -1  10         50.35         74.79        21.12 o                         
  -6   0  10          1.97         12.87        29.81 o                         
  -5   0  10         63.21        103.56        52.82 o                         
  -4   0  10          1.04         28.20        14.08 o                         
  -3   0  10       1358.30       1156.54       526.02 o                         
  -2   0  10       2353.71       2491.65       250.88 o                         
  -1   0  10          7.24         12.77        11.29 o                         
   0   0  10       2196.98       2062.16        55.11 o                         
   1   0  10        377.46        429.19        98.90 o                         
   2   0  10         16.72          4.74         8.52 o                         
   3   0  10       3402.79       3319.56       181.90 o                         
   4   0  10        181.21        133.15        35.20 o                         
   5   0  10        594.97        554.84       203.82 o                         
   6   0  10          0.74         12.42        13.91 o                         
   7   0  10         31.23         73.17        42.48 o                         
   8   0  10          0.19         11.61        20.00 o                         
  -6   1  10         25.20         49.95        29.53 o                         
  -5   1  10          0.30         45.68        23.68 o                         
  -4   1  10        403.21        428.12       162.87 o                         
  -3   1  10         89.77         48.45        22.95 o                         
  -2   1  10        340.15        375.98       162.30 o                         
  -1   1  10        727.48        875.89        96.29 o                         
   0   1  10       6221.71       8029.54       133.89 o                         
   1   1  10         86.88         98.11        12.95 o                         
   2   1  10        799.35        714.19       330.79 o                         
   3   1  10         36.11         16.54         9.00 o                         
   4   1  10         22.66         12.98         9.63 o                         
   5   1  10       1248.65       1414.86        65.33 o                         
   6   1  10       1546.21       1933.65       206.59 o                         
   7   1  10        426.33        524.63        55.99 o                         
   8   1  10          8.24         27.44        21.15 o                         
  -6   2  10          0.92         48.83        29.41 o                         
  -5   2  10        506.01        449.76       247.75 o                         
  -4   2  10        117.14         95.42        49.20 o                         
  -3   2  10         19.11         28.18        13.26 o                         
  -2   2  10          3.59         17.01        13.96 o                         
  -1   2  10       2984.25       3546.48        77.09 o                         
   0   2  10         39.26         15.09        10.64 o                         
   1   2  10        262.95        203.07        40.73 o                         
   2   2  10       1122.92       1293.10        41.58 o                         
   3   2  10        356.37        373.66        29.13 o                         
   4   2  10        110.67        106.34        38.96 o                         
   5   2  10        211.27        191.62        68.42 o                         
   6   2  10          5.25          6.04        11.46 o                         
   7   2  10         96.89         77.91        39.60 o                         
   8   2  10         20.55          9.63        22.18 o                         
  -5   3  10        183.76        211.54        87.36 o                         
  -4   3  10        425.74        514.96       163.17 o                         
  -3   3  10        775.34        924.94       219.02 o                         
  -2   3  10        269.75        287.97       150.01 o                         
  -1   3  10        694.16        904.20       158.67 o                         
   0   3  10         90.76         22.56        11.63 o                         
   1   3  10       1456.13       1393.11       921.08 o                         
   2   3  10        259.82        237.82       133.99 o                         
   3   3  10         14.16         18.31        15.69 o                         
   4   3  10         14.09         18.54        18.00 o                         
   5   3  10        799.47        881.02       381.66 o                         
   6   3  10        672.92        837.33       247.06 o                         
   7   3  10         13.16         26.51        23.50 o                         
   8   3  10          0.97         45.17        23.83 o                         
  -5   4  10          1.52         35.33        24.83 o                         
  -4   4  10         12.16         16.72        20.08 o                         
  -3   4  10          8.27         19.06        16.79 o                         
  -2   4  10         10.29          7.91        11.23 o                         
  -1   4  10       1340.64       1560.41        45.20 o                         
   0   4  10       1110.14       1432.08        55.51 o                         
   1   4  10         48.21        107.08        59.97 o                         
   2   4  10        522.68        663.00        48.90 o                         
   3   4  10        624.43        800.36       139.81 o                         
   4   4  10        406.44        382.93        53.55 o                         
   5   4  10         45.49         21.84        20.49 o                         
   6   4  10        134.37        121.48        47.04 o                         
   7   4  10        116.99        138.99        86.02 o                         
  -4   5  10          0.45         21.87        21.23 o                         
  -3   5  10         17.91         28.97        18.89 o                         
  -2   5  10         89.12         91.03        56.37 o                         
  -1   5  10          0.69          3.47        11.18 o                         
   0   5  10         66.49         17.62        12.37 o                         
   1   5  10         85.63         68.19        38.78 o                         
   2   5  10        448.93        589.40       316.10 o                         
   3   5  10         26.14         34.52        14.17 o                         
   4   5  10         35.50         39.44        18.23 o                         
   5   5  10         92.18        120.61        70.39 o                         
   6   5  10        153.51        139.44        77.81 o                         
   7   5  10         44.55          8.01        27.54 o                         
  -3   6  10         26.61         74.13        42.36 o                         
  -2   6  10        165.30        303.79       166.65 o                         
  -1   6  10         41.28         44.05        18.54 o                         
   0   6  10        219.41         57.30        24.36 o                         
   1   6  10       1147.68       1357.97       797.37 o                         
   2   6  10        595.91        544.95        18.84 o                         
   3   6  10         26.32         28.63        21.32 o                         
   4   6  10         64.69         39.70        25.37 o                         
   5   6  10         49.97         52.92        27.48 o                         
   6   6  10         12.58         50.01        28.88 o                         
  -2   7  10        222.63        275.45       153.11 o                         
  -1   7  10         24.83         58.02        29.03 o                         
   0   7  10         12.06         27.89        21.39 o                         
   1   7  10         14.66         20.77        21.19 o                         
   2   7  10        100.63         76.85        40.16 o                         
   3   7  10        211.82        180.12       103.98 o                         
   4   7  10         13.80         50.05        27.76 o                         
   5   7  10          8.34         11.01        32.85 o                         
   0   8  10          7.08         60.78        25.42 o                         
   1   8  10         64.20         37.17        26.24 o                         
   2   8  10          6.93         36.38        32.57 o                         
   3   8  10         50.42         38.64        28.64 o                         
   4   8  10          8.23          0.82        31.53 o                         
  -3  -6  11          0.14         31.73        29.44 o                         
  -2  -6  11        211.03        202.49       111.24 o                         
  -1  -6  11         41.25         20.68        15.36 o                         
   0  -6  11          0.01         19.51        14.12 o                         
   1  -6  11         15.96         25.87        12.69 o                         
   2  -6  11         36.76         22.90        18.79 o                         
   3  -6  11        231.82        339.77       132.16 o                         
  -4  -5  11        111.67        131.05        68.76 o                         
  -3  -5  11         30.76         19.75        22.08 o                         
  -2  -5  11        384.62        430.44       229.71 o                         
  -1  -5  11         51.15         36.69        14.35 o                         
   0  -5  11        231.85        228.67       115.37 o                         
   1  -5  11        150.55        173.47        57.66 o                         
   2  -5  11         54.13         62.69        29.48 o                         
   3  -5  11          7.04         14.40        11.60 o                         
   4  -5  11         57.00         21.58        12.74 o                         
  -5  -4  11          0.73          5.96        32.96 o                         
  -4  -4  11          0.88         24.34        26.86 o                         
  -3  -4  11         99.96         72.47        25.78 o                         
  -2  -4  11        401.20        453.99        91.44 o                         
  -1  -4  11         20.91          7.49         9.13 o                         
   0  -4  11        231.31        158.31        93.25 o                         
   1  -4  11         35.89         13.82         8.27 o                         
   2  -4  11          7.74         13.61        10.63 o                         
   3  -4  11         55.43         70.13        12.04 o                         
   4  -4  11         22.75         11.45        12.32 o                         
   5  -4  11         21.47         25.67        13.75 o                         
  -5  -3  11         47.72         89.09        38.01 o                         
  -4  -3  11        565.85        778.26       420.59 o                         
  -3  -3  11        127.14        208.05       116.93 o                         
  -2  -3  11        120.67        130.82        72.40 o                         
  -1  -3  11        257.90        224.54       120.72 o                         
   0  -3  11        157.43         31.69        16.64 o                         
   1  -3  11         11.80          8.89         8.63 o                         
   2  -3  11         50.31         16.02         8.45 o                         
   3  -3  11        497.21        326.55        41.18 o                         
   4  -3  11        585.07        725.39       201.95 o                         
   5  -3  11         38.35         52.57        26.22 o                         
   6  -3  11          9.49         18.06        14.26 o                         
  -5  -2  11          5.90         20.64        27.81 o                         
  -4  -2  11         21.82         13.18        22.56 o                         
  -3  -2  11        338.03        324.42        65.71 o                         
  -2  -2  11        475.22        532.70        20.77 o                         
  -1  -2  11       1039.70       1153.83       111.08 o                         
   0  -2  11       3273.44       3950.71        69.79 o                         
   1  -2  11       2187.63       2750.20        39.45 o                         
   2  -2  11          0.90          7.35         8.54 o                         
   3  -2  11          1.11         10.07         8.68 o                         
   4  -2  11        516.86        699.23       106.56 o                         
   5  -2  11        209.01        235.69        57.57 o                         
   6  -2  11        183.91        262.05       111.39 o                         
   7  -2  11         18.88         25.14        15.94 o                         
  -6  -1  11          3.82         29.99        32.69 o                         
  -5  -1  11          2.46         16.82        26.11 o                         
  -3  -1  11        133.33         73.26        39.24 o                         
  -2  -1  11        279.86        395.97        21.00 o                         
  -1  -1  11         68.10         43.20        21.06 o                         
   0  -1  11        598.86        509.70       202.70 o                         
   1  -1  11       2681.70       3414.17       254.84 o                         
   2  -1  11       1328.07       1403.83       234.37 o                         
   3  -1  11         11.86         10.50         8.69 o                         
   4  -1  11          3.37         18.17         8.42 o                         
   5  -1  11        139.09        119.02        31.62 o                         
   6  -1  11          6.40         25.63        13.54 o                         
   7  -1  11        394.65        581.76       179.05 o                         
  -6   0  11          5.75         39.97        31.72 o                         
  -5   0  11          9.98         14.22        25.53 o                         
  -4   0  11        707.03        701.17       302.74 o                         
  -3   0  11          0.31          7.76        13.43 o                         
  -2   0  11        243.38        265.42       143.32 o                         
  -1   0  11        781.11        842.12       402.02 o                         
   1   0  11        249.37        283.04        77.02 o                         
   2   0  11         57.29         62.96        28.44 o                         
   3   0  11         97.51        115.98         9.52 o                         
   4   0  11       1108.76       1145.72       142.83 o                         
   5   0  11         52.13         60.47        40.13 o                         
   6   0  11         10.03         26.02        14.17 o                         
   7   0  11          1.82         23.43        16.55 o                         
  -5   1  11          1.79         11.56        25.48 o                         
  -4   1  11        321.26        322.13       134.36 o                         
  -3   1  11        368.01        353.94       172.18 o                         
  -2   1  11       1461.65       1877.34        42.39 o                         
  -1   1  11        338.32        379.94       138.52 o                         
   0   1  11         94.36         29.74        16.98 o                         
   1   1  11       1373.95       1456.77        34.85 o                         
   2   1  11       1285.36       1279.26        31.24 o                         
   3   1  11        155.46        122.37        70.04 o                         
   4   1  11         52.26         58.22        32.35 o                         
   5   1  11         11.70         17.16         9.74 o                         
   6   1  11        229.97        287.24        25.65 o                         
   7   1  11         41.43         41.11        18.54 o                         
   8   1  11         10.15          5.05        21.01 o                         
  -5   2  11         87.84         27.07        34.19 o                         
  -4   2  11         17.06         24.32        22.43 o                         
  -3   2  11        199.99        284.33       138.20 o                         
  -2   2  11         52.52         65.02        34.30 o                         
  -1   2  11        159.51        193.14       106.65 o                         
   0   2  11        197.54         58.07        17.07 o                         
   1   2  11        336.79        192.54        39.02 o                         
   2   2  11        327.65        246.54        12.71 o                         
   3   2  11       2949.38       3349.92       203.60 o                         
   4   2  11        389.65        401.37        81.60 o                         
   5   2  11        212.91        227.02        74.38 o                         
   6   2  11        129.73        223.12        93.11 o                         
   7   2  11         38.76         19.74        19.96 o                         
   8   2  11          0.67         20.89        22.48 o                         
  -5   3  11         30.93         26.09        27.13 o                         
  -4   3  11          9.55         22.74        21.26 o                         
  -3   3  11         11.40         18.42        17.83 o                         
  -2   3  11         32.71          5.88        11.52 o                         
  -1   3  11          1.65         12.77        10.76 o                         
   0   3  11        145.89         63.68        13.34 o                         
   1   3  11         19.35         15.44        10.71 o                         
   2   3  11        848.79       1112.66        25.59 o                         
   3   3  11       1371.11       1490.26        48.45 o                         
   4   3  11         63.09         85.51        16.88 o                         
   5   3  11         32.65         12.33        11.82 o                         
   6   3  11         42.05         15.87        19.67 o                         
   7   3  11        218.05        336.78        55.62 o                         
  -4   4  11         10.68         23.40        22.14 o                         
  -3   4  11        100.36        115.03        62.85 o                         
  -2   4  11        147.26        136.42        76.64 o                         
  -1   4  11         98.64        114.14        62.95 o                         
   0   4  11         47.71         16.13        11.88 o                         
   1   4  11        116.80        130.35        68.12 o                         
   2   4  11       3395.25       5206.79       576.27 o                         
   3   4  11        200.52        118.02        14.70 o                         
   4   4  11        692.71        760.13        40.03 o                         
   5   4  11         30.87         27.08        19.06 o                         
   6   4  11        142.14        107.56        30.05 o                         
   7   4  11          2.05         13.31        24.44 o                         
  -4   5  11          2.28         31.89        22.83 o                         
  -3   5  11         90.31        149.60        93.56 o                         
  -2   5  11         16.64         57.09        25.89 o                         
  -1   5  11        901.87       1236.62        39.87 o                         
   0   5  11         23.57         11.15        12.36 o                         
   1   5  11          0.40         16.41        13.84 o                         
   2   5  11          0.62         18.80        13.29 o                         
   3   5  11         13.30         14.48        13.85 o                         
   4   5  11        472.05        501.51       274.35 o                         
   5   5  11         19.47          4.12        22.89 o                         
   6   5  11         30.24         59.33        24.95 o                         
   7   5  11          2.84         43.69        42.46 o                         
  -3   6  11         10.53         38.57        23.07 o                         
  -2   6  11         18.17         36.98        20.71 o                         
  -1   6  11        120.61        187.63        27.26 o                         
   0   6  11        151.71         32.63        21.62 o                         
   1   6  11          1.29         21.97        19.30 o                         
   2   6  11         17.37         11.44        21.08 o                         
   3   6  11          8.63         16.17        22.14 o                         
   4   6  11          4.87          7.27        25.20 o                         
   5   6  11        104.01         68.30        33.02 o                         
   6   6  11         49.37         30.22        30.26 o                         
  -1   7  11          1.81         16.47        22.72 o                         
   0   7  11          0.09         21.69        23.68 o                         
   1   7  11          2.62          2.64        23.10 o                         
   2   7  11         17.35         30.11        24.46 o                         
   3   7  11         31.49         21.93        25.98 o                         
   4   7  11         92.11        106.82        54.46 o                         
   5   7  11         17.51         44.41        35.07 o                         
   1   8  11         17.02          3.45        37.77 o                         
   2   8  11         30.71         21.03        28.73 o                         
   3   8  11         18.67         20.11        30.63 o                         
  -1  -6  12         24.02         18.90        15.97 o                         
   0  -6  12         57.90         55.47        32.40 o                         
   1  -6  12          0.00         15.08        12.88 o                         
   2  -6  12         34.06         16.60        12.30 o                         
  -3  -5  12         48.20         54.60        23.73 o                         
  -2  -5  12         58.62         54.43        25.75 o                         
  -1  -5  12        162.13        108.96        59.08 o                         
   0  -5  12        205.18        162.27       102.82 o                         
   1  -5  12         11.83         38.60        14.13 o                         
   2  -5  12         20.93         13.85        11.20 o                         
   3  -5  12          0.56          9.37        11.99 o                         
   4  -5  12         10.38         11.23        12.64 o                         
  -4  -4  12          6.70         39.33        28.87 o                         
  -3  -4  12         57.31         43.85        33.04 o                         
  -2  -4  12         22.40          7.80        16.80 o                         
  -1  -4  12         46.22         54.38        14.39 o                         
   0  -4  12         33.96         26.18        13.40 o                         
   1  -4  12       1107.51       1307.22       155.02 o                         
   2  -4  12        178.62        164.34        72.53 o                         
   3  -4  12        117.97        158.24        25.62 o                         
   4  -4  12         36.12         39.37        12.96 o                         
   5  -4  12        166.51        238.89        81.18 o                         
  -4  -3  12          2.26         16.87        25.60 o                         
  -3  -3  12        184.59        191.03       106.55 o                         
  -2  -3  12          9.45         21.45        17.91 o                         
  -1  -3  12        114.30        118.85        64.67 o                         
   0  -3  12         89.20         64.64        13.96 o                         
   1  -3  12          1.15          6.67         8.41 o                         
   2  -3  12         63.74         20.98        12.61 o                         
   3  -3  12        365.03        364.38        42.26 o                         
   4  -3  12          4.07          7.39        11.87 o                         
   5  -3  12         95.63         80.94        33.64 o                         
   6  -3  12         89.70        139.02        51.73 o                         
  -5  -2  12         21.58         45.32        30.64 o                         
  -4  -2  12          0.65         38.64        28.82 o                         
  -3  -2  12        408.87        566.71        35.93 o                         
  -2  -2  12        602.96        813.73        74.79 o                         
  -1  -2  12       1523.64       2300.05       250.37 o                         
   0  -2  12        172.66        113.06        70.63 o                         
   1  -2  12        226.63        248.95        78.78 o                         
   2  -2  12       1043.93       1309.24        58.04 o                         
   3  -2  12         57.03        135.59        22.01 o                         
   4  -2  12        135.24        138.21        12.70 o                         
   5  -2  12        147.12        196.39        36.90 o                         
   6  -2  12          1.43         32.48        13.59 o                         
  -5  -1  12         40.87         15.33        28.69 o                         
  -4  -1  12         30.35         42.49        23.30 o                         
  -3  -1  12        157.20         95.91        51.06 o                         
  -2  -1  12         10.58          8.52        12.60 o                         
  -1  -1  12        370.33        462.53       245.64 o                         
   0  -1  12        116.76         41.67        21.15 o                         
   1  -1  12        745.21        686.19       255.63 o                         
   2  -1  12        162.25        191.82       105.17 o                         
   3  -1  12         67.55         23.46        10.30 o                         
   4  -1  12         19.38          5.79         8.37 o                         
   5  -1  12          9.42         16.09        12.06 o                         
   6  -1  12         17.48         11.09        13.90 o                         
   7  -1  12         56.52         72.96        16.68 o                         
  -5   0  12          0.74         19.05        27.43 o                         
  -4   0  12          0.34         15.60        22.16 o                         
  -3   0  12        182.45        173.44        95.21 o                         
  -2   0  12        270.58        235.42       128.49 o                         
  -1   0  12          4.65         14.09        11.97 o                         
   0   0  12         40.16         16.78        11.84 o                         
   1   0  12       1356.01       1864.78        83.74 o                         
   2   0  12        340.89        489.47        47.48 o                         
   3   0  12        483.63        558.74        20.72 o                         
   4   0  12        447.65        457.99       143.19 o                         
   5   0  12         51.00        108.87        19.09 o                         
   6   0  12         38.66         62.24        52.91 o                         
   7   0  12        130.29        181.68       111.03 o                         
  -5   1  12        215.54        250.42        72.41 o                         
  -4   1  12        129.27        229.33       142.28 o                         
  -3   1  12         37.26         28.89        19.55 o                         
  -2   1  12        319.77        451.83       206.49 o                         
  -1   1  12        618.49        906.64       126.15 o                         
   0   1  12          5.21         10.87        11.70 o                         
   1   1  12          7.04         33.74        17.59 o                         
   2   1  12        237.76        219.74        14.45 o                         
   3   1  12       1657.12       1994.86        47.57 o                         
   4   1  12        206.56        193.76       105.22 o                         
   5   1  12          0.24         16.17        13.04 o                         
   6   1  12          1.23          9.49        15.40 o                         
   7   1  12         11.74         13.00        18.31 o                         
  -5   2  12          1.77         11.23        44.73 o                         
  -4   2  12          5.88         36.29        36.29 o                         
  -3   2  12         12.25         10.99        19.46 o                         
  -2   2  12        350.12        544.03       287.30 o                         
  -1   2  12        620.90        738.66        21.62 o                         
   0   2  12         60.35         15.37        11.88 o                         
   1   2  12       2317.51       3171.51       390.78 o                         
   2   2  12        312.50        254.24        12.84 o                         
   3   2  12        781.57        877.16       177.73 o                         
   4   2  12        484.95        376.59       109.21 o                         
   5   2  12        860.45       1241.59       360.06 o                         
   6   2  12         71.44        205.18        98.21 o                         
   7   2  12          8.20         28.30        20.00 o                         
  -4   3  12         67.49         39.78        25.64 o                         
  -3   3  12        139.53        143.73        77.72 o                         
  -2   3  12          7.58         14.31        16.45 o                         
  -1   3  12          8.97          6.34        10.94 o                         
   0   3  12       1451.03       1859.43        54.48 o                         
   1   3  12         40.93         12.89        11.00 o                         
   2   3  12         56.09         43.98        22.54 o                         
   3   3  12          3.57         14.25        10.62 o                         
   4   3  12          4.57          9.25        11.33 o                         
   5   3  12         28.14         36.35        20.37 o                         
   6   3  12        204.77        228.25       127.78 o                         
   7   3  12          0.60         19.36        22.01 o                         
  -4   4  12         41.56         37.97        24.81 o                         
  -3   4  12         47.53         30.82        30.82 o                         
  -2   4  12         21.56         42.01        18.27 o                         
  -1   4  12         35.74         71.96        37.20 o                         
   0   4  12        312.05        145.61        19.99 o                         
   1   4  12        126.12        132.03        71.11 o                         
   2   4  12         31.36         20.94        12.85 o                         
   3   4  12        115.60         92.33        20.52 o                         
   4   4  12        250.82        265.82        22.11 o                         
   5   4  12         15.77         18.83        19.89 o                         
   6   4  12        102.64         59.34        37.87 o                         
   7   4  12         10.97          3.59        25.08 o                         
  -3   5  12        151.27        212.96       115.47 o                         
  -2   5  12        285.15        451.07       174.94 o                         
  -1   5  12         35.72         10.50        18.37 o                         
   0   5  12        154.10         43.97        22.85 o                         
   1   5  12          5.21         16.53        16.93 o                         
   2   5  12          0.65         33.46        19.11 o                         
   3   5  12         11.45         25.18        22.27 o                         
   4   5  12          5.38         15.99        21.48 o                         
   5   5  12        445.28        541.81       293.83 o                         
   6   5  12          7.00         44.89        41.09 o                         
  -2   6  12          4.19          3.98        22.08 o                         
  -1   6  12         34.83         50.79        25.57 o                         
   0   6  12        103.55         45.62        29.42 o                         
   1   6  12          6.73         15.67        20.48 o                         
   2   6  12         76.32         16.10        23.34 o                         
   3   6  12         52.51         36.49        24.46 o                         
   4   6  12         11.05         18.92        26.56 o                         
   5   6  12         33.14         30.91        29.93 o                         
   6   6  12         37.88         22.75        30.56 o                         
  -1   7  12         29.94         21.65        40.32 o                         
   0   7  12         55.15         34.15        24.58 o                         
   1   7  12         83.84         29.87        24.83 o                         
   2   7  12        182.33        144.02        80.75 o                         
   3   7  12         39.75         20.93        28.01 o                         
   4   7  12          0.08         23.34        30.76 o                         
  -1  -5  13         28.25         16.71        15.48 o                         
   0  -5  13          2.13         19.89        14.06 o                         
   1  -5  13        224.43        288.16       145.43 o                         
   2  -5  13         26.39         13.05        11.92 o                         
   3  -5  13         27.13         23.68        13.17 o                         
  -3  -4  13         16.25         30.99        26.67 o                         
  -2  -4  13         30.49         38.04        27.65 o                         
  -1  -4  13        419.68        429.33       152.32 o                         
   0  -4  13         96.86        118.74        74.83 o                         
   1  -4  13         11.82         14.80        12.41 o                         
   2  -4  13         78.29         87.10        14.76 o                         
   3  -4  13        711.79        983.28       252.52 o                         
   4  -4  13         17.36         25.63        13.30 o                         
  -4  -3  13        205.44        232.78       131.26 o                         
  -3  -3  13         19.99         55.12        24.06 o                         
  -2  -3  13         16.77         21.15        19.16 o                         
  -1  -3  13         11.62         10.23        14.12 o                         
   0  -3  13          0.24         22.36        13.39 o                         
   1  -3  13        117.35         73.47        45.10 o                         
   2  -3  13          9.30         11.86        11.32 o                         
   3  -3  13          4.35         25.21        12.14 o                         
   4  -3  13        191.29        196.35        82.07 o                         
   5  -3  13         53.82         11.88        20.69 o                         
  -4  -2  13         43.45         22.42        26.38 o                         
  -3  -2  13          6.17         38.85        22.49 o                         
  -2  -2  13         18.64         16.33        18.98 o                         
  -1  -2  13         27.54         16.31        15.11 o                         
   0  -2  13         80.34         72.31        15.74 o                         
   1  -2  13         60.09         91.43        12.82 o                         
   2  -2  13       1320.66       1740.78        84.05 o                         
   3  -2  13          0.16         15.46        11.91 o                         
   4  -2  13         16.67         15.34        11.97 o                         
   5  -2  13         37.41         29.01        13.03 o                         
   6  -2  13        199.56        347.25       154.44 o                         
  -4  -1  13        112.45        120.40        64.01 o                         
  -3  -1  13         10.51         19.43        21.50 o                         
  -2  -1  13        448.47        545.37       294.49 o                         
  -1  -1  13        143.37        144.70        78.88 o                         
   0  -1  13         19.02         25.44        10.54 o                         
   1  -1  13         43.45         15.89         9.24 o                         
   2  -1  13         11.54         10.34         8.44 o                         
   3  -1  13        419.28        313.32        87.66 o                         
   4  -1  13        467.83        370.19        76.37 o                         
   5  -1  13        368.40        260.40        49.90 o                         
   6  -1  13         16.22         15.20        14.17 o                         
  -4   0  13         57.22         28.43        24.77 o                         
  -3   0  13         84.98         65.84        28.86 o                         
  -2   0  13          2.74         15.71        18.14 o                         
  -1   0  13        360.15        531.86       278.11 o                         
   1   0  13         53.39         24.67        11.80 o                         
   2   0  13        562.70        697.88        13.68 o                         
   3   0  13         33.04         29.11         8.47 o                         
   4   0  13          4.28         12.67        11.62 o                         
   5   0  13        759.14       1021.32       338.52 o                         
   6   0  13        241.55        466.47       236.47 o                         
   7   0  13          6.67          9.14        17.53 o                         
  -4   1  13        131.90        177.10       110.63 o                         
  -3   1  13          0.97         16.69        20.71 o                         
  -2   1  13        332.27        417.45       236.76 o                         
  -1   1  13         79.61         43.29        31.07 o                         
   0   1  13         27.53         12.05        12.20 o                         
   1   1  13        752.98       1028.28        21.39 o                         
   2   1  13         90.18         84.14        13.16 o                         
   3   1  13         32.30         23.52        10.67 o                         
   4   1  13        324.86        356.21       155.07 o                         
   5   1  13         76.52         92.97        20.00 o                         
   6   1  13          0.34          3.75        15.77 o                         
   7   1  13         52.34         47.26        19.28 o                         
  -4   2  13        105.54         72.08        28.90 o                         
  -3   2  13          0.82         11.31        21.00 o                         
  -2   2  13        324.60        503.12       269.17 o                         
  -1   2  13        187.79        223.52       121.46 o                         
   0   2  13          0.60          3.63        11.47 o                         
   1   2  13        519.38        569.98        22.72 o                         
   2   2  13         14.78          8.20         9.92 o                         
   3   2  13         90.47         54.11        10.52 o                         
   4   2  13        342.35        356.91       106.15 o                         
   5   2  13         34.10         17.59        22.40 o                         
   6   2  13         36.50         45.99        32.12 o                         
   7   2  13          1.00          7.13        20.84 o                         
  -4   3  13          2.40         17.17        26.34 o                         
  -3   3  13         82.21        111.07        69.38 o                         
  -2   3  13        265.98        419.13       176.69 o                         
  -1   3  13         72.31        133.05        71.66 o                         
   0   3  13         61.59         19.38        11.83 o                         
   1   3  13        922.23       1157.15       618.04 o                         
   2   3  13          4.56         12.52        11.52 o                         
   3   3  13         45.56         14.21        13.59 o                         
   4   3  13        167.06        156.25        88.66 o                         
   5   3  13          1.11         27.04        17.28 o                         
   6   3  13        207.94        201.28       129.17 o                         
   7   3  13         49.02         43.40        23.56 o                         
  -3   4  13         29.75         41.91        22.50 o                         
  -2   4  13         10.98         28.97        20.49 o                         
  -1   4  13          9.25         23.84        16.93 o                         
   0   4  13        326.37         81.06        43.18 o                         
   1   4  13         89.48         15.16        17.18 o                         
   2   4  13          5.13         14.83        17.46 o                         
   3   4  13        174.92        123.11        25.10 o                         
   4   4  13         67.68         11.94        19.64 o                         
   5   4  13         61.25         39.56        36.76 o                         
   6   4  13         10.84         33.90        23.68 o                         
  -2   5  13         95.68        178.11       116.71 o                         
  -1   5  13         42.07         95.71        49.27 o                         
   0   5  13        124.07         38.08        20.53 o                         
   1   5  13         46.74         27.81        27.81 o                         
   2   5  13        228.85        157.68        91.03 o                         
   3   5  13        317.36        280.16       157.03 o                         
   4   5  13          2.89         22.62        22.65 o                         
   5   5  13          0.37         34.22        24.20 o                         
   6   5  13         29.85         36.07        26.74 o                         
  -1   6  13         21.40         97.77        48.46 o                         
   0   6  13        119.04         22.54        23.88 o                         
   1   6  13        112.66         21.69        23.45 o                         
   2   6  13         51.82         98.39        54.01 o                         
   3   6  13         53.33          9.73        25.56 o                         
   4   6  13         88.15         32.91        30.33 o                         
   5   6  13          9.91         24.98        30.07 o                         
   1   7  13          4.06         30.41        26.44 o                         
   2   7  13         10.00         53.16        28.47 o                         
   3   7  13         26.44         67.88        38.95 o                         
   0  -5  14         10.41          6.87        15.24 o                         
   1  -5  14          7.75         24.75        13.53 o                         
  -2  -4  14          3.26         19.74        18.76 o                         
  -1  -4  14         80.58         73.36        16.54 o                         
   0  -4  14         18.72         17.00        14.53 o                         
   1  -4  14        158.08        153.93        14.96 o                         
   2  -4  14          1.27          6.82        12.10 o                         
   3  -4  14         12.56         44.91        13.41 o                         
  -3  -3  14         60.28         64.38        27.06 o                         
  -2  -3  14         23.17         23.41        20.89 o                         
  -1  -3  14        158.55        130.94        69.75 o                         
   0  -3  14        154.55        133.69        75.42 o                         
   1  -3  14        115.89         35.64        14.07 o                         
   2  -3  14        197.90        105.93        70.71 o                         
   3  -3  14         13.13          6.96        12.69 o                         
   4  -3  14          2.12         18.01        12.67 o                         
  -3  -2  14         16.40         11.78        24.57 o                         
  -2  -2  14         30.77          8.85        20.87 o                         
  -1  -2  14        125.99         78.48        17.42 o                         
   0  -2  14        132.60         80.90        54.20 o                         
   1  -2  14        216.08        127.33        37.51 o                         
   2  -2  14          8.66          2.19        11.99 o                         
   3  -2  14         62.21         43.52        16.88 o                         
   4  -2  14        229.30        253.28        33.01 o                         
   5  -2  14          0.54         10.64        13.23 o                         
  -4  -1  14         56.94         94.76        46.94 o                         
  -3  -1  14        490.85        857.51       461.98 o                         
  -2  -1  14         15.93         41.97        20.26 o                         
  -1  -1  14          3.25         18.99        17.28 o                         
   0  -1  14         50.48         36.80        15.33 o                         
   1  -1  14          8.38         24.55        18.57 o                         
   2  -1  14         44.61         62.67        16.72 o                         
   3  -1  14        208.88         95.53        62.28 o                         
   5  -1  14        185.96        119.80        39.12 o                         
   6  -1  14          4.16         11.96        14.68 o                         
  -4   0  14          5.94         44.44        27.20 o                         
  -3   0  14          0.12         11.72        23.01 o                         
  -2   0  14        302.29        290.83       158.01 o                         
  -1   0  14        281.07        344.30       183.80 o                         
   0   0  14         84.76         18.30        18.30 o                         
   1   0  14        206.15        235.17        55.33 o                         
   2   0  14        491.78        569.60        11.95 o                         
   3   0  14        135.35        117.25        13.09 o                         
   4   0  14          0.82         18.60        12.42 o                         
   5   0  14         61.52         68.81        14.11 o                         
   6   0  14         17.01         57.39        22.24 o                         
  -4   1  14          6.27          2.41        27.13 o                         
  -3   1  14         14.16         35.51        23.04 o                         
  -2   1  14         68.42        107.53        55.52 o                         
  -1   1  14          8.00         35.58        17.15 o                         
   0   1  14         53.06         10.74        11.83 o                         
   1   1  14        280.60        294.87       157.98 o                         
   2   1  14        589.28        766.82        17.72 o                         
   3   1  14         22.60         23.42        12.36 o                         
   4   1  14         23.09         37.57        17.41 o                         
   5   1  14          8.72         30.68        14.43 o                         
   6   1  14         49.00         24.08        17.03 o                         
  -3   2  14        348.55        590.15        91.38 o                         
  -2   2  14          3.69         16.02        19.77 o                         
  -1   2  14         60.16         52.79        22.87 o                         
   0   2  14         23.27         22.85        17.24 o                         
   1   2  14       1016.63       1014.76       290.15 o                         
   2   2  14        125.40         52.72        10.43 o                         
   3   2  14          0.11          1.20        13.14 o                         
   4   2  14        146.64        128.61        39.79 o                         
   5   2  14         38.14         26.43        21.84 o                         
   6   2  14         10.22         27.20        18.49 o                         
  -3   3  14         48.02         85.58        42.59 o                         
  -2   3  14        104.02        124.94        64.98 o                         
  -1   3  14        649.60       1314.88       207.84 o                         
   0   3  14         77.43         49.89        29.75 o                         
   1   3  14         37.92         26.83        16.05 o                         
   2   3  14         18.65          7.79        16.47 o                         
   3   3  14        349.10        285.31       157.05 o                         
   4   3  14        110.97         61.21        31.99 o                         
   5   3  14          4.61         14.98        17.76 o                         
   6   3  14         48.65         22.00        21.34 o                         
  -2   4  14         86.35         73.50        34.92 o                         
  -1   4  14          0.84         19.39        18.92 o                         
   0   4  14          4.31         26.35        18.54 o                         
   1   4  14        252.83        155.69        41.07 o                         
   2   4  14         33.14         28.51        19.30 o                         
   3   4  14          0.24         15.39        18.25 o                         
   4   4  14        257.82        164.65        61.35 o                         
   5   4  14         61.98         21.52        21.91 o                         
   6   4  14          0.17         16.91        23.99 o                         
  -2   5  14          8.35         65.19        39.22 o                         
  -1   5  14          0.73         24.02        24.47 o                         
   0   5  14         32.35         15.45        22.32 o                         
   1   5  14          2.26         19.71        20.42 o                         
   2   5  14          1.94         25.97        24.05 o                         
   3   5  14         31.73         32.86        23.20 o                         
   4   5  14        164.96        144.16        81.54 o                         
   5   5  14         15.74          5.51        25.56 o                         
   0   6  14         45.48         33.89        23.83 o                         
   1   6  14          7.97         32.22        24.05 o                         
   2   6  14          6.07         36.20        25.58 o                         
   3   6  14        204.09         72.18        30.04 o                         
   4   6  14         36.49         22.70        30.21 o                         
   0  -4  15         52.59         30.90        16.19 o                         
   1  -4  15         20.87         32.92        14.43 o                         
   2  -4  15         38.11         40.18        19.77 o                         
  -2  -3  15        118.63        150.94        82.09 o                         
  -1  -3  15         67.80         71.14        23.21 o                         
   0  -3  15         60.99         49.39        24.02 o                         
   1  -3  15         63.15         21.30        21.30 o                         
   2  -3  15          1.00         11.34        12.36 o                         
   3  -3  15         29.95         35.11        21.13 o                         
  -2  -2  15         37.17         49.90        23.60 o                         
  -1  -2  15        111.41         90.97        22.52 o                         
   0  -2  15          2.78         16.53        15.18 o                         
   1  -2  15         20.19         25.79        16.13 o                         
   2  -2  15        231.50        307.31        15.84 o                         
   3  -2  15        110.73        157.16        22.70 o                         
   4  -2  15         52.44         25.24        13.46 o                         
  -3  -1  15          3.19         10.92        26.12 o                         
  -2  -1  15         94.41        106.65        54.99 o                         
  -1  -1  15          0.76         38.72        19.60 o                         
   0  -1  15        103.06         37.31        17.51 o                         
   1  -1  15          2.29         18.41        12.99 o                         
   2  -1  15          0.62         16.05        14.35 o                         
   3  -1  15        166.43         79.90        54.79 o                         
   4  -1  15         75.30         19.62        13.74 o                         
   5  -1  15          4.30         18.97        13.94 o                         
  -3   0  15         12.75         24.23        25.50 o                         
  -2   0  15        199.55        213.77       115.29 o                         
  -1   0  15        105.39        121.42        63.99 o                         
   1   0  15         61.62         70.31        28.76 o                         
   2   0  15        264.46        285.93        32.79 o                         
   3   0  15        352.36        346.53        16.20 o                         
   4   0  15          3.25         19.94        13.23 o                         
   5   0  15         47.40         66.41        14.72 o                         
  -3   1  15          0.07         25.71        25.47 o                         
  -2   1  15         11.14         51.11        21.81 o                         
  -1   1  15          0.23         23.97        18.85 o                         
   0   1  15        206.90        212.48       143.44 o                         
   1   1  15          1.55         16.12        14.08 o                         
   2   1  15        153.71        131.25        73.90 o                         
   3   1  15        140.62        135.20        77.38 o                         
   4   1  15         19.84         30.74        18.70 o                         
   5   1  15         45.80         35.60        15.69 o                         
   6   1  15         39.21         20.19        17.60 o                         
  -3   2  15          2.86         18.17        25.23 o                         
  -2   2  15         39.78         80.51        37.67 o                         
  -1   2  15        293.24        436.76       240.91 o                         
   0   2  15          2.66          3.95        18.49 o                         
   1   2  15         24.37         34.53        16.68 o                         
   2   2  15         44.83         49.64        20.23 o                         
   3   2  15         30.54         12.20        14.27 o                         
   4   2  15         37.65         11.48        16.03 o                         
   5   2  15        239.31        250.16       134.38 o                         
   6   2  15          1.36         19.55        18.99 o                         
  -2   3  15         24.13         42.33        23.04 o                         
  -1   3  15         30.35         71.81        32.55 o                         
   0   3  15        124.98         27.60        19.75 o                         
   1   3  15        128.76        105.57        59.02 o                         
   2   3  15          3.74          6.06        17.96 o                         
   3   3  15         20.28         12.24        16.32 o                         
   4   3  15         91.48         92.74        25.34 o                         
   5   3  15         92.31         82.69        46.20 o                         
  -2   4  15          1.16          0.74        23.90 o                         
  -1   4  15         20.94         23.62        21.13 o                         
   0   4  15        102.87         34.33        22.23 o                         
   1   4  15         20.16         12.94        19.41 o                         
   2   4  15        422.37        599.35       304.07 o                         
   3   4  15         68.89         40.01        21.36 o                         
   4   4  15        107.04         34.03        22.50 o                         
   5   4  15         16.36         20.60        22.67 o                         
   0   5  15          5.17         17.46        23.41 o                         
   1   5  15        194.37         75.32        36.84 o                         
   2   5  15         16.22         21.46        24.18 o                         
   3   5  15          0.03         30.40        24.04 o                         
   4   5  15          5.16         10.42        25.70 o                         
   0  -3  16          7.32         16.34        16.47 o                         
   1  -3  16          5.37          6.58        19.62 o                         
   2  -3  16         58.32          4.87        13.91 o                         
  -1  -2  16         19.12         32.94        18.59 o                         
   0  -2  16        284.74        584.17       337.74 o                         
   1  -2  16        220.45        263.32        36.92 o                         
   2  -2  16          8.29         13.73        13.34 o                         
   3  -2  16          2.95         22.73        14.04 o                         
  -2  -1  16          0.64         38.19        24.65 o                         
  -1  -1  16         18.07          1.79        20.96 o                         
   0  -1  16          2.92         11.23        17.25 o                         
   1  -1  16         54.55         26.05        14.66 o                         
   2  -1  16        147.51         83.50        45.07 o                         
   3  -1  16         17.66         17.37        13.57 o                         
   4  -1  16         14.20         16.00        13.97 o                         
  -2   0  16          7.53         18.57        23.90 o                         
  -1   0  16         56.89         33.64        21.28 o                         
   0   0  16         78.33         25.17        25.17 o                         
   1   0  16        144.21        150.19        21.53 o                         
   2   0  16         24.88         47.64        22.06 o                         
   3   0  16        110.03        117.14        22.20 o                         
   4   0  16         84.85         91.67        15.39 o                         
   5   0  16          1.74         12.43        14.98 o                         
  -2   1  16          1.39         15.03        23.86 o                         
  -1   1  16         73.15        137.10        90.23 o                         
   0   1  16          3.10         28.24        19.88 o                         
   1   1  16        131.35        155.26        22.59 o                         
   2   1  16          0.07         15.78        14.69 o                         
   3   1  16         54.28         38.00        17.95 o                         
   4   1  16         43.13         24.57        15.11 o                         
   5   1  16         56.56         47.73        22.72 o                         
  -2   2  16         25.52         44.27        24.50 o                         
  -1   2  16          2.11         35.77        21.06 o                         
   0   2  16         85.41         30.19        21.27 o                         
   1   2  16        106.88         70.88        19.05 o                         
   2   2  16          4.61         17.56        15.97 o                         
   3   2  16        413.58        461.39       228.08 o                         
   4   2  16          5.34         19.56        16.19 o                         
   5   2  16          3.28         12.30        17.37 o                         
  -1   3  16         11.94          7.69        21.97 o                         
   0   3  16         10.79         27.00        21.31 o                         
   1   3  16         14.35         21.40        19.04 o                         
   2   3  16        155.06         78.43        41.31 o                         
   3   3  16          9.88         15.96        17.38 o                         
   4   3  16          0.00         39.03        18.94 o                         
   5   3  16          3.70         37.62        19.98 o                         
   0   4  16          0.09          5.32        23.19 o                         
   1   4  16          0.05         34.17        26.15 o                         
   2   4  16        167.77         41.83        23.89 o                         
   3   4  16          9.68          8.84        21.46 o                         
   4   4  16         65.16         19.51        22.52 o                         
   2   5  16         52.75         45.87        26.62 o                         
   0  -1  17         15.47         15.50        18.87 o                         
   1  -1  17         11.25         26.95        15.59 o                         
   2  -1  17         23.01         11.36        14.53 o                         
   3  -1  17         78.03         57.51        32.92 o                         
  -1   0  17         10.50         21.61        22.63 o                         
   0   0  17          5.14         32.06        26.77 o                         
   1   0  17         55.48         39.13        16.47 o                         
   2   0  17         26.57         16.83        15.03 o                         
   3   0  17          6.47         10.63        14.54 o                         
  -1   1  17          6.40          7.52        23.29 o                         
   0   1  17          6.06         21.62        22.63 o                         
   1   1  17          2.10         12.54        17.33 o                         
   2   1  17         24.78         14.34        15.91 o                         
   3   1  17         77.40         42.36        19.55 o                         
   4   1  17         69.77         10.69        22.78 o                         
   0   2  17         80.26         33.64        23.63 o                         
   1   2  17          7.63         27.99        19.76 o                         
   2   2  17          0.40         22.75        19.75 o                         
   3   2  17         73.19         21.93        16.95 o                         
   4   2  17         90.29         24.81        24.48 o                         
   1   3  17          0.31         17.50        21.60 o                         
   2   3  17         72.37         27.29        22.24 o                         
   3   3  17         78.20         45.68        26.59 o                         
                                                                                
