# Supplementary material for: Anomalous halogen bonds in the crystal structures of 1,2,3-tri­bromo-5-nitro­benzene and 1,3-di­bromo-2-iodo-5-nitro­benzene
Source: Acta Crystallogr E Crystallogr Commun. 2015 Jul 22;71(Pt 8):960–4. doi: 10.1107/S2056989015013377 (PMC4571367; doi:10.1107/S2056989015013377)
Supplement: Supplementary file 3 [file e-71-00960-IIsup3.hkl]

data_II                                                                         
_shelx_title ' al2 in P2(1)/c'                                                  
_shelx_refln_list_code          4                                               
_shelx_F_calc_maximum     1065.53                                               
_exptl_crystal_F_000      1472.00                                               
_reflns_d_resolution_high  0.7109                                               
                                                                                
loop_                                                                           
 _space_group_symop_operation_xyz                                               
 'x, y, z'                                                                      
 '-x, y+1/2, -z+1/2'                                                            
 '-x, -y, -z'                                                                   
 'x, -y-1/2, z-1/2'                                                             
                                                                                
_cell_length_a    13.5484                                                       
_cell_length_b    20.0369                                                       
_cell_length_c     9.1230                                                       
_cell_angle_alpha  90.000                                                       
_cell_angle_beta  130.371                                                       
_cell_angle_gamma  90.000                                                       
                                                                                
_shelx_F_squared_multiplier     1.000                                           
                                                                                
loop_                                                                           
 _refln_index_h                                                                 
 _refln_index_k                                                                 
 _refln_index_l                                                                 
 _refln_F_squared_calc                                                          
 _refln_F_squared_meas                                                          
 _refln_F_squared_sigma                                                         
 _refln_observed_status                                                         
   2   0   0      13735.24      14650.94       564.92 o                         
   3   0   0         81.09         93.51        49.12 o                         
   4   0   0      91214.80      97197.72      1476.32 o                         
   5   0   0       1992.71       1960.58        86.98 o                         
   6   0   0      12025.86      11566.88       346.34 o                         
   7   0   0        866.67        914.72       117.16 o                         
   8   0   0       6092.06       6543.19       221.80 o                         
   9   0   0       1288.81       1280.19       160.59 o                         
  10   0   0       1131.87        979.60       183.26 o                         
  11   0   0        483.87        397.11       198.34 o                         
  12   0   0         54.07       -234.24       234.24 o                         
  13   0   0         53.36        170.28       504.92 o                         
  14   0   0        525.60        507.47       392.75 o                         
   1   1   0        853.44       1030.72        35.81 o                         
   2   1   0       5494.17       5991.75       167.65 o                         
   3   1   0      11648.63      13304.64       444.91 o                         
   4   1   0      82713.91      84555.92      2430.29 o                         
   5   1   0       7781.81       8532.97       270.99 o                         
   6   1   0       4715.33       4988.19       179.54 o                         
   7   1   0       9143.98       8773.07       297.38 o                         
   8   1   0       2653.23       2776.79       149.32 o                         
   9   1   0       2276.73       2368.00       245.94 o                         
  10   1   0       2326.79       2359.11       190.65 o                         
  11   1   0        685.11        425.49       317.96 o                         
  12   1   0        844.10        916.89       237.97 o                         
  13   1   0         76.58        388.06       258.62 o                         
  14   1   0         65.58        196.88       296.42 o                         
   1   2   0      11407.84      11791.61      1018.33 o                         
   2   2   0          0.24         75.04        72.13 o                         
   3   2   0      46903.25      49819.13      1723.63 o                         
   4   2   0          2.47        -67.69        67.69 o                         
   5   2   0      14767.02      15275.02       347.83 o                         
   6   2   0         34.44         12.61        94.23 o                         
   7   2   0      13960.28      13880.51       349.95 o                         
   8   2   0         82.10        236.53       133.77 o                         
   9   2   0       2804.61       2988.31       221.91 o                         
  10   2   0        298.37        109.62       179.20 o                         
  11   2   0         43.63         36.37       196.03 o                         
  12   2   0        207.25       -157.52       235.57 o                         
  13   2   0         46.63         37.86       264.14 o                         
  14   2   0        152.02        229.22       299.92 o                         
   1   3   0        293.89        277.47        80.18 o                         
   2   3   0       5247.56       4889.36       695.42 o                         
   3   3   0       3766.04       4015.60       138.24 o                         
   4   3   0      41514.40      43552.48       541.43 o                         
   5   3   0       8774.75       9021.82       297.91 o                         
   6   3   0       9103.31       9253.30       297.21 o                         
   7   3   0      12781.65      12661.33       342.17 o                         
   8   3   0       5089.86       4608.43       177.34 o                         
   9   3   0      10050.61       9596.83       525.09 o                         
  10   3   0          2.16       -124.29       178.71 o                         
  11   3   0        572.98        652.08       229.78 o                         
  12   3   0         44.74         52.32       235.02 o                         
  13   3   0        458.13        862.64       366.03 o                         
  14   3   0         38.53       -209.71       577.05 o                         
   0   4   0       1152.30       1150.31        58.85 o                         
   1   4   0         16.90         -5.34        53.43 o                         
   2   4   0     220728.47     222079.70     11788.21 o                         
   3   4   0        324.57        342.14        65.23 o                         
   4   4   0       4555.19       4701.74       273.17 o                         
   5   4   0        182.49        287.15        84.71 o                         
   6   4   0       8325.56       9204.71       306.82 o                         
   7   4   0        654.80        486.32       123.17 o                         
   8   4   0      19143.65      18400.37       714.79 o                         
   9   4   0        554.87        406.07       275.21 o                         
  10   4   0        755.06        590.44       237.81 o                         
  11   4   0         84.75        161.28       229.75 o                         
  12   4   0       1723.47       1622.23       248.08 o                         
  13   4   0        165.96        784.87       260.94 o                         
  14   4   0          7.50        112.40       299.48 o                         
   1   5   0      38412.55      39559.46      1742.14 o                         
   2   5   0      33674.93      33789.31      3151.81 o                         
   3   5   0      11435.52      11426.72      1022.37 o                         
   4   5   0      20378.03      20535.84       390.44 o                         
   5   5   0       5132.34       4374.60       447.15 o                         
   6   5   0      18552.87      18501.48       387.43 o                         
   7   5   0       1128.82       1308.62       200.44 o                         
   8   5   0       2025.45       1906.16       152.80 o                         
   9   5   0         57.49        261.94       160.36 o                         
  10   5   0        337.10        722.24       368.70 o                         
  11   5   0         22.41       -209.96       209.96 o                         
  12   5   0          5.41        536.20       232.78 o                         
  13   5   0        117.97        100.85       504.93 o                         
  14   5   0        430.49        -25.41       732.05 o                         
   0   6   0          8.57        -42.74        74.80 o                         
   1   6   0       2418.41       2712.28        86.07 o                         
   2   6   0        265.24        337.67       112.22 o                         
   3   6   0      10157.24      10256.79       286.53 o                         
   4   6   0        361.42        499.28       104.21 o                         
   5   6   0        607.17        552.09        97.55 o                         
   6   6   0         45.78         -5.26       114.23 o                         
   7   6   0        488.04        453.43       130.94 o                         
   8   6   0        221.23         55.44       154.96 o                         
   9   6   0       1064.00       1030.92       299.29 o                         
  10   6   0         37.78        237.04       227.08 o                         
  11   6   0       2705.00       2599.94       230.64 o                         
  12   6   0         13.35         51.97       232.78 o                         
  13   6   0        499.14        996.79       352.67 o                         
  14   6   0         22.28       -154.95       304.28 o                         
   1   7   0      37729.61      39723.24       582.96 o                         
   2   7   0      30080.33      31056.65       451.66 o                         
   3   7   0       3358.56       3646.91       119.17 o                         
   4   7   0       1463.29       1464.96        96.24 o                         
   5   7   0       6166.28       5797.36       278.53 o                         
   6   7   0      18198.88      17047.37      1075.55 o                         
   7   7   0        441.68        212.51       134.80 o                         
   8   7   0        751.47        858.97       189.72 o                         
   9   7   0        958.75        737.47       173.27 o                         
  10   7   0         29.52         48.90       221.74 o                         
  11   7   0        356.98         24.57       218.12 o                         
  12   7   0        167.23        283.27       251.13 o                         
  13   7   0        255.47        583.79       641.19 o                         
  14   7   0        147.08        492.32       308.09 o                         
   0   8   0      62512.70      70543.94       886.23 o                         
   1   8   0         19.55        -68.76        70.60 o                         
   2   8   0      37655.38      40352.30       784.84 o                         
   3   8   0        181.91        459.46       253.81 o                         
   4   8   0      38864.18      41856.00       536.24 o                         
   5   8   0        417.86        305.12       112.64 o                         
   6   8   0      28956.40      28005.71      1392.23 o                         
   7   8   0          2.43        156.13       133.51 o                         
   8   8   0       2725.76       2721.77       262.01 o                         
   9   8   0         53.00       -174.58       174.58 o                         
  10   8   0      12570.87      11876.34       369.79 o                         
  11   8   0          6.81       -140.70       218.10 o                         
  12   8   0         37.02         17.09       244.86 o                         
  13   8   0         22.10       -130.11       625.13 o                         
   1   9   0       9896.48      10780.69       362.51 o                         
   2   9   0      30124.20      30176.64       468.92 o                         
   3   9   0       3350.39       3398.60       513.70 o                         
   4   9   0       1805.13       1885.38       113.74 o                         
   5   9   0        370.31        364.83       118.63 o                         
   6   9   0      30530.72      30364.49      1190.05 o                         
   7   9   0        933.80        875.89       146.13 o                         
   8   9   0        623.20        658.37       328.65 o                         
   9   9   0        175.52        424.76       175.88 o                         
  10   9   0         14.27        278.91       195.10 o                         
  11   9   0         27.96       -140.28       227.14 o                         
  12   9   0          0.30         63.52       643.83 o                         
  13   9   0        107.61          4.09       284.88 o                         
   0  10   0         24.62       -117.55       117.55 o                         
   1  10   0        612.38        603.19        87.31 o                         
   2  10   0         69.80         34.35        89.77 o                         
   3  10   0       1679.58       1495.51       112.28 o                         
   4  10   0        349.67        481.21       110.69 o                         
   5  10   0       6142.27       6878.34       255.87 o                         
   6  10   0        440.86        343.49       143.29 o                         
   7  10   0        318.70        401.52       155.02 o                         
   8  10   0        215.81        136.00       168.94 o                         
   9  10   0       1230.70       1334.72       280.59 o                         
  10  10   0         61.98         48.37       209.26 o                         
  11  10   0        263.19        497.90       232.33 o                         
  12  10   0          1.92        302.41       255.32 o                         
  13  10   0        997.74       1069.35       297.80 o                         
   1  11   0      25859.89      26476.33       767.14 o                         
   2  11   0      11172.34      11213.74       327.58 o                         
   3  11   0      31552.93      30844.35      1955.10 o                         
   4  11   0      10372.88      10181.37       380.77 o                         
   5  11   0         19.14       -103.74       189.68 o                         
   6  11   0      13314.69      13746.81       350.37 o                         
   7  11   0        748.15        723.36       163.96 o                         
   8  11   0       1651.15       1535.88       350.12 o                         
   9  11   0        204.72        292.69       200.27 o                         
  10  11   0        240.78        262.59       216.84 o                         
  11  11   0          9.76        174.33       238.78 o                         
  12  11   0        109.61        -89.52       304.56 o                         
  13  11   0         89.67        -91.43       619.80 o                         
   0  12   0      27486.77      29148.79       637.43 o                         
   1  12   0        164.00        255.88       152.29 o                         
   2  12   0      56836.02      58285.86       613.88 o                         
   3  12   0        571.60        565.70       136.27 o                         
   4  12   0        434.28        424.64       133.28 o                         
   5  12   0        177.23         55.40       138.28 o                         
   6  12   0       3034.48       3490.31       169.08 o                         
   7  12   0        406.78        525.26       171.76 o                         
   8  12   0       6558.25       7123.07       254.42 o                         
   9  12   0          0.73        244.85       201.55 o                         
  10  12   0         52.95         76.88       392.71 o                         
  11  12   0          4.36        154.34       242.63 o                         
  12  12   0       1670.78       1648.59       287.65 o                         
  13  12   0          2.50       -279.38       459.50 o                         
   1  13   0        323.19        236.54       112.60 o                         
   2  13   0       2372.58       2682.84       275.40 o                         
   3  13   0       3592.42       3616.58       145.21 o                         
   4  13   0      27182.78      25426.78       646.79 o                         
   5  13   0       1762.93       1667.70       155.09 o                         
   6  13   0        193.70         16.03       277.85 o                         
   7  13   0        257.11        421.78       171.75 o                         
   8  13   0       2241.53       2255.12       209.18 o                         
   9  13   0        918.15       1365.64       215.67 o                         
  10  13   0        381.90        711.98       280.53 o                         
  11  13   0        112.52          9.17       254.18 o                         
  12  13   0         45.32        178.55       279.86 o                         
   0  14   0        312.33        309.93       170.99 o                         
   1  14   0      12312.83      12586.09       337.10 o                         
   2  14   0          1.56         67.73       126.96 o                         
   3  14   0         14.42        -39.42       360.65 o                         
   4  14   0         31.30       -328.60       328.60 o                         
   5  14   0        676.57        801.90       339.35 o                         
   6  14   0        133.10        -31.89       168.93 o                         
   7  14   0       1854.49       1927.63       192.44 o                         
   8  14   0         56.34        -57.83       207.88 o                         
   9  14   0        195.48        186.62       221.89 o                         
  10  14   0         98.92        219.07       304.56 o                         
  11  14   0          6.38        -11.28       269.82 o                         
  12  14   0         52.39        231.58       292.70 o                         
   1  15   0       3141.38       3355.42       152.29 o                         
   2  15   0        485.90        456.43       139.86 o                         
   3  15   0       2724.50       2580.93       158.02 o                         
   4  15   0      17301.51      16455.72       958.56 o                         
   5  15   0       6743.29       6973.18       321.18 o                         
   6  15   0        717.17        829.53       213.76 o                         
   7  15   0         61.69        114.83       195.05 o                         
   8  15   0       2117.12       2016.73       223.46 o                         
   9  15   0       1042.78        891.66       454.26 o                         
  10  15   0          7.03        150.24       283.18 o                         
  11  15   0          3.03         94.47       272.16 o                         
  12  15   0         49.39        -97.09       302.95 o                         
   0  16   0      67797.02      69538.22       872.57 o                         
   1  16   0         59.23        -55.40       142.97 o                         
   2  16   0        281.68        127.71       149.86 o                         
   3  16   0        208.07        200.66       155.13 o                         
   4  16   0       3796.69       3913.66       382.43 o                         
   5  16   0         90.62         25.71       184.34 o                         
   6  16   0       1144.09       1139.67       197.44 o                         
   7  16   0        140.12        -74.80       205.18 o                         
   8  16   0       2723.73       2540.02       238.74 o                         
   9  16   0        125.82          5.26       240.05 o                         
  10  16   0        617.25       1080.59       502.31 o                         
  11  16   0         66.50       -190.66       286.26 o                         
   1  17   0       2820.28       2732.05       540.08 o                         
   2  17   0        756.44        914.18       197.73 o                         
   3  17   0        698.89        850.51       478.29 o                         
   4  17   0       6327.05       6196.11       224.96 o                         
   5  17   0       1792.68       1821.67       307.36 o                         
   6  17   0       2340.59       2429.94       205.52 o                         
   7  17   0       1529.06       1554.06       293.97 o                         
   8  17   0        192.48        249.45       226.94 o                         
   9  17   0         24.32        261.61       250.23 o                         
  10  17   0        466.56        445.39       272.03 o                         
  11  17   0        199.32       -113.67       297.84 o                         
   0  18   0        351.85        806.87       235.11 o                         
   1  18   0       3390.04       3260.95       188.63 o                         
   2  18   0        102.28        -32.29       171.13 o                         
   3  18   0       6190.70       5775.96       226.96 o                         
   4  18   0          4.84        -96.72       182.25 o                         
   5  18   0        928.05        469.13       196.46 o                         
   6  18   0         21.37        129.95       195.05 o                         
   7  18   0        182.76         85.80       347.31 o                         
   8  18   0         25.33          3.73       237.40 o                         
   9  18   0        363.51        594.22       260.61 o                         
  10  18   0         46.72        180.77       275.88 o                         
  11  18   0        265.91        100.84       577.07 o                         
   1  19   0        563.50        594.70       229.78 o                         
   2  19   0       2504.02       2485.34       199.94 o                         
   3  19   0       3830.02       3560.93       251.37 o                         
   4  19   0       2485.33       2703.58       206.28 o                         
   5  19   0         69.14        -32.61       197.69 o                         
   6  19   0       2549.91       2212.37       236.32 o                         
   7  19   0       2922.18       3020.05       249.17 o                         
   8  19   0          2.64       -249.01       249.01 o                         
   9  19   0        220.03        850.88       266.94 o                         
  10  19   0         62.93        -61.77       392.71 o                         
   0  20   0       6441.91       6625.40       331.81 o                         
   1  20   0         38.50        197.05       188.45 o                         
   2  20   0      14747.71      14714.62       423.64 o                         
   3  20   0         22.07       -178.00       202.34 o                         
   4  20   0        168.36        125.36       211.06 o                         
   5  20   0         37.14         78.71       214.28 o                         
   6  20   0         10.37          0.04       232.32 o                         
   7  20   0         61.43       -210.79       246.49 o                         
   8  20   0        930.46        984.82       360.72 o                         
   9  20   0         26.09       -411.31       531.63 o                         
  10  20   0        421.68        598.04       306.78 o                         
   1  21   0         63.35       -147.83       336.61 o                         
   2  21   0       2616.37       2566.42       218.87 o                         
   3  21   0        653.18        835.62       217.60 o                         
   4  21   0       2003.70       1757.30       228.25 o                         
   5  21   0        520.63         65.31       233.67 o                         
   6  21   0       2708.58       2416.77       260.67 o                         
   7  21   0        823.87        735.99       269.59 o                         
   8  21   0        380.00        403.21       274.73 o                         
   9  21   0          8.79        151.52       295.24 o                         
   0  22   0         26.53       -187.01       304.55 o                         
   1  22   0       3268.10       3235.15       296.76 o                         
   2  22   0        158.32       -117.81       229.64 o                         
   3  22   0       2403.16       2510.37       240.51 o                         
   4  22   0          2.50          1.37       269.82 o                         
   5  22   0         30.44        -33.16       392.71 o                         
   6  22   0          9.67        -17.90       260.52 o                         
   7  22   0        357.21        736.51       273.40 o                         
   8  22   0          0.74        201.70       288.85 o                         
   9  22   0        386.03        742.32       310.62 o                         
   1  23   0        733.09        940.36       239.75 o                         
   2  23   0       1143.64       1196.11       350.06 o                         
   3  23   0        595.83        442.71       371.39 o                         
   4  23   0       1081.39        743.13       250.26 o                         
   5  23   0       1614.25       1616.35       310.00 o                         
   6  23   0        511.45        502.01       274.74 o                         
   7  23   0        293.93        317.84       288.73 o                         
   8  23   0         97.04        392.82       341.96 o                         
   0  24   0       2233.65       1849.58       374.19 o                         
   1  24   0         42.00         62.17       249.01 o                         
   2  24   0       2510.14       2957.43       271.85 o                         
   3  24   0          5.98        251.75       328.59 o                         
   4  24   0        176.63        795.20       320.59 o                         
   5  24   0          0.63        111.61       271.55 o                         
   6  24   0        975.15       1145.74       293.96 o                         
   7  24   0         18.51       -110.82       341.95 o                         
   1  25   0         65.79        185.50       280.51 o                         
   2  25   0        659.51        512.49       275.76 o                         
   3  25   0        281.28        255.89       275.12 o                         
   4  25   0        380.67        135.08       282.17 o                         
   5  25   0        668.47       1047.37       443.53 o                         
   6  25   0        648.30       1173.36       742.77 o                         
   0  26   0        119.33        160.29       400.73 o                         
   1  26   0       3476.81       3404.52       328.83 o                         
   2  26   0         86.68        297.75       288.86 o                         
   3  26   0        615.44        764.49       290.65 o                         
   4  26   0         55.99        318.30       323.25 o                         
   5  26   0        342.46        197.64       311.90 o                         
   1  27   0          2.52        461.56       582.39 o                         
   2  27   0        265.92        362.66       309.75 o                         
   3  27   0       1779.16       1856.37       322.72 o                         
   4  27   0        247.72        486.01       494.25 o                         
   0  28   0       1229.40        823.02       470.30 o                         
   1  28   0         31.44       -464.84       464.84 o                         
 -15   1   1          8.16        -48.09       432.78 o                         
 -14   1   1        394.11       -133.59       390.07 o                         
 -13   1   1         48.19       -240.44       336.61 o                         
 -12   1   1       3023.53       4031.51       320.81 o                         
 -11   1   1        557.60        352.69       267.19 o                         
 -10   1   1       5152.28       5206.26       267.54 o                         
  -9   1   1       2209.14       2181.44       213.87 o                         
  -8   1   1       1818.75       1994.21       181.78 o                         
  -7   1   1       3737.65       3831.36       187.29 o                         
  -6   1   1      14332.08      14389.96       484.15 o                         
  -5   1   1       6025.31       6975.61       337.79 o                         
  -4   1   1      72903.06      72452.90       843.98 o                         
  -3   1   1       9443.78       9796.29       334.45 o                         
  -2   1   1       4604.37       4976.45       209.82 o                         
  -1   1   1        596.53        690.05        32.10 o                         
   0   1   1        698.79        764.88        37.44 o                         
   1   1   1        211.03        213.77        53.44 o                         
   2   1   1       5047.00       5234.81       236.00 o                         
   3   1   1       5340.20       5692.20       273.35 o                         
   4   1   1      47636.68      47866.15       737.75 o                         
   5   1   1       2400.30       2369.27       149.75 o                         
   6   1   1       4039.35       4366.14       187.27 o                         
   7   1   1       1808.52       1454.12       197.80 o                         
   8   1   1        669.68        758.85       219.10 o                         
   9   1   1        993.51        117.58       256.53 o                         
  10   1   1        839.90       1106.22       272.55 o                         
  11   1   1        254.52        432.81       315.25 o                         
  12   1   1        828.47        929.84       374.07 o                         
  13   1   1         30.46        256.47       411.41 o                         
 -15   2   1          0.60        662.53       427.44 o                         
 -14   2   1        260.89        181.67       395.40 o                         
 -13   2   1          0.12       -181.66       347.29 o                         
 -12   2   1       2119.16       2213.11       326.09 o                         
 -11   2   1         14.01        315.24       256.46 o                         
 -10   2   1       1945.82       1913.83       251.26 o                         
  -9   2   1        333.14        122.90       208.40 o                         
  -8   2   1      22796.02      24169.53       592.39 o                         
  -7   2   1          0.64       -101.52       149.60 o                         
  -6   2   1       1704.70       1796.69       133.68 o                         
  -5   2   1        327.17        277.89       106.88 o                         
  -4   2   1      36016.08      37746.66       674.05 o                         
  -3   2   1         62.52        -16.03        80.15 o                         
  -2   2   1       5316.47       4282.78       220.60 o                         
  -1   2   1         14.43         53.43        37.40 o                         
   0   2   1     137700.05     137180.52       844.90 o                         
   1   2   1          1.12         26.71        53.43 o                         
   2   2   1        861.00        780.57        74.85 o                         
   3   2   1         84.80         58.78        90.84 o                         
   4   2   1      10624.89      10439.29       429.60 o                         
   5   2   1        227.89        245.80       128.24 o                         
   6   2   1         16.93       -112.20       154.95 o                         
   7   2   1          8.58         69.46       181.66 o                         
   8   2   1       9499.06       9171.70       417.87 o                         
   9   2   1        168.59        277.85       245.79 o                         
  10   2   1        660.97        203.07       272.54 o                         
  11   2   1         12.25         90.83       309.89 o                         
  12   2   1        464.80        705.34       374.05 o                         
  13   2   1          0.41        -80.14       411.41 o                         
 -15   3   1         82.88        315.24       438.13 o                         
 -14   3   1        277.52        352.66       395.40 o                         
 -13   3   1         16.49       -357.98       357.98 o                         
 -12   3   1          7.69         80.15       309.89 o                         
 -11   3   1        883.29        897.82       283.24 o                         
 -10   3   1          3.95       -213.72       240.43 o                         
  -9   3   1       7607.40       7154.93       385.59 o                         
  -8   3   1      11010.40      10420.82       520.24 o                         
  -7   3   1      12756.94      13607.07       515.50 o                         
  -6   3   1       9721.69       9697.88       466.92 o                         
  -5   3   1      14595.59      16846.97       522.43 o                         
  -4   3   1      77507.81      76025.89      1011.43 o                         
  -3   3   1       2556.63       2356.17       160.65 o                         
  -2   3   1        543.45        497.20        80.19 o                         
  -1   3   1         26.57         10.69        48.09 o                         
   0   3   1        133.76        122.91        48.09 o                         
   1   3   1          2.18        176.32        58.77 o                         
   2   3   1       3076.73       2902.10       139.22 o                         
   3   3   1       1378.65       1400.95        96.25 o                         
   4   3   1      40103.99      39595.64       669.36 o                         
   5   3   1       8029.22       7916.82       385.92 o                         
   6   3   1       3330.79       2942.06       181.87 o                         
   7   3   1       6170.14       5540.57       299.78 o                         
   8   3   1       2400.50       2416.66       235.25 o                         
   9   3   1       3246.40       3406.32       262.02 o                         
  10   3   1         18.44        213.72       272.49 o                         
  12   3   1         23.36       -341.95       363.33 o                         
 -15   4   1         96.96        288.53       443.48 o                         
 -14   4   1         84.83        582.40       406.07 o                         
 -13   4   1        421.72        -26.72       358.01 o                         
 -12   4   1         99.27        144.26       320.59 o                         
 -10   4   1        106.66        651.86       251.13 o                         
  -9   4   1         51.45        219.07       213.72 o                         
  -8   4   1          6.43        144.26       192.35 o                         
  -7   4   1       3455.09       3702.28       203.30 o                         
  -6   4   1         75.15        213.73       138.92 o                         
  -5   4   1      51684.68      52784.87       899.87 o                         
  -4   4   1         43.28        -58.77       112.21 o                         
  -3   4   1      36831.12      32194.69       708.96 o                         
  -1   4   1      11831.92      13336.97       346.13 o                         
   0   4   1         19.92          5.34        53.43 o                         
   1   4   1       5656.66       6252.71       279.09 o                         
   2   4   1        294.05        347.36        80.16 o                         
   3   4   1      15504.85      15752.17       441.75 o                         
   4   4   1        165.73        208.39       112.21 o                         
   5   4   1      24392.34      25134.03       555.54 o                         
   6   4   1        114.68       -144.27       160.30 o                         
   7   4   1       1485.30       1085.12       197.78 o                         
   8   4   1         22.58        -16.03       213.72 o                         
   9   4   1         10.17        299.21       240.44 o                         
  10   4   1         46.19        673.22       272.50 o                         
  11   4   1         90.73         53.43       315.24 o                         
  12   4   1         29.66        400.73       357.98 o                         
  13   4   1         95.89       -229.75       416.76 o                         
 -15   5   1         74.20        422.10       454.16 o                         
 -14   5   1       1139.09        561.15       422.20 o                         
 -13   5   1         33.72       -363.33       363.33 o                         
 -12   5   1        461.56        112.21       336.64 o                         
 -10   5   1       2409.54       2026.32       272.67 o                         
  -9   5   1        633.59        384.77       235.14 o                         
  -8   5   1      10813.37      10450.93       477.24 o                         
  -7   5   1       5044.05       4876.69       251.60 o                         
  -6   5   1      11591.79      11029.20       510.11 o                         
  -5   5   1       2197.68       2027.23       149.77 o                         
  -4   5   1      32587.39      29759.94       729.70 o                         
  -3   5   1       9543.13       7966.16       419.55 o                         
  -2   5   1      21758.33      23526.57       565.46 o                         
  -1   5   1      41538.80      43659.18       614.14 o                         
   0   5   1         81.85         64.12        64.12 o                         
   1   5   1      36159.11      36471.54       564.39 o                         
   2   5   1      34084.65      34705.07       577.87 o                         
   3   5   1       7631.72       8447.82       354.00 o                         
   4   5   1      14935.95      16294.30       467.86 o                         
   5   5   1        811.77        951.35       144.31 o                         
   6   5   1       6347.13       6596.59       331.97 o                         
   7   5   1       1251.83       1352.29       192.42 o                         
   8   5   1       2238.74       2090.39       235.24 o                         
   9   5   1        171.20        203.04       245.79 o                         
  10   5   1       1012.42        812.33       283.25 o                         
  11   5   1        155.01       -170.98       315.25 o                         
  12   5   1         44.72        -90.83       368.67 o                         
  13   5   1         14.62        486.21       395.38 o                         
 -15   6   1          9.51       -240.44       464.84 o                         
 -14   6   1         92.07        630.49       416.76 o                         
 -13   6   1         25.15        293.87       368.67 o                         
 -12   6   1        619.76        737.44       325.97 o                         
 -11   6   1        123.72        197.70       299.22 o                         
 -10   6   1       8927.14       8954.88       444.53 o                         
  -9   6   1        126.48        299.22       235.10 o                         
  -8   6   1        702.97        363.41       213.77 o                         
  -7   6   1        704.42        753.56       192.40 o                         
  -6   6   1       4845.21       4716.61       203.44 o                         
  -5   6   1        170.13         96.18       144.27 o                         
  -4   6   1          7.48        -58.77       128.23 o                         
  -3   6   1          6.81         58.77       117.55 o                         
  -2   6   1     236099.48     260833.25      1883.47 o                         
  -1   6   1          0.68        -80.14        80.14 o                         
   0   6   1      29122.63      29572.83       528.96 o                         
   1   6   1         27.55         -5.34        80.15 o                         
   2   6   1     150697.06     155863.83      1218.32 o                         
   3   6   1          4.85        -16.03       101.52 o                         
   4   6   1       1500.57       1593.21       128.31 o                         
   5   6   1         54.18        -10.69       138.92 o                         
   6   6   1       3390.10       3086.34       192.56 o                         
   7   6   1        417.77        315.28       192.37 o                         
   8   6   1        799.94        732.15       219.11 o                         
   9   6   1        144.16        293.88       240.44 o                         
  10   6   1       2293.74       2405.62       304.71 o                         
  11   6   1         64.09         53.43       315.24 o                         
  12   6   1        125.81        -80.15       363.33 o                         
  13   6   1         14.98         48.09       406.07 o                         
 -14   7   1        291.97          0.00       432.81 o                         
 -13   7   1         45.28       -379.36       379.36 o                         
 -12   7   1         91.23        267.16       331.27 o                         
 -11   7   1         26.35       -224.41       304.55 o                         
 -10   7   1        264.30       -144.27       277.86 o                         
  -9   7   1       1769.21       1769.43       256.59 o                         
  -8   7   1        213.75        374.03       213.73 o                         
  -7   7   1        356.42        187.03       197.72 o                         
  -6   7   1      44071.82      38880.38       869.69 o                         
  -5   7   1       9401.02       9518.38       488.26 o                         
  -4   7   1         46.62         69.46       138.92 o                         
  -3   7   1       5203.56       5021.31       251.87 o                         
  -2   7   1      41352.46      43581.62       789.11 o                         
  -1   7   1      29822.54      33207.48       626.25 o                         
   0   7   1       1047.88       1224.35        90.89 o                         
   1   7   1      32461.65      32083.06       571.45 o                         
   2   7   1      39991.61      41259.60       654.22 o                         
   3   7   1       3873.98       4174.85       192.69 o                         
   4   7   1        175.53        160.30       122.90 o                         
   5   7   1       8292.38       7930.94       391.19 o                         
   6   7   1      20066.31      18583.50       494.70 o                         
   7   7   1        345.81        491.60       197.71 o                         
   8   7   1          3.22       -203.03       219.06 o                         
   9   7   1        990.12       1068.86       256.53 o                         
  10   7   1         66.43         64.12       283.18 o                         
  11   7   1          1.04        598.42       315.24 o                         
  12   7   1          6.20       -357.98       357.98 o                         
  13   7   1         27.15        272.49       400.73 o                         
 -14   8   1         39.62        726.65       427.44 o                         
 -13   8   1         33.09       -219.06       384.70 o                         
 -12   8   1         56.01         85.49       347.30 o                         
 -11   8   1        827.50        908.49       309.96 o                         
 -10   8   1          2.68        304.55       277.84 o                         
  -9   8   1        556.25        486.29       256.50 o                         
  -8   8   1         45.71        106.86       224.41 o                         
  -7   8   1       2859.00       2807.80       229.97 o                         
  -6   8   1          7.51        -42.74       203.03 o                         
  -5   8   1      10487.24      11774.45       590.33 o                         
  -4   8   1        156.11        -21.37       149.61 o                         
  -3   8   1       2641.90       3242.31       171.21 o                         
  -2   8   1        383.48        251.17       117.57 o                         
  -1   8   1      39859.23      44212.42       743.16 o                         
   0   8   1          0.72        133.57        90.83 o                         
   1   8   1      24998.54      26749.50       541.27 o                         
   2   8   1        223.22        288.55       106.87 o                         
   3   8   1       3068.34       3081.59       144.45 o                         
   4   8   1        133.19        -69.46       133.58 o                         
   5   8   1       3364.47       3204.15       181.87 o                         
   6   8   1          1.47       -106.86       181.66 o                         
   7   8   1        992.37        742.89       208.44 o                         
   8   8   1         28.42        454.16       219.06 o                         
   9   8   1         64.01        197.69       251.12 o                         
  10   8   1          0.39        -80.14       283.18 o                         
  11   8   1        185.23       1004.52       309.91 o                         
  12   8   1         22.23         32.06       368.67 o                         
 -14   9   1          6.06         64.12       443.47 o                         
 -13   9   1         50.23        384.70       384.70 o                         
 -12   9   1        260.62        165.64       363.34 o                         
 -11   9   1        510.85        844.30       325.96 o                         
 -10   9   1       1131.98       1330.79       304.64 o                         
  -9   9   1       1351.08       1074.34       277.94 o                         
  -8   9   1         85.09       -138.92       245.78 o                         
  -7   9   1        318.98         21.37       229.77 o                         
  -6   9   1      47405.34      49268.52       967.22 o                         
  -5   9   1        725.70        609.28       197.75 o                         
  -4   9   1        597.47        475.65       160.33 o                         
  -3   9   1       5543.54       5367.83       353.57 o                         
  -2   9   1      27899.25      29993.65       682.66 o                         
  -1   9   1      11888.59      13170.65       483.82 o                         
   0   9   1       1286.63       1219.00       112.28 o                         
   1   9   1       7230.71       7388.15       369.94 o                         
   2   9   1      17738.81      17457.34       479.24 o                         
   3   9   1       6392.94       6904.80       332.12 o                         
   4   9   1       1547.15       1774.87       155.03 o                         
   5   9   1        257.17        363.35       165.65 o                         
   6   9   1      16343.54      16086.36       461.76 o                         
   7   9   1        245.90        267.17       203.05 o                         
   8   9   1          4.52         96.17       224.41 o                         
   9   9   1        402.60        224.43       251.14 o                         
  10   9   1        148.17        406.08       293.87 o                         
  11   9   1        150.12        341.96       336.62 o                         
  12   9   1         80.72        213.72       368.67 o                         
 -14  10   1          1.52        448.81       464.84 o                         
 -13  10   1          1.65          0.00       416.75 o                         
 -12  10   1        471.98        913.75       374.05 o                         
 -11  10   1         43.89       -197.69       336.61 o                         
 -10  10   1       8109.72       8480.42       422.95 o                         
  -9  10   1          3.65        566.36       277.84 o                         
  -8  10   1        109.85        187.01       261.82 o                         
  -7  10   1         65.56       -133.58       245.78 o                         
  -6  10   1      11259.95      12561.84       600.74 o                         
  -5  10   1          4.00        112.20       197.69 o                         
  -4  10   1      25269.18      22326.12       734.13 o                         
  -3  10   1         66.45        245.78       149.61 o                         
  -2  10   1      40695.39      43680.57       805.47 o                         
  -1  10   1          5.75       -128.23       128.23 o                         
   0  10   1      74056.71      80022.42       933.38 o                         
   1  10   1         38.57         21.37       112.20 o                         
   2  10   1      21709.97      22715.84       528.28 o                         
   3  10   1          1.15          5.34       138.92 o                         
   4  10   1       8242.90       8825.08       407.23 o                         
   5  10   1         65.52         21.37       170.98 o                         
   6  10   1      10053.02       8911.49       396.54 o                         
   7  10   1         13.15        117.55       213.72 o                         
   8  10   1        103.81         64.12       240.44 o                         
   9  10   1          5.93       -149.60       267.15 o                         
  10  10   1       2995.41       2667.92       331.48 o                         
  11  10   1         37.71       -117.55       331.27 o                         
  12  10   1         34.58        208.38       363.33 o                         
 -14  11   1         68.57        256.47       475.53 o                         
 -13  11   1          9.72        641.16       432.78 o                         
 -12  11   1         45.83       -315.24       400.73 o                         
 -11  11   1         48.20        277.84       352.64 o                         
 -10  11   1          9.22        293.87       320.58 o                         
  -9  11   1        669.27       1389.42       299.26 o                         
  -8  11   1       9360.98       9423.09       471.42 o                         
  -7  11   1       1767.16       1924.51       272.64 o                         
  -6  11   1      11632.93      12368.09       573.89 o                         
  -5  11   1         11.33        -64.12       208.38 o                         
  -4  11   1      16853.83      16852.72       634.53 o                         
  -3  11   1      26617.65      26619.33       723.67 o                         
  -2  11   1       9900.46      10859.51       477.52 o                         
  -1  11   1      20208.20      21454.64       587.43 o                         
   0  11   1        267.36        106.87       128.25 o                         
   1  11   1      17292.69      18030.40       500.40 o                         
   2  11   1      11391.74      11247.93       434.68 o                         
   3  11   1      20621.17      21550.89       516.70 o                         
   4  11   1      11609.19      12126.92       434.45 o                         
   5  11   1        142.07        160.30       181.67 o                         
   6  11   1       4672.39       4922.06       251.45 o                         
   7  11   1       1027.74        668.05       229.81 o                         
   8  11   1       3196.70       2962.34       272.71 o                         
   9  11   1         68.42       -283.18       283.18 o                         
  10  11   1         67.60        352.64       309.90 o                         
  11  11   1         40.62       -160.29       341.95 o                         
  12  11   1         11.39        598.42       379.35 o                         
 -14  12   1          0.98       -368.67       502.24 o                         
 -13  12   1       1555.75       2378.38       459.64 o                         
 -12  12   1          8.42         96.17       411.41 o                         
 -11  12   1        755.26        892.43       384.76 o                         
 -10  12   1         53.07       -138.92       331.27 o                         
  -9  12   1       3107.92       3293.89       352.92 o                         
  -8  12   1          9.51       -235.09       304.55 o                         
  -7  12   1         29.44       -272.49       272.49 o                         
  -6  12   1        214.26        261.82       245.79 o                         
  -5  12   1       4171.37       4109.19       256.82 o                         
  -4  12   1        143.53         21.37       197.70 o                         
  -3  12   1        172.41        192.36       181.67 o                         
  -2  12   1         60.99        128.23       160.29 o                         
  -1  12   1      15344.69      16104.88       542.92 o                         
   0  12   1        312.79        363.37       138.93 o                         
   1  12   1      15374.54      16219.11       489.05 o                         
   2  12   1         10.60        128.23       144.26 o                         
   3  12   1       1047.60       1127.77       165.69 o                         
   4  12   1        124.73          5.34       176.33 o                         
   5  12   1       2870.07       3213.85       213.90 o                         
   6  12   1        252.90        117.55       208.39 o                         
   7  12   1        372.34        705.34       229.77 o                         
   8  12   1          6.24       -197.69       256.46 o                         
   9  12   1        824.33       1154.30       288.58 o                         
  10  12   1         24.35        235.09       309.90 o                         
  11  12   1        129.71         74.80       352.65 o                         
  12  12   1          2.03       -395.38       395.38 o                         
 -13  13   1        113.73        422.11       475.54 o                         
 -12  13   1         22.07        683.91       422.10 o                         
 -11  13   1         12.04        -37.40       395.38 o                         
 -10  13   1        410.87        -21.37       363.36 o                         
  -9  13   1        779.92        924.52       342.02 o                         
  -8  13   1       2759.11       2625.32       342.20 o                         
  -7  13   1        562.69        454.23       288.57 o                         
  -6  13   1         20.99        368.67       256.47 o                         
  -5  13   1       3672.32       3407.49       262.11 o                         
  -4  13   1      26451.56      25045.06       711.57 o                         
  -3  13   1       5066.77       5186.65       230.16 o                         
  -2  13   1        372.42        700.03       181.69 o                         
  -1  13   1        770.69        678.75       171.02 o                         
   0  13   1         12.41        165.63       149.60 o                         
   1  13   1        307.99        320.61       154.96 o                         
   2  13   1       3210.94       3129.06       181.86 o                         
   3  13   1       4078.38       4189.05       197.95 o                         
   4  13   1      13381.59      12805.28       434.53 o                         
   5  13   1       1980.40       2117.01       213.84 o                         
   6  13   1         49.01        176.32       219.07 o                         
   7  13   1        328.20        571.75       245.80 o                         
   8  13   1        419.02        347.33       272.52 o                         
   9  13   1        208.23        983.16       293.88 o                         
  10  13   1        118.90       -112.21       331.27 o                         
  11  13   1          8.34        320.58       363.32 o                         
 -13  14   1          1.01         96.17       475.53 o                         
 -12  14   1       1166.69       1758.27       470.30 o                         
 -11  14   1          5.90        251.12       411.41 o                         
 -10  14   1         19.89        496.90       363.33 o                         
  -9  14   1         93.07       -304.56       357.99 o                         
  -8  14   1      16884.38      17863.68       568.80 o                         
  -7  14   1         67.90        277.84       304.56 o                         
  -6  14   1       1106.98       1239.97       277.92 o                         
  -5  14   1          8.66        149.60       240.44 o                         
  -4  14   1        513.48        673.33       235.13 o                         
  -3  14   1        197.05        208.39       208.39 o                         
  -2  14   1      25448.64      28541.50       668.27 o                         
  -1  14   1         23.89        144.26       176.32 o                         
   0  14   1      34547.69      36726.89       675.72 o                         
   1  14   1        165.66        181.67       170.99 o                         
   2  14   1      13975.94      15982.75       472.29 o                         
   3  14   1        541.42        336.66       187.04 o                         
   4  14   1        126.33        122.89       203.04 o                         
   5  14   1          1.09        283.18       208.38 o                         
   6  14   1        118.00        299.22       229.76 o                         
   7  14   1         56.57        117.55       256.47 o                         
   8  14   1       7799.09       7531.06       347.92 o                         
   9  14   1         11.12         80.15       299.21 o                         
  10  14   1         11.41       -341.95       341.95 o                         
  11  14   1          1.73         58.77       368.67 o                         
 -13  15   1          0.67        229.75       502.24 o                         
 -12  15   1        382.25       -106.87       480.91 o                         
 -11  15   1         62.79       -261.81       427.45 o                         
 -10  15   1        521.22         26.72       395.43 o                         
  -9  15   1       1666.53       1475.25       384.85 o                         
  -8  15   1       2820.33       1871.36       384.97 o                         
  -7  15   1         65.69       -315.24       315.24 o                         
  -6  15   1       2855.08       2935.62       310.14 o                         
  -5  15   1       6244.48       5877.25       299.75 o                         
  -4  15   1      26468.35      25975.61       673.22 o                         
  -3  15   1       2621.61       3272.61       240.63 o                         
  -2  15   1        240.97        213.74       208.39 o                         
  -1  15   1       2273.07       2144.12       219.22 o                         
   0  15   1         83.32       -176.32       192.35 o                         
   1  15   1       2487.77       2267.20       203.19 o                         
   2  15   1       1623.03       1935.12       192.44 o                         
   3  15   1       1366.01        791.08       208.46 o                         
   4  15   1      15479.75      14541.66       434.64 o                         
   5  15   1       4220.80       4487.76       256.75 o                         
   6  15   1       1016.26        742.86       251.18 o                         
   7  15   1         28.42        128.23       256.47 o                         
   8  15   1        615.32        785.53       293.91 o                         
   9  15   1        780.42        758.83       325.98 o                         
  10  15   1        118.85       -219.07       352.65 o                         
  11  15   1         72.69        598.42       384.70 o                         
 -12  16   1         23.60        662.53       470.19 o                         
 -11  16   1       1495.81       1763.74       464.99 o                         
 -10  16   1         28.36        192.35       406.07 o                         
  -9  16   1        124.16         32.06       374.02 o                         
  -8  16   1        302.48        587.77       341.98 o                         
  -7  16   1         54.85        411.42       325.93 o                         
  -6  16   1         75.01        208.38       299.21 o                         
  -5  16   1       2955.87       2417.02       294.11 o                         
  -4  16   1          0.09        149.60       256.46 o                         
  -3  16   1       6147.00       6503.61       331.87 o                         
  -2  16   1         32.71         42.74       219.06 o                         
  -1  16   1       7184.54       7271.71       406.96 o                         
   0  16   1        605.49        523.71       208.42 o                         
   1  16   1       3837.88       4070.67       230.01 o                         
   2  16   1         22.75        288.52       197.69 o                         
   3  16   1       4902.47       4874.12       246.11 o                         
   4  16   1         14.68        272.49       224.41 o                         
   5  16   1        562.93        881.72       245.81 o                         
   6  16   1         31.45        -16.03       256.47 o                         
   7  16   1          7.99         37.40       277.84 o                         
   8  16   1        167.02        432.80       299.22 o                         
   9  16   1        165.47        256.47       331.28 o                         
  10  16   1         11.07        -10.69       363.32 o                         
 -12  17   1        568.23        309.93       512.98 o                         
 -11  17   1        102.48       -459.51       459.51 o                         
 -10  17   1        464.93        149.62       427.48 o                         
  -9  17   1          1.69       -245.78       400.72 o                         
  -8  17   1        254.53       -187.02       374.03 o                         
  -7  17   1       2412.31       2876.23       363.54 o                         
  -6  17   1       3173.09       2941.03       336.88 o                         
  -5  17   1       4552.26       4311.67       320.97 o                         
  -4  17   1       3894.74       4043.64       304.88 o                         
  -3  17   1        973.54        897.87       261.88 o                         
  -2  17   1        937.13       1186.46       240.50 o                         
  -1  17   1       3852.76       3963.57       262.10 o                         
   0  17   1        155.43       -224.42       224.42 o                         
   1  17   1       4602.41       4734.72       251.45 o                         
   2  17   1        834.35        662.68       219.11 o                         
   3  17   1        789.13        651.98       229.80 o                         
   4  17   1       3783.46       4016.48       267.41 o                         
   5  17   1       2877.34       2913.99       278.03 o                         
   6  17   1        890.10        758.86       277.89 o                         
   7  17   1        766.53        422.17       293.92 o                         
   8  17   1        138.96        251.13       309.90 o                         
   9  17   1          4.00         69.46       341.95 o                         
  10  17   1         25.33        -74.80       379.35 o                         
 -12  18   1         71.74        854.89       502.25 o                         
 -11  18   1          6.58       1047.23       459.50 o                         
 -10  18   1       1894.16       2057.87       459.68 o                         
  -9  18   1         52.53       -320.58       406.07 o                         
  -8  18   1       1132.23        716.15       400.83 o                         
  -7  18   1          7.34        523.61       352.64 o                         
  -5  18   1        236.88         90.84       299.23 o                         
  -4  18   1       7157.09       7264.11       390.77 o                         
  -3  18   1         49.06        -21.37       272.50 o                         
  -2  18   1       2902.79       2625.50       283.40 o                         
  -1  18   1          2.93        -16.03       245.78 o                         
   0  18   1      33527.43      34955.68       609.28 o                         
   1  18   1         66.04        299.21       229.75 o                         
   2  18   1       1113.41       1127.70       240.51 o                         
   3  18   1         42.18        219.07       240.44 o                         
   4  18   1       3310.51       3630.86       278.06 o                         
   5  18   1        290.95       -256.48       272.51 o                         
   6  18   1        869.62        342.02       293.92 o                         
   7  18   1         21.29       -309.90       309.90 o                         
   9  18   1         33.41        122.89       357.98 o                         
  10  18   1        754.08        897.75       395.44 o                         
 -10  19   1        118.70       -459.51       459.51 o                         
  -9  19   1         51.76        379.36       427.44 o                         
  -8  19   1         56.50        -32.06       390.04 o                         
  -7  19   1       3226.50       2256.42       411.72 o                         
  -6  19   1       4617.64       4257.70       358.37 o                         
  -5  19   1         95.33        192.35       304.56 o                         
  -4  19   1       5020.49       5018.09       342.39 o                         
  -3  19   1       3104.69       3219.06       310.14 o                         
  -2  19   1       2425.50       2314.98       299.40 o                         
  -1  19   1         34.12       -170.98       256.47 o                         
   0  19   1        204.52       -117.55       288.54 o                         
   1  19   1        161.27        -85.49       251.13 o                         
   2  19   1       2858.50       2678.78       267.34 o                         
   3  19   1       2693.76       2534.26       278.02 o                         
   4  19   1       4539.96       4279.03       288.83 o                         
   5  19   1        117.90         74.80       277.84 o                         
   6  19   1       1810.64       1624.92       310.02 o                         
   7  19   1       1670.71       1683.64       336.73 o                         
   8  19   1          5.70        170.98       352.64 o                         
   9  19   1         30.93       -267.15       379.35 o                         
 -11  20   1        100.77        502.25       507.59 o                         
 -10  20   1         54.93       -192.35       475.53 o                         
  -9  20   1        326.24        555.71       448.84 o                         
  -8  20   1         36.08        128.23       411.41 o                         
  -7  20   1        534.65       -106.87       400.77 o                         
  -6  20   1          1.03       -165.63       363.32 o                         
  -5  20   1        491.15        128.25       331.30 o                         
  -4  20   1         23.96        416.76       320.58 o                         
  -3  20   1      10800.18      10918.11       433.94 o                         
  -2  20   1        160.96        -37.40       293.88 o                         
  -1  20   1       3893.73       3952.34       315.55 o                         
   0  20   1         27.38        122.89       261.81 o                         
   1  20   1       4789.38       4937.44       310.26 o                         
   3  20   1       5070.96       4654.00       315.62 o                         
   4  20   1          2.09        454.15       277.84 o                         
   5  20   1        258.92       -106.87       304.57 o                         
   6  20   1          1.98        277.84       309.89 o                         
   7  20   1        103.29        101.52       336.62 o                         
   8  20   1         16.53       -128.23       363.32 o                         
   9  20   1         87.55        -21.37       400.73 o                         
 -10  21   1          7.57        491.56       491.56 o                         
  -9  21   1          2.20        117.55       459.50 o                         
  -8  21   1        732.95        625.23       454.22 o                         
  -7  21   1       2243.39       1929.76       432.99 o                         
  -6  21   1       1911.59       2656.60       390.20 o                         
  -5  21   1        345.27        705.33       352.67 o                         
  -4  21   1       1907.44       2148.84       352.80 o                         
  -3  21   1        773.05        999.32       320.64 o                         
  -2  21   1       1133.60        833.73       315.32 o                         
  -1  21   1         51.45         26.72       299.21 o                         
   0  21   1          4.13       -256.46       283.18 o                         
   1  21   1        268.50        165.64       283.20 o                         
   2  21   1       1882.52       1790.69       304.69 o                         
   4  21   1       1000.05       1127.62       304.62 o                         
   6  21   1       1089.94       1197.11       342.03 o                         
   7  21   1       1060.23       1213.12       363.40 o                         
   8  21   1        124.05       -181.67       379.36 o                         
  -9  22   1          7.91         64.12       475.53 o                         
  -8  22   1        299.31        122.90       454.18 o                         
  -7  22   1        103.07        -21.37       427.45 o                         
  -6  22   1          4.28        432.78       400.72 o                         
  -5  22   1          0.89       -149.60       368.67 o                         
  -4  22   1          4.18       -352.64       352.64 o                         
  -3  22   1          3.37        374.01       347.29 o                         
  -2  22   1      12872.38      12877.47       450.15 o                         
  -1  22   1          1.32       -277.84       325.92 o                         
   0  22   1        900.11       1747.52       320.65 o                         
   1  22   1          2.11       -117.55       315.24 o                         
   2  22   1       8649.30       8485.22       385.45 o                         
   3  22   1          4.34         85.49       309.89 o                         
   4  22   1        229.48       -213.73       320.60 o                         
   5  22   1          0.23         74.80       336.61 o                         
   6  22   1         13.94        331.27       352.64 o                         
   7  22   1         84.70       -256.47       379.36 o                         
   8  22   1        250.48        -80.15       400.74 o                         
  -9  23   1        605.59        881.70       502.30 o                         
  -8  23   1        394.83        486.25       475.56 o                         
  -7  23   1        292.05        662.57       448.84 o                         
  -6  23   1       1986.18       1993.77       443.65 o                         
  -5  23   1       1443.81       1720.98       406.19 o                         
  -4  23   1       1122.49       1747.59       379.45 o                         
  -3  23   1        108.90        406.08       368.68 o                         
  -2  23   1       1687.19       1587.47       379.50 o                         
  -1  23   1        404.87        470.23       347.33 o                         
   0  23   1         12.04        -37.40       336.61 o                         
   1  23   1        520.29        876.35       336.65 o                         
   2  23   1       2242.91       2025.99       352.81 o                         
   4  23   1        668.33        133.59       347.34 o                         
   5  23   1        894.20       1330.65       363.39 o                         
   6  23   1       1084.91       1373.45       379.44 o                         
   7  23   1        100.42        -64.12       400.73 o                         
  -8  24   1          5.64        122.89       496.90 o                         
  -7  24   1        506.65        347.33       475.57 o                         
  -6  24   1         13.88        534.30       432.78 o                         
  -5  24   1        672.68        251.16       427.50 o                         
  -4  24   1          1.19       -406.07       406.07 o                         
  -3  24   1        242.79         74.81       390.06 o                         
  -2  24   1         41.09        170.98       379.36 o                         
  -1  24   1       3076.31       2732.09       395.65 o                         
   0  24   1          3.71       -341.95       363.32 o                         
   1  24   1       1949.76       2202.24       368.82 o                         
   2  24   1         10.12       -117.55       352.64 o                         
   3  24   1        203.13       -251.13       363.34 o                         
   4  24   1          0.48       -299.21       357.98 o                         
   5  24   1        117.80        646.52       368.68 o                         
   6  24   1         19.43        470.19       400.73 o                         
  -7  25   1         86.94        -80.15       491.56 o                         
  -6  25   1        794.92       1790.19       470.26 o                         
  -5  25   1       1062.20       1448.26       448.91 o                         
  -4  25   1        226.19        288.54       427.46 o                         
  -3  25   1        530.86        919.10       416.80 o                         
  -2  25   1        222.82         42.75       411.43 o                         
  -1  25   1         23.43       -406.07       406.07 o                         
   0  25   1         48.63        -26.72       384.70 o                         
   1  25   1         97.99       -283.18       384.70 o                         
   2  25   1        246.86        112.21       379.37 o                         
   3  25   1        470.42        844.27       379.39 o                         
   4  25   1        277.63        315.25       395.40 o                         
   5  25   1        578.73        908.41       406.11 o                         
  -6  26   1        367.92        133.58       502.28 o                         
  -5  26   1          0.14       -416.75       464.84 o                         
  -4  26   1       1260.34       -406.17       475.65 o                         
  -3  26   1          0.99        -96.17       438.13 o                         
  -2  26   1       1139.32        956.62       443.57 o                         
  -1  26   1         61.40       -112.20       432.79 o                         
   0  26   1       4158.42       4368.93       443.84 o                         
   1  26   1         34.79        213.72       406.07 o                         
   2  26   1        562.07        667.95       411.46 o                         
   3  26   1          0.71       -422.10       422.10 o                         
   4  26   1        444.69        577.09       427.48 o                         
  -4  27   1        712.81       1629.84       470.25 o                         
  -3  27   1       1162.20       1042.12       480.98 o                         
  -2  27   1        328.69         90.84       470.21 o                         
  -1  27   1          3.12        667.87       454.15 o                         
   0  27   1         28.89        251.12       448.81 o                         
   1  27   1         22.84       -240.44       443.47 o                         
   2  27   1        414.08        240.45       427.47 o                         
   3  27   1       1153.83       1560.50       443.57 o                         
  -2  28   1          8.40        561.02       475.53 o                         
  -1  28   1       2646.60       3613.72       491.81 o                         
   0  28   1         38.27        304.55       464.84 o                         
 -16   0   2         61.57        245.78       432.79 o                         
 -15   0   2          0.91       -304.55       384.70 o                         
 -14   0   2       1560.50        951.38       358.10 o                         
 -13   0   2         23.02       -240.44       293.87 o                         
 -12   0   2        966.93        967.32       267.21 o                         
 -11   0   2        404.63        529.02       224.43 o                         
 -10   0   2       1456.85       1411.17       208.47 o                         
  -9   0   2       1200.31       1346.98       176.39 o                         
  -8   0   2      14306.71      15617.54       488.89 o                         
  -7   0   2        355.10        347.35       122.91 o                         
  -6   0   2       4228.36       4423.19       203.49 o                         
  -5   0   2        666.08        753.69        90.87 o                         
  -4   0   2     127348.27     118367.25      1019.80 o                         
  -3   0   2         17.81         26.72        53.43 o                         
  -2   0   2      31100.71      27244.22       568.51 o                         
  -1   0   2        106.83        128.25        58.78 o                         
   0   0   2    1135355.88    1175847.62     19570.89 o                         
   1   0   2        231.80        240.47        85.50 o                         
   2   0   2        392.29        545.10       101.54 o                         
   3   0   2        110.02        224.42       117.55 o                         
   4   0   2      27985.57      30335.16       631.98 o                         
   5   0   2       1471.95       1587.68       176.41 o                         
   6   0   2       8629.01       8753.66       417.86 o                         
   7   0   2        765.07        785.59       229.80 o                         
   8   0   2       1624.19       1624.94       272.61 o                         
   9   0   2        607.46        822.94       299.25 o                         
  11   0   2        237.45        726.68       384.71 o                         
  12   0   2          0.43        -85.49       427.44 o                         
 -16   1   2        469.59       -331.30       454.20 o                         
 -15   1   2          0.83        -80.14       384.70 o                         
 -14   1   2        466.40        181.68       347.33 o                         
 -13   1   2         92.26        256.47       293.87 o                         
 -12   1   2       3377.07       3278.04       299.46 o                         
 -11   1   2       1335.31       1619.52       240.52 o                         
 -10   1   2      10446.17       9095.71       444.87 o                         
  -9   1   2       3496.74       3749.87       197.92 o                         
  -8   1   2       3594.76       3611.50       192.61 o                         
  -7   1   2      10916.50      11183.38       440.25 o                         
  -6   1   2      16342.37      17685.95       495.77 o                         
  -5   1   2      11439.60      11560.22       430.55 o                         
  -4   1   2      69437.38      67901.16       832.87 o                         
  -3   1   2       7772.56       8698.23       355.25 o                         
  -2   1   2       2358.00       2447.80       117.84 o                         
  -1   1   2        287.43        197.75        58.79 o                         
   0   1   2      11614.74      12620.09       361.34 o                         
   1   1   2        239.04        256.50        80.16 o                         
   2   1   2       2814.49       3103.65       160.53 o                         
   3   1   2       5027.41       4680.46       273.12 o                         
   4   1   2      44818.17      45577.05       744.76 o                         
   5   1   2       2148.24       2133.43       176.45 o                         
   6   1   2        300.06        341.98       187.02 o                         
   7   1   2       3528.08       3989.79       246.02 o                         
   8   1   2       1159.59       1565.96       256.54 o                         
   9   1   2        659.92        614.54       293.91 o                         
  10   1   2        258.67        341.97       325.94 o                         
  11   1   2        150.29         80.15       374.02 o                         
  12   1   2         87.12        715.97       422.10 o                         
 -16   2   2        144.67        528.97       432.79 o                         
 -15   2   2        225.52       -368.68       395.40 o                         
 -14   2   2        419.33        641.22       347.33 o                         
 -13   2   2        457.26        213.74       315.27 o                         
 -12   2   2        542.96        892.40       272.53 o                         
 -11   2   2         10.89       -101.52       235.09 o                         
 -10   2   2        666.42        887.12       208.42 o                         
  -9   2   2       9160.73       9196.78       434.11 o                         
  -8   2   2        200.39        219.08       154.96 o                         
  -7   2   2      39108.49      41217.42       744.47 o                         
  -6   2   2          8.13        133.58       106.86 o                         
  -5   2   2      41635.15      44702.64       756.19 o                         
  -4   2   2          2.60         69.46        90.83 o                         
  -3   2   2      79853.83      60772.88       925.91 o                         
  -2   2   2          0.06         26.71        58.77 o                         
  -1   2   2      32420.79      33723.58       484.04 o                         
   0   2   2         29.92         48.09        64.12 o                         
   1   2   2         49.13         58.77        80.15 o                         
   2   2   2         77.84        219.07        90.83 o                         
   3   2   2       9135.36       8728.72       391.64 o                         
   4   2   2        162.36        208.39       138.93 o                         
   5   2   2       2197.75       2074.64       176.45 o                         
   6   2   2         99.68        448.83       187.01 o                         
   7   2   2       2377.57       2293.66       240.59 o                         
   8   2   2          0.01        -21.37       251.12 o                         
   9   2   2        434.61        892.37       288.55 o                         
  10   2   2         51.54        390.04       315.24 o                         
  11   2   2         67.19        -10.69       374.01 o                         
  12   2   2         27.64        603.76       411.41 o                         
 -16   3   2         13.67        833.51       443.47 o                         
 -15   3   2         11.84         37.40       395.38 o                         
 -14   3   2        269.15        625.17       358.00 o                         
 -13   3   2        813.83        571.81       325.98 o                         
 -12   3   2          0.50       -192.35       283.18 o                         
 -11   3   2       1048.34        641.34       256.54 o                         
 -10   3   2          9.35       -219.06       219.06 o                         
  -9   3   2      17718.50      17472.18       558.94 o                         
  -8   3   2      18264.28      18344.19       570.23 o                         
  -7   3   2      20290.44      20323.90       587.46 o                         
  -6   3   2      12635.79      13581.99       521.56 o                         
  -5   3   2      12982.16      14332.98       511.51 o                         
  -4   3   2      69680.95      58590.84       952.42 o                         
  -3   3   2       2641.39       2489.95       123.16 o                         
  -2   3   2         91.05         53.43        69.46 o                         
  -1   3   2        297.61        320.66        64.13 o                         
   0   3   2        169.20        171.00        69.47 o                         
   1   3   2        699.82        775.07        85.52 o                         
   2   3   2      11973.82      12192.59       403.19 o                         
   3   3   2       1343.33       1470.19       122.96 o                         
   4   3   2      11382.93      11371.08       434.67 o                         
   5   3   2       2604.39       2609.68       181.82 o                         
   6   3   2       3504.50       3701.28       213.95 o                         
   7   3   2       3814.09       3957.97       240.69 o                         
   8   3   2        548.07        662.62       251.16 o                         
   9   3   2       3097.13       3486.16       315.47 o                         
  10   3   2          1.92        -96.17       320.58 o                         
  11   3   2        106.35         16.03       363.33 o                         
  12   3   2         38.99        -37.40       411.41 o                         
 -16   4   2          2.07       -464.84       464.84 o                         
 -15   4   2          0.71        154.95       400.72 o                         
 -14   4   2         58.23        -80.15       363.33 o                         
 -13   4   2        183.62        138.92       331.28 o                         
 -12   4   2       4143.46       4209.26       315.56 o                         
 -11   4   2         83.90       -112.21       256.47 o                         
 -10   4   2       3577.09       3535.45       251.39 o                         
  -9   4   2        303.19        331.30       192.37 o                         
  -8   4   2      23385.31      23759.38       646.66 o                         
  -7   4   2        336.64        464.91       149.62 o                         
  -6   4   2      19695.96      20642.31       636.48 o                         
  -5   4   2          0.28        122.89       117.55 o                         
  -4   4   2        121.31        -64.12       117.56 o                         
  -3   4   2          9.71         -5.34        96.17 o                         
  -2   4   2     224110.05     231167.34      1494.78 o                         
  -1   4   2        188.04        -74.81        74.81 o                         
   0   4   2       1585.83       1385.33        80.23 o                         
   1   4   2        233.88        106.87        85.50 o                         
   2   4   2      89144.50      91955.30       947.71 o                         
   3   4   2        776.79        737.58       122.93 o                         
   4   4   2       5922.42       5547.64       278.45 o                         
   5   4   2        258.40        251.14       165.65 o                         
   6   4   2       1674.54       1635.78       208.48 o                         
   7   4   2        492.17        555.75       219.09 o                         
   8   4   2       7077.15       6642.44       326.50 o                         
   9   4   2        366.01        170.99       288.55 o                         
  10   4   2         97.22        593.08       315.24 o                         
  11   4   2         34.22       -149.60       363.33 o                         
  12   4   2        366.93        363.35       416.78 o                         
 -16   5   2        114.45        272.50       464.85 o                         
 -15   5   2        254.45        229.76       422.12 o                         
 -14   5   2       1900.04       2448.09       384.85 o                         
 -13   5   2        353.27         21.37       331.29 o                         
 -12   5   2        468.16         64.12       299.24 o                         
 -11   5   2        147.01        -58.78       261.82 o                         
 -10   5   2        981.93        790.99       240.50 o                         
  -9   5   2         22.18       -154.95       208.38 o                         
  -8   5   2      11797.69      11568.30       531.20 o                         
  -7   5   2       4216.66       3944.54       192.68 o                         
  -6   5   2      21094.83      19929.87       642.03 o                         
  -5   5   2       4848.83       4440.84       241.06 o                         
  -4   5   2      33991.64      29153.62       747.11 o                         
  -3   5   2       8372.75       7877.52       397.64 o                         
  -2   5   2      11472.38      11996.14       393.23 o                         
  -1   5   2      25878.25      25970.79       489.40 o                         
   0   5   2         32.98        315.24        80.15 o                         
   1   5   2      20835.41      19906.86       470.11 o                         
   2   5   2      29532.22      30868.87       590.51 o                         
   3   5   2       5338.15       5922.43       289.16 o                         
   4   5   2       5226.46       5519.17       273.01 o                         
   5   5   2       2038.10       2459.42       176.44 o                         
   6   5   2       8453.76       8393.37       396.37 o                         
   7   5   2        211.20        256.48       219.08 o                         
   8   5   2         24.32        -32.06       245.78 o                         
   9   5   2         11.65       -128.23       277.84 o                         
  10   5   2         62.79        154.95       315.24 o                         
  11   5   2          4.63       -374.01       374.01 o                         
  12   5   2         28.68        187.01       406.07 o                         
 -15   6   2        865.78        961.91       427.51 o                         
 -14   6   2         74.43       -176.32       379.36 o                         
 -13   6   2       2233.11       2250.54       352.82 o                         
 -12   6   2         73.12       -176.32       299.21 o                         
 -11   6   2       9746.37       9304.54       449.96 o                         
 -10   6   2         48.44       -245.78       245.78 o                         
  -9   6   2       5868.84       5759.69       273.00 o                         
  -8   6   2        301.21         69.47       192.37 o                         
  -7   6   2       3353.15       3514.97       203.30 o                         
  -6   6   2         41.80        -74.80       154.95 o                         
  -5   6   2        551.97        855.12       144.30 o                         
  -4   6   2         84.11         16.03       122.89 o                         
  -3   6   2       4461.46       4334.39       241.10 o                         
  -2   6   2        123.75        154.96        85.49 o                         
  -1   6   2       8235.60       8270.40       338.33 o                         
   0   6   2         65.32         48.09        85.49 o                         
   1   6   2         39.03         37.40        96.18 o                         
   2   6   2         34.43        117.55       106.86 o                         
   3   6   2       9251.45       8961.12       391.48 o                         
   4   6   2        138.46        149.61       144.27 o                         
   5   6   2       1871.16       1732.17       181.77 o                         
   6   6   2          0.61        -58.77       197.69 o                         
   7   6   2          3.30        -96.17       219.06 o                         
   8   6   2         37.71        374.01       240.44 o                         
   9   6   2         37.69       -288.52       288.52 o                         
  10   6   2          8.25       -320.58       320.58 o                         
  11   6   2        386.49         80.15       368.70 o                         
  12   6   2          0.35        138.92       411.41 o                         
 -15   7   2        221.94        325.94       427.46 o                         
 -14   7   2        319.03        -10.69       395.41 o                         
 -13   7   2        498.08        635.89       352.68 o                         
 -12   7   2        346.75        320.61       299.23 o                         
 -11   7   2        413.39        502.30       283.21 o                         
 -10   7   2         86.29        432.79       245.78 o                         
  -9   7   2       1643.71       1502.14       235.21 o                         
  -8   7   2       1360.78       1443.28       208.47 o                         
  -7   7   2        293.76        641.23       187.03 o                         
  -6   7   2      36936.62      36455.23       868.11 o                         
  -5   7   2       6089.25       5524.43       300.07 o                         
  -4   7   2         26.32          5.34       133.58 o                         
  -3   7   2       3268.79       3441.84       187.35 o                         
  -2   7   2      27779.85      29068.00       602.53 o                         
  -1   7   2      23873.22      23765.07       519.81 o                         
   0   7   2       4364.60       4546.65       224.92 o                         
   1   7   2      21652.68      21738.49       507.43 o                         
   2   7   2      15218.31      15595.65       462.49 o                         
   3   7   2       1355.05       1192.11       138.99 o                         
   4   7   2       2188.06       2491.71       165.76 o                         
   5   7   2       2511.71       2411.58       192.50 o                         
   6   7   2       4483.73       4103.31       230.04 o                         
   8   7   2        252.14        117.55       251.14 o                         
   9   7   2        247.24         80.15       283.19 o                         
  10   7   2         63.54        544.99       320.58 o                         
  11   7   2         99.96       -368.67       368.67 o                         
 -15   8   2         71.14          0.00       438.13 o                         
 -14   8   2         52.08        304.55       390.04 o                         
 -13   8   2         18.88        854.88       336.61 o                         
 -12   8   2         34.76       -293.87       315.24 o                         
 -11   8   2          1.06       -288.52       288.52 o                         
 -10   8   2      25454.37      23463.59       591.84 o                         
  -9   8   2         35.80       -176.32       240.44 o                         
  -8   8   2       5191.79       5079.15       315.77 o                         
  -7   8   2         44.50       -144.26       203.04 o                         
  -6   8   2      29277.09      28442.97       799.99 o                         
  -5   8   2         69.92        149.61       154.95 o                         
  -4   8   2      68686.66      71384.16      1097.88 o                         
  -3   8   2          4.09        122.89       122.89 o                         
  -2   8   2      48974.58      52798.30       799.89 o                         
  -1   8   2        347.74        464.92       101.54 o                         
   0   8   2      40745.74      41993.50       670.11 o                         
   1   8   2        714.20        823.08       112.24 o                         
   2   8   2      15136.15      16084.45       467.70 o                         
   3   8   2        425.32        187.03       138.94 o                         
   4   8   2       9217.31       8644.72       396.60 o                         
   5   8   2        475.79        352.69       187.03 o                         
   6   8   2      13242.58      12961.63       407.56 o                         
   8   8   2        746.47        828.31       245.82 o                         
   9   8   2         32.95        331.27       283.18 o                         
  10   8   2       3269.11       2903.25       363.58 o                         
  11   8   2          7.02       -128.23       368.67 o                         
 -15   9   2        191.28         69.46       464.86 o                         
 -14   9   2         36.22         58.77       406.07 o                         
 -13   9   2        194.74       -320.59       363.34 o                         
 -12   9   2          9.81       -181.66       320.58 o                         
 -11   9   2         86.58        512.94       293.87 o                         
  -9   9   2        500.38        689.35       256.50 o                         
  -8   9   2       1305.72       1363.03       245.88 o                         
  -7   9   2       1175.18        753.67       224.50 o                         
  -6   9   2      65134.70      64372.21      1122.13 o                         
  -5   9   2        557.51        571.83       171.02 o                         
  -4   9   2        130.96         32.06       149.61 o                         
  -3   9   2       2816.32       2717.83       155.15 o                         
  -2   9   2      29873.69      30932.02       639.45 o                         
  -1   9   2       6489.65       7326.25       353.72 o                         
   0   9   2       4347.62       3999.03       246.26 o                         
   1   9   2       5194.60       4926.26       273.09 o                         
   2   9   2      14920.00      14439.01       456.76 o                         
   3   9   2       1745.44       2026.24       155.04 o                         
   4   9   2       2149.54       2299.08       181.79 o                         
   5   9   2        312.34        352.67       187.02 o                         
   6   9   2       6997.11       6675.41       310.48 o                         
   8   9   2        172.77        956.43       256.47 o                         
   9   9   2         61.90         10.69       293.87 o                         
  10   9   2         29.65       -341.95       341.95 o                         
  11   9   2          0.56       -101.52       379.35 o                         
 -15  10   2        412.23          0.00       470.22 o                         
 -14  10   2          6.89        822.82       422.10 o                         
 -13  10   2       3860.98       3839.48       422.45 o                         
 -12  10   2          7.37       -277.84       341.95 o                         
 -11  10   2       1601.16       1256.10       331.40 o                         
 -10  10   2        125.18       -165.64       293.87 o                         
  -9  10   2       4761.34       4280.16       315.66 o                         
  -8  10   2        331.17        459.54       251.15 o                         
  -7  10   2         47.95        325.93       219.07 o                         
  -6  10   2        306.75        555.73       203.06 o                         
  -5  10   2       5944.74       5864.12       267.77 o                         
  -4  10   2        237.58        293.89       160.31 o                         
  -3  10   2          6.09        -26.72       138.92 o                         
  -2  10   2        287.60        454.21       128.25 o                         
  -1  10   2         29.46         85.49       117.55 o                         
   0  10   2          0.20        -69.46       117.55 o                         
   1  10   2       2316.49       2165.89       144.39 o                         
   2  10   2         43.37        -64.12       138.92 o                         
   3  10   2       3074.56       3043.31       176.50 o                         
   4  10   2        129.49         26.72       176.33 o                         
   5  10   2       3611.33       3316.09       224.64 o                         
   6  10   2        160.16        309.91       213.73 o                         
   7  10   2        531.53        587.81       245.81 o                         
   8  10   2         56.66       -267.15       267.15 o                         
   9  10   2        118.39        614.46       299.22 o                         
  10  10   2          7.67        256.46       336.61 o                         
  11  10   2         11.00         48.09       374.01 o                         
 -15  11   2         56.34        459.50       480.87 o                         
 -14  11   2         96.32       -320.59       448.82 o                         
 -13  11   2        128.55       -224.41       411.42 o                         
 -12  11   2         38.52       -149.61       374.01 o                         
 -11  11   2         36.28        331.27       320.58 o                         
 -10  11   2        547.44        384.75       304.59 o                         
  -9  11   2       1320.06       1266.75       304.66 o                         
  -8  11   2       6304.62       6193.38       321.18 o                         
  -7  11   2        943.35        769.62       251.20 o                         
  -6  11   2      16327.12      14866.69       623.25 o                         
  -5  11   2        528.49        165.66       192.39 o                         
  -4  11   2      11827.75      12092.85       558.21 o                         
  -3  11   2      28877.74      29747.79       702.62 o                         
  -2  11   2       4359.15       4003.67       198.04 o                         
  -1  11   2      20314.17      20512.48       527.89 o                         
   0  11   2        431.03        603.86       128.25 o                         
   1  11   2      15318.27      14862.33       462.10 o                         
   2  11   2      10066.94       9935.09       407.48 o                         
   3  11   2      16242.89      16166.52       461.90 o                         
   4  11   2       4369.04       4023.19       214.00 o                         
   5  11   2         41.07        165.63       197.69 o                         
   6  11   2       5925.26       5891.68       272.91 o                         
   7  11   2        192.69         16.03       245.79 o                         
   8  11   2        200.29       -197.70       277.85 o                         
   9  11   2          8.40        101.52       304.55 o                         
  10  11   2         75.04        475.53       341.96 o                         
  11  11   2          7.63       -379.35       379.35 o                         
 -14  12   2         22.53       -352.64       464.84 o                         
 -13  12   2          0.01         32.06       422.10 o                         
 -12  12   2       4572.41       5145.19       422.53 o                         
 -11  12   2          0.54         74.80       352.64 o                         
 -10  12   2        258.69         74.81       320.60 o                         
  -9  12   2         20.00       -154.95       304.55 o                         
  -8  12   2       8578.50       9855.20       492.76 o                         
  -7  12   2        318.72        299.24       256.49 o                         
  -6  12   2       7246.21       6978.38       385.60 o                         
  -5  12   2        114.39        502.26       197.70 o                         
  -4  12   2       3312.14       3439.68       213.98 o                         
  -3  12   2         56.54        -58.77       165.64 o                         
  -2  12   2      56868.52      58016.14       862.25 o                         
  -1  12   2          6.62        154.95       144.26 o                         
   0  12   2      18275.78      17566.46       505.59 o                         
   1  12   2        329.76        208.40       154.96 o                         
   2  12   2      24167.65      23781.92       522.38 o                         
   3  12   2        824.70        812.34       181.71 o                         
   4  12   2         37.95        149.61       192.35 o                         
   5  12   2        162.32        528.98       213.73 o                         
   6  12   2        594.88        780.19       229.78 o                         
   7  12   2        217.22        229.76       251.13 o                         
   8  12   2       2298.71       2314.71       304.71 o                         
   9  12   2          8.87        -53.43       320.58 o                         
  10  12   2          9.45        411.41       347.30 o                         
  11  12   2          5.21       -325.92       390.04 o                         
 -14  13   2         79.48         37.40       480.88 o                         
 -13  13   2        104.21       -170.98       438.13 o                         
 -12  13   2          9.64        -42.74       390.04 o                         
 -11  13   2        186.22        464.86       358.00 o                         
 -10  13   2        656.90        641.26       342.01 o                         
  -9  13   2       2307.85       2518.06       336.81 o                         
  -8  13   2       7162.42       7393.25       353.33 o                         
  -7  13   2        606.42        475.61       272.54 o                         
  -6  13   2         26.13       -235.09       235.09 o                         
  -5  13   2       2746.82       3053.60       229.96 o                         
  -4  13   2      35814.42      35552.44       773.35 o                         
  -3  13   2       2619.13       2770.22       203.22 o                         
  -2  13   2         44.50         -5.34       181.66 o                         
  -1  13   2        566.74        598.53       160.32 o                         
   0  13   2         16.60        277.84       165.63 o                         
   1  13   2        186.15        165.64       165.64 o                         
   2  13   2       5913.14       5567.02       321.17 o                         
   3  13   2       2735.57       3176.31       208.55 o                         
   4  13   2      10759.77      10567.93       380.49 o                         
   5  13   2        440.54        860.32       224.43 o                         
   6  13   2        191.47        213.73       235.10 o                         
   7  13   2         47.95        261.81       267.15 o                         
   8  13   2        275.67         37.40       299.23 o                         
   9  13   2        157.70       -331.28       331.28 o                         
  10  13   2        128.79        187.01       357.99 o                         
 -14  14   2         13.19        539.64       486.21 o                         
 -13  14   2          2.20        480.87       454.15 o                         
 -12  14   2        138.20        -48.09       427.45 o                         
 -11  14   2        139.64        341.96       390.05 o                         
 -10  14   2        208.06        219.07       336.63 o                         
  -9  14   2        131.26        224.41       331.28 o                         
  -8  14   2        134.50         64.12       299.22 o                         
  -7  14   2       3923.31       4059.81       315.59 o                         
  -6  14   2        212.65        406.09       245.79 o                         
  -5  14   2       2531.08       2374.16       245.97 o                         
  -4  14   2         72.88       -213.72       213.72 o                         
  -3  14   2        426.10        122.91       197.72 o                         
  -2  14   2          5.67       -133.58       181.66 o                         
  -1  14   2      14474.54      13743.57       483.17 o                         
   0  14   2        267.03        288.55       176.33 o                         
   1  14   2       4208.47       4049.97       208.65 o                         
   2  14   2         31.38        341.95       181.66 o                         
   3  14   2         15.63        235.09       197.69 o                         
   4  14   2         15.17        -48.09       213.72 o                         
   5  14   2          7.69        192.35       229.75 o                         
   6  14   2         18.50        272.49       245.78 o                         
   7  14   2        542.95        -42.75       288.56 o                         
   8  14   2          5.57        379.35       304.55 o                         
   9  14   2        114.61        208.38       336.62 o                         
  10  14   2         18.26        122.89       363.32 o                         
 -14  15   2         19.26          0.00       507.59 o                         
 -13  15   2        106.54         64.12       480.88 o                         
 -12  15   2        174.31         37.40       432.80 o                         
 -11  15   2         10.22       -144.26       390.04 o                         
 -10  15   2        106.65       -224.41       368.68 o                         
  -9  15   2       1726.43       1587.54       363.48 o                         
  -8  15   2       4478.29       5076.35       363.74 o                         
  -7  15   2          9.73       -293.87       293.87 o                         
  -6  15   2       2248.67       2234.80       278.01 o                         
  -5  15   2       7439.30       7373.49       337.35 o                         
  -4  15   2      18700.12      19473.46       596.46 o                         
  -3  15   2       3091.87       3337.25       235.32 o                         
  -2  15   2         67.02        160.29       197.69 o                         
  -1  15   2       1254.46       1207.99       197.77 o                         
   0  15   2        290.27          5.34       197.71 o                         
   1  15   2       2956.97       2732.67       208.56 o                         
   2  15   2        663.61        358.05       197.73 o                         
   3  15   2       1193.57        876.54       219.13 o                         
   4  15   2       8459.31       8267.68       353.41 o                         
   5  15   2       2925.84       2914.03       267.34 o                         
   6  15   2         61.97        197.69       261.81 o                         
   7  15   2         53.55         42.74       288.53 o                         
   8  15   2        540.74        309.93       320.62 o                         
   9  15   2        349.63         80.15       352.66 o                         
  10  15   2         37.70          5.34       384.70 o                         
 -13  16   2          9.66        213.72       480.87 o                         
 -12  16   2        303.51        470.21       459.53 o                         
 -11  16   2         53.24        619.79       411.42 o                         
 -10  16   2       1332.76       1854.58       400.85 o                         
  -9  16   2        124.50        256.47       352.65 o                         
  -8  16   2       4236.84       4289.60       363.71 o                         
  -7  16   2         89.22        411.42       299.21 o                         
  -6  16   2         99.64        -32.06       272.50 o                         
  -5  16   2         34.44       -256.47       256.47 o                         
  -4  16   2       7541.20       8460.42       433.73 o                         
  -3  16   2        104.68        261.81       224.41 o                         
  -2  16   2       1622.37       1571.60       224.51 o                         
  -1  16   2         63.71        154.95       208.38 o                         
   0  16   2      48824.01      47363.73       704.41 o                         
   1  16   2         23.16        251.12       197.69 o                         
   2  16   2         31.91          5.34       208.38 o                         
   3  16   2        165.55        160.30       219.07 o                         
   4  16   2        796.50       1319.98       245.83 o                         
   5  16   2         79.57        299.21       245.78 o                         
   6  16   2       1139.20        582.54       293.94 o                         
   7  16   2         85.65       -251.13       304.56 o                         
   8  16   2        989.71       1293.27       331.33 o                         
   9  16   2         62.75        -53.43       363.33 o                         
 -13  17   2         22.01       -486.21       486.21 o                         
 -12  17   2       1131.08       2324.74       470.29 o                         
 -11  17   2        657.60        705.37       438.19 o                         
 -10  17   2       2094.75       2806.37       422.29 o                         
  -9  17   2         63.65       -149.61       384.70 o                         
  -7  17   2       3338.19       3245.92       342.24 o                         
  -6  17   2       5359.57       4093.11       337.08 o                         
  -5  17   2       2366.94       2539.54       294.05 o                         
  -4  17   2       4823.71       4954.22       299.61 o                         
  -3  17   2        715.71        470.28       245.83 o                         
  -2  17   2        578.27        817.61       235.13 o                         
  -1  17   2       1898.94       1897.78       235.22 o                         
   0  17   2        731.36        587.85       229.80 o                         
   1  17   2       2477.46       2539.63       235.25 o                         
   2  17   2        312.99       -112.21       229.77 o                         
   3  17   2        320.08        197.71       240.45 o                         
   4  17   2       3830.05       3930.75       283.44 o                         
   5  17   2        825.65       1159.65       272.54 o                         
   6  17   2        434.41        529.01       293.89 o                         
   7  17   2        324.79        133.58       315.26 o                         
   8  17   2         54.53        144.26       347.30 o                         
   9  17   2          7.47       -197.69       368.67 o                         
 -12  18   2         33.33       -480.87       480.87 o                         
 -11  18   2        530.38         58.78       459.55 o                         
 -10  18   2        110.71        176.32       416.76 o                         
  -9  18   2        674.08        427.50       384.75 o                         
  -8  18   2         11.02        117.55       352.64 o                         
  -7  18   2        998.75        823.02       336.69 o                         
  -6  18   2         27.31       -219.06       304.55 o                         
  -5  18   2       1059.85        566.51       299.29 o                         
  -4  18   2         42.40       -106.86       277.84 o                         
  -3  18   2      10220.40      10452.79       450.04 o                         
  -2  18   2         90.06        507.60       240.44 o                         
  -1  18   2       2111.39       2202.56       251.26 o                         
   0  18   2        230.62        -21.37       240.45 o                         
   1  18   2       2978.30       3470.29       256.66 o                         
   2  18   2         97.43        331.27       235.10 o                         
   3  18   2       2030.12       2255.86       267.28 o                         
   4  18   2          2.99        112.20       261.81 o                         
   5  18   2        394.53        406.10       283.20 o                         
   6  18   2         22.75       -176.32       309.90 o                         
   7  18   2          5.37       -208.38       331.27 o                         
   8  18   2         22.27         90.83       352.64 o                         
   9  18   2        107.13        411.42       384.70 o                         
 -12  19   2         92.72        117.55       491.56 o                         
 -11  19   2        495.16        587.79       464.89 o                         
 -10  19   2        180.85        384.71       432.80 o                         
  -9  19   2        240.48        240.45       400.75 o                         
  -8  19   2         61.36         90.83       374.01 o                         
  -7  19   2       4933.60       5333.13       385.14 o                         
  -6  19   2       4191.52       4091.54       342.30 o                         
  -5  19   2        119.13        283.19       309.90 o                         
  -4  19   2       2526.92       2555.59       315.44 o                         
  -3  19   2       3276.60       3171.07       310.15 o                         
  -2  19   2       1028.72        721.50       288.60 o                         
  -1  19   2        189.43       -149.61       261.82 o                         
   0  19   2        218.64         -5.34       251.13 o                         
   1  19   2        798.69        374.08       256.51 o                         
   2  19   2       2621.66       2678.55       272.67 o                         
   3  19   2       2219.29       2416.30       288.67 o                         
   4  19   2       1268.02       1608.71       288.61 o                         
   5  19   2         29.67       -128.23       293.87 o                         
   6  19   2        818.10       1058.10       325.98 o                         
   7  19   2        932.90       1159.65       358.05 o                         
   8  19   2          1.97        -48.09       379.35 o                         
 -11  20   2         49.30       -448.82       486.22 o                         
 -10  20   2       1118.38       1031.44       459.60 o                         
  -9  20   2         18.43        261.81       411.41 o                         
  -8  20   2       1228.72       1769.01       411.52 o                         
  -6  20   2         77.00        480.88       331.27 o                         
  -5  20   2         37.87        780.08       299.21 o                         
  -4  20   2       1231.49       1207.88       320.68 o                         
  -3  20   2         78.24        144.26       299.21 o                         
  -2  20   2      16564.93      16625.81       450.65 o                         
  -1  20   2         35.92         96.17       272.50 o                         
   0  20   2       4642.31       5226.03       304.90 o                         
   1  20   2         16.00         48.09       267.15 o                         
   2  20   2       6483.36       5688.24       321.07 o                         
   3  20   2          0.68        304.55       283.18 o                         
   4  20   2         23.09         69.46       299.21 o                         
   5  20   2         20.68        480.87       309.89 o                         
   6  20   2         72.15       -165.64       341.96 o                         
   7  20   2         36.32        -26.72       363.33 o                         
   8  20   2        330.37        -48.09       390.06 o                         
 -11  21   2          0.76       1170.12       486.21 o                         
 -10  21   2          1.86       -235.09       464.84 o                         
  -9  21   2         78.66       -176.32       432.79 o                         
  -8  21   2       1373.34       1576.65       416.88 o                         
  -7  21   2       1417.51       1779.77       400.85 o                         
  -6  21   2       3889.87       3385.09       390.38 o                         
  -5  21   2        577.03        379.40       342.00 o                         
  -4  21   2       2462.83       2464.55       347.50 o                         
  -3  21   2        529.81        700.02       320.62 o                         
  -2  21   2       1002.23       1170.40       304.62 o                         
  -1  21   2          1.51        -10.69       288.52 o                         
   0  21   2        132.86        122.89       288.53 o                         
   1  21   2        128.92        454.17       288.53 o                         
   2  21   2       2728.80       2133.18       315.43 o                         
   3  21   2        487.33        427.49       304.58 o                         
   4  21   2        813.53        951.22       320.64 o                         
   5  21   2        243.93        138.92       336.63 o                         
   6  21   2       1009.06       1507.03       352.71 o                         
   7  21   2        275.49        438.15       384.72 o                         
 -10  22   2          5.95       -154.95       486.21 o                         
  -9  22   2        481.55        828.25       464.89 o                         
  -8  22   2          2.26       -427.44       432.78 o                         
  -7  22   2        422.89       -117.56       406.10 o                         
  -6  22   2          0.49        427.44       368.67 o                         
  -5  22   2        360.87        -69.46       358.01 o                         
  -4  22   2         12.55         69.46       341.95 o                         
  -3  22   2       2998.37       3095.72       368.92 o                         
  -2  22   2        184.22        443.49       325.94 o                         
  -1  22   2       3241.03       3839.12       336.86 o                         
   0  22   2         22.18        603.76       304.55 o                         
   1  22   2       1722.33       1170.57       320.70 o                         
   2  22   2         62.77       -320.58       320.58 o                         
   3  22   2       1016.40       1309.32       331.34 o                         
   4  22   2          0.02         90.83       336.61 o                         
   5  22   2         18.06       -267.15       357.98 o                         
   6  22   2         17.61         80.15       368.67 o                         
 -10  23   2         45.64       -502.25       502.25 o                         
  -9  23   2        706.48        619.87       480.94 o                         
  -8  23   2        366.17        358.01       443.50 o                         
  -7  23   2        681.46        817.59       422.16 o                         
  -6  23   2        906.98        961.92       400.80 o                         
  -5  23   2       2053.67       2790.28       395.56 o                         
  -4  23   2       1100.51        400.82       374.10 o                         
  -3  23   2        419.02        288.55       363.36 o                         
  -2  23   2        684.98       1047.39       352.69 o                         
  -1  23   2        290.06        694.63       336.63 o                         
   0  23   2         78.75       -325.93       325.93 o                         
   1  23   2        780.02        951.21       320.63 o                         
   2  23   2        933.54        625.25       342.02 o                         
   3  23   2        436.91        619.84       336.64 o                         
   4  23   2        535.88       1025.97       347.33 o                         
   5  23   2        651.28        529.03       384.75 o                         
   6  23   2        147.04        422.11       395.39 o                         
  -9  24   2         13.94       -400.73       496.90 o                         
  -8  24   2        285.66        363.34       464.87 o                         
  -7  24   2         18.59       -363.32       443.47 o                         
  -6  24   2        880.66       1352.02       416.83 o                         
  -5  24   2         11.56        523.61       411.41 o                         
  -4  24   2        698.70        603.85       400.78 o                         
  -3  24   2         10.87        -85.49       374.01 o                         
  -2  24   2       2855.22       3330.73       395.62 o                         
  -1  24   2         59.54        689.25       363.33 o                         
   0  24   2       1489.84       1298.76       368.78 o                         
   1  24   2         13.07        464.84       347.30 o                         
   2  24   2       1063.97       1181.06       368.75 o                         
   3  24   2          2.27       -363.32       363.32 o                         
   4  24   2          0.25       -384.70       384.70 o                         
   5  24   2          0.18        288.52       400.72 o                         
  -8  25   2        203.09       -496.92       496.92 o                         
  -7  25   2        201.47        245.79       464.86 o                         
  -6  25   2       1265.55       2228.60       448.93 o                         
  -5  25   2        746.69        742.79       427.50 o                         
  -4  25   2        251.23        347.31       416.78 o                         
  -3  25   2        208.98        181.67       406.09 o                         
  -2  25   2        321.81        956.46       395.41 o                         
  -1  25   2         17.89       -197.69       384.70 o                         
   0  25   2        150.07        240.44       390.05 o                         
   1  25   2         87.64        528.97       368.67 o                         
   2  25   2        609.18       1004.61       379.40 o                         
   3  25   2        178.54       -395.40       395.40 o                         
   4  25   2        236.52        -10.69       406.09 o                         
  -7  26   2        170.01       -154.95       491.57 o                         
  -6  26   2          2.12        320.58       459.50 o                         
  -5  26   2        699.49       1496.25       454.22 o                         
  -4  26   2         61.37       -187.01       443.47 o                         
  -3  26   2        941.67       1608.55       432.87 o                         
  -2  26   2         80.00        224.41       427.45 o                         
  -1  26   2       3119.07       3154.36       449.10 o                         
   0  26   2         84.13        528.97       400.73 o                         
   1  26   2       2074.69       1870.82       432.96 o                         
   2  26   2         54.02        614.45       400.73 o                         
   3  26   2        175.11       -240.44       416.77 o                         
  -5  27   2       1285.71       1715.53       475.65 o                         
  -4  27   2        265.86        390.06       464.86 o                         
  -3  27   2       1413.24       1859.88       464.97 o                         
  -2  27   2        182.45        646.53       448.83 o                         
  -1  27   2         44.51       -341.95       443.47 o                         
   0  27   2         24.55        -85.49       432.78 o                         
   1  27   2         52.96        459.50       432.79 o                         
 -16   1   3        691.63       1138.22       411.47 o                         
 -15   1   3         95.61        197.69       357.99 o                         
 -14   1   3       1196.54       1453.69       326.01 o                         
 -13   1   3         10.82        106.86       272.49 o                         
 -12   1   3       6015.24       6175.66       347.85 o                         
 -11   1   3        666.57        619.91       219.11 o                         
 -10   1   3      15587.21      14642.98       499.38 o                         
  -9   1   3       2357.90       2486.59       176.47 o                         
  -8   1   3       2905.57       2808.37       160.48 o                         
  -7   1   3       4360.91       4636.36       203.44 o                         
  -6   1   3      23188.93      24176.36       573.31 o                         
  -5   1   3       6642.65       7478.27       359.43 o                         
  -4   1   3      46369.17      44573.38       804.31 o                         
  -3   1   3       6037.58       6444.56       300.50 o                         
  -2   1   3        942.77        983.75        74.85 o                         
  -1   1   3        659.91        571.94        85.52 o                         
   0   1   3       2792.68       2702.35       155.18 o                         
   1   1   3         70.41         96.18       106.86 o                         
   2   1   3       2308.12       2513.62       144.40 o                         
   3   1   3       1488.85       1577.05       160.38 o                         
   4   1   3      16992.90      16542.65       510.41 o                         
   5   1   3        590.57        400.79       213.76 o                         
   6   1   3        505.41        315.28       235.12 o                         
   8   1   3        155.35         -5.34       309.90 o                         
   9   1   3        243.06        406.09       336.63 o                         
  10   1   3         58.82         74.80       379.36 o                         
  11   1   3         65.15       -352.64       432.79 o                         
 -16   2   3        119.58        341.96       416.76 o                         
 -15   2   3          3.57       -251.12       368.67 o                         
 -14   2   3       1075.62        352.72       336.69 o                         
 -13   2   3          3.54        -90.83       288.52 o                         
 -12   2   3       5454.31       5398.86       294.29 o                         
 -11   2   3          1.09       -219.06       219.06 o                         
 -10   2   3       2892.85       3422.67       219.26 o                         
  -9   2   3        377.85        384.75       171.00 o                         
  -8   2   3      28593.25      30067.25       659.27 o                         
  -7   2   3         16.51         32.06       122.89 o                         
  -6   2   3      10791.94      12094.81       472.83 o                         
  -5   2   3        238.04        427.50       106.88 o                         
  -4   2   3      45800.99      34582.30       808.85 o                         
  -3   2   3         20.18        133.58        80.15 o                         
  -2   2   3       9791.12      10411.87       344.19 o                         
  -1   2   3         65.21         26.72        80.15 o                         
   0   2   3      67436.81      66768.18       819.04 o                         
   1   2   3          4.23        -26.72       106.86 o                         
   2   2   3         10.61        117.55       122.89 o                         
   3   2   3         70.11        133.58       149.61 o                         
   4   2   3       1492.57       1945.80       187.10 o                         
   5   2   3         83.86        154.95       197.70 o                         
   7   2   3          7.06       -256.46       256.46 o                         
   8   2   3       2235.51       2341.44       320.75 o                         
   9   2   3         53.33       -224.41       336.61 o                         
  10   2   3        127.46       -149.61       384.71 o                         
  11   2   3          3.17        336.61       427.44 o                         
 -16   3   3         18.44        539.64       411.41 o                         
 -15   3   3        413.93        464.88       374.04 o                         
 -14   3   3        655.73        176.35       347.35 o                         
 -13   3   3         14.54       -299.21       299.21 o                         
 -12   3   3         32.77       -154.95       261.81 o                         
 -11   3   3        932.30        940.62       235.15 o                         
 -10   3   3        180.82        390.06       197.70 o                         
  -9   3   3      10076.04      10219.71       471.84 o                         
  -8   3   3      23501.30      23995.76       630.90 o                         
  -7   3   3      13903.22      14520.86       542.99 o                         
  -6   3   3      11669.35      12001.53       515.96 o                         
  -5   3   3      11552.50      10455.52       510.94 o                         
  -4   3   3      65287.42      60182.02      1033.98 o                         
  -3   3   3       1909.45       2070.34       117.69 o                         
  -2   3   3        245.62        261.85        74.81 o                         
  -1   3   3        162.13        304.58        80.15 o                         
   0   3   3        657.01        817.76        96.21 o                         
   1   3   3         10.33         90.83       106.86 o                         
   2   3   3       3268.45       3172.59       155.15 o                         
   3   3   3        438.12        603.85       149.63 o                         
   4   3   3      11603.86      10731.35       439.77 o                         
   5   3   3       2427.62       2181.49       219.22 o                         
   6   3   3        600.68        726.76       229.79 o                         
   7   3   3       1592.84       1346.97       272.60 o                         
   8   3   3        229.35        539.67       299.22 o                         
   9   3   3        824.17        742.81       336.67 o                         
  10   3   3         20.70        309.89       368.67 o                         
  11   3   3         75.52       -427.45       427.45 o                         
 -16   4   3         18.12        -26.72       427.44 o                         
 -15   4   3        250.22        464.87       379.37 o                         
 -14   4   3        147.96        219.07       336.62 o                         
 -13   4   3       1163.13        652.03       315.33 o                         
 -12   4   3        157.54         -5.34       267.16 o                         
 -11   4   3        889.01        935.26       245.84 o                         
 -10   4   3         92.72         96.18       213.73 o                         
  -9   4   3         53.64       -122.89       192.35 o                         
  -8   4   3          5.61        -58.77       165.63 o                         
  -7   4   3       4208.79       4078.80       198.05 o                         
  -6   4   3         44.68        288.53       128.23 o                         
  -5   4   3      51965.79      47537.66       955.81 o                         
  -4   4   3         11.68       -117.55       117.55 o                         
  -3   4   3      40178.29      41791.06       684.29 o                         
  -2   4   3         47.76        -48.09        80.15 o                         
  -1   4   3       6504.47       7040.90       332.47 o                         
   0   4   3         13.56        -21.37        96.17 o                         
   1   4   3        358.78        374.07       112.22 o                         
   2   4   3        240.54        197.71       133.59 o                         
   3   4   3       3966.99       3632.98       219.37 o                         
   4   4   3        141.62       -176.33       176.33 o                         
   5   4   3       6852.77       6681.28       326.57 o                         
   6   4   3         91.95         74.80       229.75 o                         
   7   4   3        344.34         42.75       261.83 o                         
   8   4   3         19.06       -293.87       293.87 o                         
   9   4   3          0.30       -187.00       325.92 o                         
  10   4   3          9.78       -101.52       374.01 o                         
  11   4   3         10.25         37.40       416.75 o                         
 -16   5   3         54.88       -416.76       443.47 o                         
 -15   5   3        185.61       -224.41       395.40 o                         
 -14   5   3       2895.72       3122.34       379.60 o                         
 -13   5   3         52.59        347.30       293.87 o                         
 -12   5   3       1801.55       1673.14       288.66 o                         
 -11   5   3       1057.79       1181.15       256.54 o                         
 -10   5   3       2982.24       3246.16       240.65 o                         
  -9   5   3       1193.33       1106.45       203.12 o                         
  -8   5   3      23587.70      22514.82       684.55 o                         
  -7   5   3       9312.63       8485.64       423.75 o                         
  -6   5   3      10744.19       9617.46       504.77 o                         
  -5   5   3       2387.10       2129.15       149.79 o                         
  -4   5   3      29246.86      30471.89       743.88 o                         
  -3   5   3       5669.11       5515.93       278.74 o                         
  -2   5   3       2650.25       2643.40       133.78 o                         
  -1   5   3      20832.77      21007.04       480.75 o                         
   0   5   3        246.64        390.08       101.53 o                         
   1   5   3      16608.02      16746.05       462.78 o                         
   2   5   3      19890.64      20388.54       511.46 o                         
   3   5   3       3286.61       3172.00       176.52 o                         
   4   5   3       3062.17       2968.21       197.88 o                         
   5   5   3        193.99        261.82       203.04 o                         
   6   5   3       1808.58       1769.37       240.55 o                         
   7   5   3        161.45        561.04       256.47 o                         
   8   5   3        162.71        550.35       283.19 o                         
   9   5   3         14.18        -64.12       331.27 o                         
  10   5   3        248.91        320.60       374.03 o                         
 -16   6   3        237.57        -69.46       454.18 o                         
 -15   6   3         39.22        181.66       400.73 o                         
 -14   6   3        530.42        817.57       368.71 o                         
 -13   6   3         17.87       -325.92       325.92 o                         
 -12   6   3       1621.70       2009.80       293.99 o                         
 -11   6   3        128.91        235.10       267.16 o                         
 -10   6   3      18685.45      18853.69       580.28 o                         
  -9   6   3         38.83         26.72       208.38 o                         
  -8   6   3         18.02        128.23       187.01 o                         
  -7   6   3        462.76        245.82       176.35 o                         
  -6   6   3       3739.28       4088.87       198.02 o                         
  -5   6   3        114.13        181.67       138.93 o                         
  -4   6   3       2985.56       2969.99       144.49 o                         
  -3   6   3         58.58        -42.75       101.52 o                         
  -2   6   3     145149.97     146118.09      1227.93 o                         
  -1   6   3         19.78        -32.06        96.17 o                         
   0   6   3       8630.10       8384.01       370.12 o                         
   1   6   3         42.27         37.40       117.55 o                         
   2   6   3      43044.48      43257.64       689.39 o                         
   3   6   3          3.36        170.98       160.29 o                         
   4   6   3       2367.14       2566.50       197.83 o                         
   5   6   3          2.12        144.26       197.69 o                         
   6   6   3       1449.61       1705.06       240.53 o                         
   7   6   3        113.22        122.89       256.47 o                         
   8   6   3        279.72         64.12       293.88 o                         
   9   6   3         70.14        -16.03       331.27 o                         
  10   6   3        323.75        561.05       374.03 o                         
 -16   7   3        138.26        299.22       448.82 o                         
 -15   7   3          0.09        715.96       395.38 o                         
 -14   7   3        702.00        769.51       363.38 o                         
 -13   7   3         22.91         16.03       325.92 o                         
 -12   7   3        527.40        154.97       299.25 o                         
 -11   7   3        323.19        518.32       267.17 o                         
 -10   7   3        815.13       1084.89       245.84 o                         
  -9   7   3       1557.37       1395.22       224.52 o                         
  -8   7   3       1208.83       1127.85       208.47 o                         
  -7   7   3         27.42        -21.37       192.35 o                         
  -6   7   3      51596.81      49289.20      1009.91 o                         
  -5   7   3       4265.91       3875.92       187.37 o                         
  -4   7   3        674.17        737.58       133.62 o                         
  -3   7   3       2964.16       3055.36       155.18 o                         
  -2   7   3      18980.66      18615.41       506.91 o                         
  -1   7   3      10492.64      10324.88       391.95 o                         
   0   7   3       4177.48       4175.08       192.70 o                         
   1   7   3      14515.27      13326.68       451.39 o                         
   2   7   3      18161.17      16488.62       484.01 o                         
   3   7   3       1549.14       1587.68       165.72 o                         
   4   7   3        114.95        320.59       181.67 o                         
   5   7   3       3355.50       2989.50       235.31 o                         
   6   7   3       4898.24       4525.83       272.83 o                         
   7   7   3        136.72        491.57       245.79 o                         
   8   7   3         24.24        149.60       288.52 o                         
   9   7   3        294.55        176.33       336.63 o                         
  10   7   3         15.21       -379.35       379.35 o                         
 -16   8   3         28.17       -454.16       454.16 o                         
 -15   8   3         45.71       -144.26       411.41 o                         
 -14   8   3         70.28       -384.70       384.70 o                         
 -13   8   3         46.34        272.50       325.93 o                         
 -12   8   3         72.74        689.26       293.87 o                         
 -11   8   3       1855.42       1929.77       299.36 o                         
 -10   8   3          0.24        357.98       256.46 o                         
  -9   8   3       1559.84       1341.75       251.24 o                         
  -8   8   3         50.60       -144.26       219.07 o                         
  -7   8   3       4240.04       4345.34       246.16 o                         
  -6   8   3          1.70        197.69       181.66 o                         
  -5   8   3      14211.37      14052.26       585.96 o                         
  -4   8   3        113.53        -21.37       138.92 o                         
  -3   8   3        463.14        416.84       122.92 o                         
  -2   8   3        168.90        203.05       112.21 o                         
  -1   8   3      22752.08      22544.81       528.82 o                         
   0   8   3          5.22         58.77       117.55 o                         
   1   8   3       5536.76       5948.51       299.83 o                         
   2   8   3         22.41        160.29       154.95 o                         
   3   8   3       1447.03       1571.56       176.40 o                         
   4   8   3         80.98       -106.86       187.01 o                         
   5   8   3        465.14        593.15       213.75 o                         
   6   8   3          2.11        224.41       235.09 o                         
   7   8   3        198.30       -272.51       272.51 o                         
   8   8   3         14.81         21.37       299.21 o                         
   9   8   3          0.38       -299.21       336.61 o                         
  10   8   3          0.51         85.49       384.70 o                         
 -16   9   3        335.10       1538.88       470.21 o                         
 -15   9   3          0.63       -368.67       443.47 o                         
 -14   9   3          2.93        288.52       379.35 o                         
 -13   9   3         81.98         16.03       347.30 o                         
 -12   9   3        370.83        272.52       320.61 o                         
 -11   9   3        862.14        347.37       309.96 o                         
 -10   9   3       3352.89       3048.37       304.84 o                         
  -9   9   3       2479.24       2261.79       272.70 o                         
  -8   9   3        458.96        379.41       240.47 o                         
  -7   9   3        316.01        144.28       219.09 o                         
  -6   9   3      65245.48      58372.16      1089.48 o                         
  -5   9   3        835.89        940.69       176.38 o                         
  -4   9   3        130.90        -21.37       144.27 o                         
  -3   9   3       2608.12       2273.33       149.77 o                         
  -2   9   3      20115.01      19717.55       538.88 o                         
  -1   9   3       8698.07       7952.01       391.43 o                         
   0   9   3       5890.24       5724.72       273.12 o                         
   1   9   3       2415.30       2524.10       160.43 o                         
   2   9   3       5859.42       5530.12       273.03 o                         
   3   9   3       3673.57       3787.13       203.26 o                         
   4   9   3       1113.16        678.78       203.10 o                         
   5   9   3         28.63       -224.41       224.41 o                         
   6   9   3       2876.85       2218.92       267.34 o                         
   7   9   3        131.50        235.10       267.16 o                         
   8   9   3          5.83       -299.21       299.21 o                         
   9   9   3         63.15          5.34       341.96 o                         
  10   9   3          4.24         37.40       384.70 o                         
 -16  10   3        248.91        293.88       496.92 o                         
 -15  10   3         14.25       1239.58       443.47 o                         
 -14  10   3          1.28       -256.46       411.41 o                         
 -13  10   3          4.49        -21.37       368.67 o                         
 -12  10   3       2219.49       2074.18       342.13 o                         
 -11  10   3         20.01       -315.24       315.24 o                         
 -10  10   3      11315.09      11319.28       535.95 o                         
  -9  10   3          4.74        192.35       272.49 o                         
  -8  10   3         22.86        -96.17       245.78 o                         
  -7  10   3        127.62        -32.06       229.76 o                         
  -6  10   3       4028.42       3536.88       235.44 o                         
  -5  10   3         11.61        128.23       176.32 o                         
  -4  10   3      34546.02      36292.52       790.73 o                         
  -3  10   3        184.90        187.02       138.93 o                         
  -2  10   3      38278.80      37915.57       683.46 o                         
  -1  10   3         43.78        251.12       128.23 o                         
   0  10   3      35046.14      34893.23       633.14 o                         
   1  10   3        116.68         74.80       149.61 o                         
   2  10   3       6616.26       5659.55       326.62 o                         
   3  10   3          2.02        -64.12       181.66 o                         
   4  10   3       1160.95       1352.21       213.79 o                         
   5  10   3         82.22         32.06       224.41 o                         
   6  10   3       3985.12       3749.06       283.45 o                         
   7  10   3          2.05       -277.84       277.84 o                         
   8  10   3         44.62         80.15       309.90 o                         
   9  10   3          3.96          0.00       347.29 o                         
  10  10   3        599.85       1164.91       384.74 o                         
 -15  11   3          4.29       -176.32       464.84 o                         
 -13  11   3          2.48       -390.04       390.04 o                         
 -12  11   3        169.40         -5.34       357.99 o                         
 -11  11   3          1.15        -69.46       325.92 o                         
 -10  11   3        204.31        331.28       299.22 o                         
  -9  11   3       2345.96       2042.39       304.75 o                         
  -8  11   3      15937.17      16412.63       628.16 o                         
  -7  11   3       1032.88        384.82       245.86 o                         
  -6  11   3      14509.35      12935.50       596.03 o                         
  -5  11   3        421.96        459.57       192.38 o                         
  -4  11   3      11558.40      12658.48       541.97 o                         
  -3  11   3      15845.43      15748.66       532.12 o                         
  -2  11   3       2976.48       2872.39       171.17 o                         
  -1  11   3      11462.72      11610.53       445.32 o                         
   0  11   3       1241.91       1197.35       160.36 o                         
   1  11   3       7051.89       7079.84       321.32 o                         
   2  11   3       6164.88       5647.60       310.48 o                         
   3  11   3       8447.66       7996.56       380.28 o                         
   4  11   3       4088.30       3760.27       240.70 o                         
   5  11   3        116.71       -112.21       235.10 o                         
   6  11   3       1051.68        887.16       256.53 o                         
   7  11   3        271.67        154.96       288.54 o                         
   8  11   3        681.35        956.53       320.63 o                         
  10  11   3         38.14       -187.01       390.04 o                         
 -15  12   3        301.88         32.06       491.58 o                         
 -14  12   3          1.10       -192.35       448.81 o                         
 -13  12   3       4051.31       3828.97       449.21 o                         
 -12  12   3         24.34        416.76       363.33 o                         
 -11  12   3       2040.25       2197.06       358.16 o                         
 -10  12   3         33.61        170.98       315.24 o                         
  -9  12   3       5909.43       6304.29       353.21 o                         
  -8  12   3         17.97        219.06       272.49 o                         
  -7  12   3        351.59        374.05       245.80 o                         
  -6  12   3         11.23        138.92       219.06 o                         
  -5  12   3       3812.54       3686.12       235.40 o                         
  -4  12   3         34.09        -58.77       181.66 o                         
  -3  12   3        174.77         80.15       165.64 o                         
  -2  12   3        195.15        261.82       160.30 o                         
  -1  12   3       7902.03       7516.62       353.60 o                         
   0  12   3         71.93       -160.29       160.29 o                         
   1  12   3       8041.68       7954.42       374.96 o                         
   2  12   3         10.17        341.95       181.66 o                         
   3  12   3       1063.05        999.44       213.78 o                         
   4  12   3         34.43         69.46       219.06 o                         
   5  12   3       1185.52       1282.69       251.19 o                         
   6  12   3        105.73         37.40       272.50 o                         
   7  12   3        299.68        379.38       299.23 o                         
   8  12   3          5.99       -203.03       331.27 o                         
   9  12   3        108.86        261.81       363.33 o                         
 -15  13   3         86.04        748.03       491.56 o                         
 -13  13   3        222.26        587.76       422.12 o                         
 -12  13   3        156.98       -213.73       400.74 o                         
 -11  13   3          9.03        -74.80       341.95 o                         
 -10  13   3        624.73        400.79       336.66 o                         
  -9  13   3       1776.74       2480.32       326.08 o                         
  -8  13   3       6709.53       7306.99       347.95 o                         
  -7  13   3        731.15        913.85       261.86 o                         
  -6  13   3         20.24       -176.32       235.09 o                         
  -5  13   3       4054.66       4189.06       246.10 o                         
  -4  13   3      26402.23      26716.82       679.10 o                         
  -3  13   3       2647.14       2689.92       203.21 o                         
  -2  13   3        422.08        128.25       176.34 o                         
  -1  13   3        790.48        807.00       176.36 o                         
   0  13   3         57.82        208.38       170.98 o                         
   1  13   3         26.86        106.86       176.32 o                         
   2  13   3       3785.31       3401.82       224.65 o                         
   3  13   3       1553.11       1518.05       224.50 o                         
   4  13   3       3433.89       2679.19       251.34 o                         
   5  13   3        634.28        764.16       251.16 o                         
   6  13   3         16.67        -26.72       277.84 o                         
   7  13   3        152.96        619.81       304.56 o                         
   8  13   3          5.79       -293.87       341.95 o                         
   9  13   3         37.90        133.58       368.67 o                         
 -15  14   3          0.73        192.35       512.93 o                         
 -13  14   3          8.76       -443.47       443.47 o                         
 -12  14   3       2111.04       2309.25       422.29 o                         
 -11  14   3          5.53        208.38       368.67 o                         
 -10  14   3        204.61          5.34       347.31 o                         
  -9  14   3        205.08        299.22       320.60 o                         
  -8  14   3      18801.59      19553.15       606.84 o                         
  -7  14   3         46.44       -251.12       267.15 o                         
  -6  14   3       2714.63       3406.24       272.71 o                         
  -5  14   3         10.64        341.95       224.41 o                         
  -4  14   3       3003.63       2946.78       240.66 o                         
  -3  14   3          5.27       -192.35       192.35 o                         
  -2  14   3      20400.63      21477.12       548.49 o                         
  -1  14   3         12.68        160.29       176.32 o                         
   0  14   3      18672.27      19089.90       483.56 o                         
   1  14   3        175.76         85.49       197.70 o                         
   2  14   3       3103.13       2957.20       229.94 o                         
   3  14   3        483.53        267.18       219.09 o                         
   4  14   3        508.89        614.52       245.81 o                         
   5  14   3          6.59       -267.15       267.15 o                         
   6  14   3         14.81        742.68       277.84 o                         
   7  14   3         21.19       -203.03       315.24 o                         
   8  14   3       1946.19       1999.07       358.12 o                         
   9  14   3          0.00        395.38       384.70 o                         
 -14  15   3          5.75        833.51       480.87 o                         
 -13  15   3         18.11       -454.16       454.16 o                         
 -12  15   3        594.14       1175.61       432.84 o                         
 -11  15   3          0.21       -219.06       390.04 o                         
 -10  15   3       1430.17       1560.69       352.76 o                         
  -9  15   3       1802.86       2100.74       358.14 o                         
  -8  15   3       5784.21       6175.17       363.88 o                         
  -7  15   3        208.74        341.97       272.51 o                         
  -6  15   3       3719.58       3535.46       288.83 o                         
  -5  15   3       4495.28       4836.44       283.55 o                         
  -4  15   3      22484.77      23301.16       623.95 o                         
  -3  15   3       2166.78       2154.63       229.90 o                         
  -2  15   3        213.28        -64.12       203.05 o                         
  -1  15   3        925.68       1288.01       203.09 o                         
   0  15   3        422.57        609.18       197.71 o                         
   1  15   3       1230.20       1330.86       219.14 o                         
   2  15   3       1715.21       1721.23       229.85 o                         
   3  15   3        298.63        128.24       240.45 o                         
   4  15   3       4750.80       4279.29       283.50 o                         
   5  15   3       1496.68       1662.24       277.93 o                         
   6  15   3        160.99        710.64       293.88 o                         
   7  15   3         22.87        256.46       325.92 o                         
   8  15   3         56.77       -138.92       357.98 o                         
 -14  16   3          4.14       -507.58       507.58 o                         
 -12  16   3         30.89        470.19       432.79 o                         
 -11  16   3       3175.44       3282.91       449.13 o                         
 -10  16   3         27.03        336.61       368.67 o                         
  -9  16   3         12.77        165.63       347.30 o                         
  -8  16   3        227.14        277.85       320.60 o                         
  -7  16   3         63.63        -90.83       283.18 o                         
  -6  16   3         57.44       -245.78       277.84 o                         
  -5  16   3       5758.65       5892.13       315.75 o                         
  -4  16   3         64.44        454.16       240.44 o                         
  -3  16   3       4339.48       4258.32       267.48 o                         
  -2  16   3          3.40       -219.06       219.06 o                         
  -1  16   3       6654.21       6659.13       326.53 o                         
   0  16   3        466.02        336.65       219.09 o                         
   1  16   3       1045.09       1047.52       224.47 o                         
   2  16   3          0.61         21.37       229.75 o                         
   3  16   3       2324.21       2309.49       267.30 o                         
   4  16   3          8.14         42.74       267.15 o                         
   5  16   3         27.80        117.55       283.18 o                         
   6  16   3          2.76        347.29       304.55 o                         
   7  16   3          0.19        -37.40       336.61 o                         
   8  16   3         43.08          5.34       374.01 o                         
 -13  17   3         17.34        363.32       475.53 o                         
 -12  17   3       1163.51       1720.86       454.26 o                         
 -11  17   3        393.30        529.00       422.13 o                         
 -10  17   3       1905.66       2325.20       411.59 o                         
  -9  17   3          7.81        229.75       357.98 o                         
  -8  17   3        305.07        277.86       336.63 o                         
  -7  17   3       4063.41       3364.21       342.30 o                         
  -6  17   3       5052.37       4419.15       331.70 o                         
  -5  17   3       3433.27       3149.92       304.83 o                         
  -4  17   3       1674.56       1865.56       272.62 o                         
  -3  17   3        742.50        342.02       251.17 o                         
  -2  17   3        354.04         26.72       235.11 o                         
  -1  17   3       1425.39       1544.72       235.18 o                         
   0  17   3        707.44        646.62       235.14 o                         
   1  17   3       2697.24       2742.85       251.29 o                         
   2  17   3        280.78        203.05       240.45 o                         
   3  17   3        455.13        919.09       261.84 o                         
   4  17   3       1716.72       1731.81       293.98 o                         
   5  17   3        978.66        961.95       315.30 o                         
   6  17   3         96.49       -331.27       331.27 o                         
   7  17   3        148.04        154.95       352.65 o                         
   8  17   3         45.55       -384.70       384.70 o                         
 -13  18   3         16.78       -320.58       496.90 o                         
 -12  18   3        406.45         64.12       464.88 o                         
 -11  18   3         34.30        657.19       432.79 o                         
 -10  18   3       2527.79       2892.17       433.02 o                         
  -9  18   3         41.30       -261.81       379.36 o                         
  -8  18   3       1416.01        972.75       363.45 o                         
  -7  18   3          1.66        149.60       309.89 o                         
  -6  18   3          2.40       -256.46       304.55 o                         
  -5  18   3         74.03        -16.03       283.18 o                         
  -4  18   3       7574.15       8699.51       358.69 o                         
  -3  18   3         41.97        106.86       261.81 o                         
  -2  18   3       3155.04       3416.99       272.72 o                         
  -1  18   3          5.99       -245.78       245.78 o                         
   0  18   3      16130.70      15869.03       418.45 o                         
   1  18   3        115.29        427.45       251.13 o                         
   2  18   3        127.72         26.72       245.79 o                         
   3  18   3         19.01        480.87       272.49 o                         
   4  18   3        731.34        566.45       293.91 o                         
   5  18   3        151.09        299.22       309.90 o                         
   6  18   3        445.57        256.49       341.98 o                         
   7  18   3         21.52       -368.67       368.67 o                         
 -13  19   3          1.34         10.69       512.93 o                         
 -12  19   3         37.12        -26.72       475.53 o                         
 -11  19   3        671.10        935.15       448.87 o                         
 -10  19   3        485.50        480.92       422.14 o                         
  -9  19   3         16.71       -122.89       395.38 o                         
  -8  19   3        209.94        251.13       363.34 o                         
  -7  19   3       3364.19       3203.00       358.27 o                         
  -6  19   3       6119.92       6035.84       369.21 o                         
  -5  19   3         66.95       -181.66       309.90 o                         
  -4  19   3       2974.26       3459.49       315.47 o                         
  -3  19   3       1741.31       1512.73       304.68 o                         
  -2  19   3       1047.31       1186.46       277.91 o                         
  -1  19   3          1.82       -229.75       261.81 o                         
   0  19   3        954.56        342.03       267.21 o                         
   1  19   3        266.37        154.96       251.14 o                         
   2  19   3       1759.42       1747.87       288.64 o                         
   3  19   3       1184.87        812.35       299.29 o                         
   4  19   3       2201.90       2202.36       326.08 o                         
   5  19   3         94.05       -261.81       331.27 o                         
   7  19   3        474.73        208.40       390.07 o                         
 -12  20   3         32.38        368.67       491.56 o                         
 -11  20   3        147.41       -470.20       470.20 o                         
 -10  20   3         73.09       -438.13       438.13 o                         
  -9  20   3        518.76        187.03       416.80 o                         
  -8  20   3         29.08       -384.70       384.70 o                         
  -7  20   3       1185.21        833.73       358.08 o                         
  -6  20   3          5.20        534.30       331.27 o                         
  -4  20   3         27.09       -187.01       299.21 o                         
  -3  20   3      11263.83      11470.51       412.53 o                         
  -2  20   3        146.79        267.16       283.19 o                         
  -1  20   3       1521.51       1785.21       272.59 o                         
   0  20   3          1.91         26.71       272.49 o                         
   1  20   3       2909.55       2544.97       304.75 o                         
   2  20   3         56.98        256.47       288.53 o                         
   3  20   3       1085.69        192.39       326.00 o                         
   4  20   3          3.84        203.03       325.92 o                         
   5  20   3         89.10        293.87       347.30 o                         
   6  20   3          4.83       -213.72       374.01 o                         
 -11  21   3          3.13       -486.21       486.21 o                         
 -10  21   3          6.20        -74.80       459.50 o                         
  -9  21   3         21.61        138.92       422.10 o                         
  -8  21   3       1733.98       1453.84       422.26 o                         
  -7  21   3       2607.36       2464.55       395.61 o                         
  -6  21   3       1875.12        908.70       384.86 o                         
  -5  21   3        359.38        -69.46       347.32 o                         
  -4  21   3       1823.39       1983.09       336.75 o                         
  -3  21   3        235.30        491.58       325.94 o                         
  -2  21   3        230.70          5.34       309.91 o                         
  -1  21   3          0.85         74.80       299.21 o                         
   0  21   3         25.65         37.40       293.87 o                         
   1  21   3        371.55        470.22       304.58 o                         
   2  21   3       1429.71       1667.53       320.68 o                         
   3  21   3        416.09        657.25       320.61 o                         
   4  21   3        295.46       -122.90       347.32 o                         
   5  21   3         76.31        -90.83       368.67 o                         
   6  21   3        368.72        641.21       390.07 o                         
 -11  22   3         30.52        876.26       502.24 o                         
 -10  22   3       1157.83       1298.65       475.64 o                         
  -9  22   3          0.29        -42.74       443.47 o                         
  -8  22   3         57.93        160.29       422.10 o                         
  -7  22   3         69.26        577.05       384.70 o                         
  -6  22   3        106.12        395.39       374.02 o                         
  -5  22   3          2.84       -235.09       357.98 o                         
  -4  22   3        497.23        790.85       352.68 o                         
  -3  22   3         14.22         74.80       341.95 o                         
  -2  22   3      10308.53      10346.58       417.72 o                         
  -1  22   3          0.09       -320.58       320.58 o                         
   0  22   3        567.93        550.40       320.62 o                         
   1  22   3          0.09       -283.18       325.92 o                         
   2  22   3       3129.11       3004.75       358.22 o                         
   3  22   3         18.42       -347.30       347.30 o                         
   4  22   3        271.86        219.07       368.69 o                         
   5  22   3          0.38       -352.64       379.35 o                         
 -10  23   3         17.99       -491.56       491.56 o                         
  -9  23   3        891.00       1458.90       464.92 o                         
  -8  23   3        971.65       1629.94       438.21 o                         
  -7  23   3        509.06        881.69       411.45 o                         
  -6  23   3       2022.30       1769.29       427.62 o                         
  -5  23   3       1184.65       1245.24       395.48 o                         
  -4  23   3        857.39        283.23       384.77 o                         
  -3  23   3         99.87         32.06       357.99 o                         
  -2  23   3        521.22        523.67       368.71 o                         
  -1  23   3        109.33        235.10       341.96 o                         
   0  23   3         68.10        160.29       336.61 o                         
   1  23   3        315.83       -208.39       352.66 o                         
   2  23   3       1439.93       1068.92       379.47 o                         
   3  23   3         42.71        -37.40       357.98 o                         
   4  23   3        204.61       -304.56       390.05 o                         
  -9  24   3         12.71        363.32       491.56 o                         
  -8  24   3          2.06         21.37       459.50 o                         
  -7  24   3        470.72       -213.74       443.51 o                         
  -6  24   3          4.23        251.12       416.75 o                         
  -5  24   3       1412.38       1143.74       416.88 o                         
  -4  24   3         14.65        160.29       390.04 o                         
  -3  24   3        197.22        197.70       379.37 o                         
  -2  24   3         41.30       -315.24       374.01 o                         
  -1  24   3       2593.61       1935.22       400.94 o                         
   0  24   3          2.89       -138.92       368.67 o                         
   1  24   3        669.06        464.90       379.40 o                         
   2  24   3          0.66       -245.78       379.35 o                         
   3  24   3        108.83        -69.46       395.39 o                         
  -8  25   3        135.35       1319.75       480.88 o                         
  -7  25   3        182.23        459.51       448.83 o                         
  -6  25   3       1031.21        833.68       454.25 o                         
  -5  25   3        954.04       1271.88       432.87 o                         
  -4  25   3         58.78        256.47       416.76 o                         
  -3  25   3        311.54          0.00       400.75 o                         
  -2  25   3         84.54         85.49       406.07 o                         
  -1  25   3          6.11        -96.17       395.38 o                         
   0  25   3        231.00         64.12       395.40 o                         
   1  25   3         92.52       -160.29       395.39 o                         
   2  25   3        120.53       -122.89       400.73 o                         
  -7  26   3          8.31       -475.53       475.53 o                         
  -6  26   3        109.44        245.78       454.16 o                         
  -5  26   3          5.55        240.43       454.15 o                         
  -4  26   3       1559.03       1400.30       459.64 o                         
  -3  26   3          1.19        128.23       443.47 o                         
  -2  26   3       1109.36       2324.72       432.88 o                         
  -1  26   3         50.21        235.09       416.76 o                         
   0  26   3       2083.04       1801.33       449.00 o                         
   1  26   3         10.14        -32.06       411.41 o                         
  -5  27   3        619.36        336.65       491.61 o                         
  -4  27   3        436.26       -480.91       480.91 o                         
  -3  27   3        665.55        780.18       470.24 o                         
  -2  27   3        108.47       -454.16       454.16 o                         
  -1  27   3         21.72       -390.04       448.81 o                         
 -17   0   4         93.68        796.12       411.42 o                         
 -16   0   4          9.32        512.93       357.98 o                         
 -15   0   4         10.58        518.27       315.24 o                         
 -14   0   4       2519.09       2117.09       310.08 o                         
 -13   0   4          0.79       -256.46       256.46 o                         
 -12   0   4       4288.73       4509.47       256.77 o                         
 -11   0   4        108.57        277.84       192.35 o                         
 -10   0   4        175.07        -21.37       176.33 o                         
  -9   0   4        428.96        390.10       154.97 o                         
  -8   0   4      19279.90      19718.60       533.08 o                         
  -7   0   4         51.96         53.43       112.21 o                         
  -6   0   4        732.72        930.02       106.90 o                         
  -5   0   4          0.34        192.35        90.83 o                         
  -4   0   4      69450.43      59354.93      1025.18 o                         
  -3   0   4          4.62         -5.34        96.17 o                         
  -2   0   4      17152.00      19163.80       506.58 o                         
  -1   0   4         61.65        -26.72       112.21 o                         
   0   0   4     277026.59     288389.72      1838.61 o                         
   1   0   4        144.59         -5.34       144.27 o                         
   2   0   4       1169.75       1202.65       171.04 o                         
   3   0   4         35.59       -192.35       192.35 o                         
   4   0   4       4034.00       4573.47       256.76 o                         
   5   0   4        448.42        400.77       251.15 o                         
   6   0   4       2798.36       2667.96       304.76 o                         
   8   0   4        283.76        112.21       358.00 o                         
   9   0   4        137.76        -16.03       406.08 o                         
 -17   1   4         10.07       -416.75       416.75 o                         
 -16   1   4       1257.50       1533.84       379.45 o                         
 -15   1   4         25.73         26.72       325.92 o                         
 -14   1   4       1452.28       1197.24       304.66 o                         
 -13   1   4          1.87        347.29       251.12 o                         
 -12   1   4       6055.51       6796.92       299.71 o                         
 -11   1   4       1070.73        780.33       208.44 o                         
 -10   1   4      22213.03      22835.92       570.49 o                         
  -9   1   4       1908.90       1604.01       171.09 o                         
  -8   1   4       3131.20       3108.21       155.14 o                         
  -7   1   4       5328.55       5227.20       230.30 o                         
  -6   1   4      20299.18      21352.00       571.98 o                         
  -5   1   4       4792.70       5099.33       257.11 o                         
  -4   1   4      23679.86      22526.27       535.70 o                         
  -3   1   4       1100.35       1079.92       101.58 o                         
  -2   1   4        112.64        122.90       101.52 o                         
   0   1   4      11922.61      12231.79       461.78 o                         
   1   1   4          1.51       -144.26       144.26 o                         
   2   1   4        593.70        657.32       171.01 o                         
   3   1   4        873.87        967.34       192.40 o                         
   4   1   4      13083.95      14087.87       445.11 o                         
   5   1   4        239.67        128.24       245.79 o                         
   6   1   4         23.07         32.06       272.49 o                         
   7   1   4        676.54        529.04       315.28 o                         
   8   1   4        294.91         80.15       347.32 o                         
   9   1   4         94.88        646.51       390.05 o                         
 -17   2   4        258.56       -106.87       422.12 o                         
 -16   2   4        224.11        459.52       379.37 o                         
 -15   2   4        543.34        571.77       331.31 o                         
 -14   2   4        532.78        860.33       299.25 o                         
 -13   2   4       1377.51       1501.91       272.59 o                         
 -12   2   4        539.01        614.54       235.13 o                         
 -11   2   4         57.27       -208.38       208.38 o                         
 -10   2   4        571.47        411.49       187.04 o                         
  -9   2   4      13851.26      13794.79       504.75 o                         
  -8   2   4         44.15        -90.83       144.26 o                         
  -7   2   4      48214.68      49751.89       883.85 o                         
  -6   2   4         28.90         80.15       128.23 o                         
  -5   2   4      45352.57      35714.32       847.35 o                         
  -4   2   4         41.21        -37.40        96.18 o                         
  -3   2   4      50527.02      49792.02       707.24 o                         
  -2   2   4         47.00         37.40        96.18 o                         
  -1   2   4      25522.37      26440.13       551.29 o                         
   0   2   4        257.52        283.21       128.25 o                         
   1   2   4        440.10        539.73       144.28 o                         
   2   2   4        189.05         48.09       160.30 o                         
   3   2   4        564.82        539.74       187.04 o                         
   4   2   4        274.54       -170.99       219.08 o                         
   5   2   4         75.90        411.42       235.10 o                         
   6   2   4        102.47          5.34       261.81 o                         
   7   2   4        195.41          5.34       304.56 o                         
   8   2   4         15.44       -347.30       347.30 o                         
   9   2   4         40.06        -80.15       395.38 o                         
 -17   3   4        230.22        277.85       422.12 o                         
 -16   3   4         10.91        -58.77       384.70 o                         
 -15   3   4        267.11        977.83       336.63 o                         
 -14   3   4        699.17        977.93       320.63 o                         
 -13   3   4        521.76        251.15       277.87 o                         
 -12   3   4        159.75       -245.79       245.79 o                         
 -11   3   4        571.35        769.52       213.76 o                         
 -10   3   4         73.90         74.80       192.35 o                         
  -9   3   4      15408.90      15042.53       547.98 o                         
  -8   3   4      26320.48      25673.65       680.17 o                         
  -7   3   4      14451.11      13795.84       548.39 o                         
  -6   3   4       7592.01       6649.04       369.99 o                         
  -5   3   4       6893.33       6857.33       359.22 o                         
  -4   3   4      43961.66      42452.55       721.11 o                         
  -3   3   4        370.25        491.65        96.19 o                         
  -2   3   4       2805.66       2653.71       139.11 o                         
  -1   3   4        603.02        817.70       112.23 o                         
   0   3   4         86.69        117.55       122.89 o                         
   1   3   4        756.37        994.07       144.30 o                         
   2   3   4       7764.30       7456.72       369.62 o                         
   3   3   4         86.15        320.59       187.01 o                         
   4   3   4       1751.97       2111.52       219.17 o                         
   5   3   4        342.28        464.88       235.11 o                         
   6   3   4        805.61        443.55       267.20 o                         
   7   3   4        530.60        774.83       304.59 o                         
   8   3   4         16.99        128.23       341.95 o                         
   9   3   4        563.11        603.83       395.43 o                         
 -17   4   4          3.79        181.66       432.78 o                         
 -16   4   4          5.44         42.74       395.38 o                         
 -15   4   4          7.48        235.09       352.64 o                         
 -14   4   4        992.56        689.41       326.00 o                         
 -13   4   4         81.28       -256.47       288.53 o                         
 -12   4   4       4842.61       4531.43       288.90 o                         
 -11   4   4         50.64        176.32       224.41 o                         
 -10   4   4       8595.96       9799.20       476.83 o                         
  -9   4   4         27.05         96.17       181.66 o                         
  -8   4   4       9978.79      10040.53       498.81 o                         
  -7   4   4         82.54         37.40       154.95 o                         
  -6   4   4      19246.11      17447.00       657.56 o                         
  -5   4   4        112.25        331.28       138.93 o                         
  -4   4   4       6103.06       6634.67       353.71 o                         
  -3   4   4        127.38        -10.69        96.18 o                         
  -2   4   4      95026.38      90580.18       964.51 o                         
  -1   4   4        252.56        390.08       112.22 o                         
   0   4   4       1367.11       1304.40       133.65 o                         
   1   4   4        138.03        160.30       144.27 o                         
   2   4   4      18812.49      18998.72       510.72 o                         
   3   4   4        440.89        507.65       192.37 o                         
   4   4   4       2298.83       2352.41       229.89 o                         
   5   4   4         98.29         64.12       235.10 o                         
   6   4   4        156.42        486.23       256.47 o                         
   7   4   4        153.23        122.89       304.56 o                         
   8   4   4       1339.18        694.79       358.08 o                         
   9   4   4        111.82       -384.70       384.70 o                         
 -17   5   4        149.10        737.35       438.14 o                         
 -16   5   4        295.71       -219.08       400.75 o                         
 -15   5   4        373.64        293.89       363.35 o                         
 -14   5   4       4295.09       4530.03       363.69 o                         
 -13   5   4        470.95        464.89       283.21 o                         
 -12   5   4       2295.61       2026.24       288.70 o                         
 -11   5   4        556.56        197.72       251.16 o                         
 -10   5   4       1284.76       1149.21       224.50 o                         
  -9   5   4        140.67         53.43       197.70 o                         
  -8   5   4      22775.67      20131.62       673.57 o                         
  -7   5   4       7171.28       6564.36       316.16 o                         
  -6   5   4      11691.01       9881.65       451.12 o                         
  -5   5   4        806.63        673.47       149.66 o                         
  -4   5   4      21493.27      22048.08       555.92 o                         
  -3   5   4       1692.89       1684.38       117.64 o                         
  -2   5   4        458.84        534.41       112.23 o                         
  -1   5   4       6963.85       6457.09       310.80 o                         
   0   5   4        111.25        187.01       128.24 o                         
   1   5   4       5751.30       5471.62       289.11 o                         
   2   5   4      12386.91      12391.63       445.24 o                         
   3   5   4       1072.76        571.88       197.75 o                         
   4   5   4        654.70        464.92       213.76 o                         
   5   5   4        389.84         32.06       235.11 o                         
   6   5   4       2094.50       2154.29       283.32 o                         
   7   5   4         45.53        486.22       304.55 o                         
   8   5   4         40.26         53.43       347.30 o                         
   9   5   4          0.09       -256.46       384.70 o                         
 -17   6   4        192.43        235.10       464.86 o                         
 -16   6   4        154.44        -10.69       416.77 o                         
 -15   6   4       2168.83       1993.87       390.22 o                         
 -14   6   4        102.44        582.40       336.62 o                         
 -13   6   4       4978.30       4777.12       347.72 o                         
 -12   6   4         86.57        507.60       261.81 o                         
 -11   6   4      17739.79      17548.81       553.10 o                         
 -10   6   4          4.64        261.81       213.72 o                         
  -9   6   4      12170.76      11244.54       541.84 o                         
  -8   6   4         53.86         64.12       192.35 o                         
  -7   6   4       6039.44       6137.66       283.85 o                         
  -6   6   4          8.76         10.69       165.63 o                         
  -5   6   4       3433.21       3697.63       208.69 o                         
  -4   6   4        113.56        128.24       117.55 o                         
  -3   6   4        684.30        566.53       112.24 o                         
  -2   6   4         14.60        187.01       112.20 o                         
  -1   6   4       6620.19       6766.22       348.22 o                         
   0   6   4        208.62        181.68       133.59 o                         
   1   6   4        618.23        400.81       154.98 o                         
   2   6   4         21.78         21.37       170.98 o                         
   3   6   4       4137.44       4028.12       219.33 o                         
   4   6   4          7.14        -85.49       213.72 o                         
   5   6   4       1124.02       1266.65       251.19 o                         
   6   6   4         15.91        320.58       267.15 o                         
   7   6   4         52.38        219.07       299.21 o                         
   8   6   4          0.14        -42.74       347.29 o                         
   9   6   4          3.19        122.89       374.01 o                         
 -17   7   4          0.86        507.58       454.15 o                         
 -16   7   4        250.46       -154.95       422.12 o                         
 -15   7   4        201.67         10.69       384.71 o                         
 -14   7   4        389.10        438.16       336.64 o                         
 -13   7   4        386.06        203.05       309.92 o                         
 -12   7   4        668.59         64.13       288.57 o                         
 -11   7   4         34.70         26.72       261.81 o                         
 -10   7   4        833.35        951.29       245.84 o                         
  -9   7   4       1142.34        839.16       229.83 o                         
  -8   7   4       1784.74       1459.56       224.55 o                         
  -7   7   4         16.97         37.40       197.69 o                         
  -6   7   4      35828.15      33472.53       861.74 o                         
  -5   7   4       2203.30       2026.88       165.79 o                         
  -4   7   4        774.04        994.13       128.27 o                         
  -3   7   4       1184.96       1015.68       128.30 o                         
  -2   7   4      11687.89      11069.96       424.12 o                         
  -1   7   4       5896.63       5499.78       262.40 o                         
   0   7   4       5741.54       5487.91       262.35 o                         
   1   7   4       5815.82       5481.85       294.44 o                         
   2   7   4       4399.13       4365.80       208.66 o                         
   3   7   4        210.40        187.02       192.36 o                         
   4   7   4        941.79        774.93       224.46 o                         
   5   7   4        417.41        972.53       240.46 o                         
   6   7   4        565.76        534.37       272.53 o                         
   7   7   4         19.12       -309.89       309.89 o                         
   8   7   4         45.18        331.27       341.95 o                         
   9   7   4         27.32        325.92       379.35 o                         
 -17   8   4          0.25        806.79       448.81 o                         
 -16   8   4        668.16       1020.65       432.84 o                         
 -15   8   4         66.13       -384.70       384.70 o                         
 -14   8   4          8.63       -267.15       347.30 o                         
 -13   8   4          6.96       -149.60       299.21 o                         
 -12   8   4        855.09       1036.77       293.93 o                         
 -11   8   4         23.91        -85.49       277.84 o                         
 -10   8   4      25595.63      24121.61       667.50 o                         
  -9   8   4         16.25        128.23       235.09 o                         
  -8   8   4       5285.28       5711.23       294.39 o                         
  -7   8   4         83.21         -5.34       203.04 o                         
  -6   8   4      11410.95      10491.38       520.54 o                         
  -5   8   4          1.66         16.03       154.95 o                         
  -4   8   4      50542.96      51519.95       828.68 o                         
  -3   8   4         93.53        112.21       128.24 o                         
  -2   8   4      31813.26      32735.30       611.22 o                         
  -1   8   4        425.80        379.41       138.94 o                         
   0   8   4      12198.91      11884.87       429.25 o                         
   1   8   4        770.32        785.62       165.67 o                         
   2   8   4       3852.73       4054.68       224.67 o                         
   3   8   4        254.04       -203.05       203.05 o                         
   4   8   4        857.58       1111.59       224.46 o                         
   5   8   4        181.59       -235.10       251.13 o                         
   6   8   4       3086.71       2774.98       304.77 o                         
   7   8   4         25.78         48.09       304.55 o                         
   8   8   4        100.94         58.77       352.64 o                         
   9   8   4          8.62        491.56       384.70 o                         
 -16   9   4        578.37        304.59       443.52 o                         
 -15   9   4        315.56        368.69       406.09 o                         
 -14   9   4         14.94         96.17       357.98 o                         
 -13   9   4        119.84        502.26       325.93 o                         
 -12   9   4         15.96        368.67       299.21 o                         
 -11   9   4         56.34       -245.78       288.53 o                         
 -10   9   4       2744.91       2673.60       299.44 o                         
  -9   9   4       1142.96       1229.32       267.24 o                         
  -8   9   4       1485.88       1491.42       240.55 o                         
  -7   9   4        535.74        390.11       208.42 o                         
  -6   9   4      63222.90      62133.49      1071.27 o                         
  -5   9   4        759.75        700.13       176.37 o                         
  -4   9   4        900.16       1042.25       155.00 o                         
  -3   9   4        966.38        940.71       138.97 o                         
  -2   9   4      13989.21      12986.39       467.25 o                         
  -1   9   4       1669.29       1657.31       155.04 o                         
   0   9   4       6222.61       6489.19       310.54 o                         
   1   9   4       1067.16       1229.30       171.03 o                         
   2   9   4       4183.13       3830.27       219.33 o                         
   3   9   4        391.16        614.51       208.40 o                         
   4   9   4        921.56       1143.67       229.80 o                         
   5   9   4        215.35        160.30       251.13 o                         
   6   9   4        835.57        790.91       288.58 o                         
   7   9   4         57.58         26.72       309.90 o                         
   8   9   4         28.29          0.00       347.30 o                         
   9   9   4         19.33       -112.20       390.04 o                         
 -16  10   4         20.36         64.12       464.84 o                         
 -15  10   4       1045.71        903.16       427.53 o                         
 -14  10   4         15.12       -390.04       390.04 o                         
 -13  10   4       8176.10       8227.73       417.54 o                         
 -12  10   4          2.82       -133.57       320.58 o                         
 -11  10   4       3933.41       4722.72       342.30 o                         
 -10  10   4         67.63         85.49       293.87 o                         
  -9  10   4       8012.33       9094.00       465.95 o                         
  -8  10   4        184.33        122.90       240.45 o                         
  -7  10   4       1194.86        833.84       224.50 o                         
  -6  10   4          3.93          5.34       203.03 o                         
  -5  10   4       3040.37       3252.10       208.61 o                         
  -4  10   4          5.52       -117.55       160.29 o                         
  -3  10   4        567.24        609.23       149.63 o                         
  -2  10   4        541.41        566.47       149.63 o                         
  -1  10   4          8.08        208.38       149.60 o                         
   0  10   4         60.52        -74.80       160.29 o                         
   1  10   4       1981.34       2368.37       192.46 o                         
   2  10   4         57.02         96.18       192.35 o                         
   3  10   4       1836.48       1790.78       224.52 o                         
   4  10   4         10.61        -58.77       229.75 o                         
   5  10   4       1224.50       1496.47       267.23 o                         
   6  10   4         14.97        154.95       288.52 o                         
   7  10   4        225.14         85.49       320.59 o                         
   8  10   4          5.82       -309.89       352.64 o                         
 -16  11   4          2.48        705.28       470.18 o                         
 -15  11   4         65.26         96.18       443.47 o                         
 -13  11   4         43.23        363.33       374.01 o                         
 -12  11   4         33.53         26.72       331.27 o                         
 -11  11   4        179.50         64.12       315.25 o                         
 -10  11   4        930.33        716.14       315.32 o                         
  -9  11   4       3358.54       3465.60       320.89 o                         
  -8  11   4      10782.44      10731.74       519.97 o                         
  -7  11   4        178.31        -74.81       224.42 o                         
  -6  11   4      10703.17      10429.17       520.12 o                         
  -5  11   4       1321.21       1341.70       203.13 o                         
  -4  11   4       6046.34       6044.88       315.90 o                         
  -3  11   4      11384.33      11510.99       434.48 o                         
  -2  11   4        396.01        299.25       160.31 o                         
  -1  11   4       7946.53       7542.32       364.26 o                         
   0  11   4        662.95        721.45       176.35 o                         
   1  11   4       4411.59       4103.37       214.00 o                         
   2  11   4       3970.38       3450.01       235.35 o                         
   3  11   4       4453.52       4803.56       251.41 o                         
   4  11   4       1044.82       1352.12       245.84 o                         
   5  11   4         20.05        187.01       267.15 o                         
   6  11   4       1546.09       1934.82       304.65 o                         
   7  11   4         15.46       -133.58       325.92 o                         
   8  11   4         16.22         90.83       368.67 o                         
 -16  12   4          1.58        454.15       491.56 o                         
 -15  12   4          5.63         58.77       448.81 o                         
 -14  12   4        332.36         64.12       411.44 o                         
 -13  12   4          9.17       -406.07       406.07 o                         
 -12  12   4       6851.66       8032.79       428.13 o                         
 -11  12   4         19.34         42.74       336.61 o                         
 -10  12   4        658.29        780.21       315.29 o                         
  -9  12   4         56.03       -197.69       299.21 o                         
  -8  12   4       4373.52       4750.66       304.94 o                         
  -7  12   4        106.11         48.09       235.10 o                         
  -6  12   4       8438.29       9852.13       466.09 o                         
  -5  12   4         72.73        -69.46       203.04 o                         
  -4  12   4       6195.84       5991.01       273.05 o                         
  -3  12   4         17.06       -117.55       170.98 o                         
  -2  12   4      25890.53      24145.68       554.89 o                         
  -1  12   4         10.71       -154.95       170.98 o                         
   0  12   4       5842.44       5427.21       262.26 o                         
   1  12   4        192.15        796.15       192.36 o                         
   2  12   4       4428.73       4595.08       246.07 o                         
   3  12   4        433.10        336.65       235.12 o                         
   4  12   4         93.40       -122.89       245.78 o                         
   5  12   4         66.05        256.47       272.50 o                         
   6  12   4         54.93       -251.12       304.55 o                         
   7  12   4         52.57        128.23       341.96 o                         
   8  12   4        398.70        432.82       374.04 o                         
 -15  13   4         29.34       1389.19       454.16 o                         
 -14  13   4        149.99        705.30       432.80 o                         
 -13  13   4        137.99       -235.10       411.42 o                         
 -12  13   4         33.96        363.33       374.01 o                         
 -11  13   4         91.49       -117.55       341.96 o                         
 -10  13   4        512.04       1132.86       325.97 o                         
  -9  13   4       2819.19       3005.04       331.52 o                         
  -8  13   4      10567.82      10894.67       493.02 o                         
  -7  13   4        532.57        534.38       251.16 o                         
  -6  13   4         76.71        -42.74       235.10 o                         
  -5  13   4       2124.24       1807.12       229.90 o                         
  -4  13   4      24378.75      24560.54       613.74 o                         
  -3  13   4       1194.48       1191.93       197.76 o                         
  -2  13   4       1429.96       1218.74       192.43 o                         
  -1  13   4        549.48        577.14       187.04 o                         
   0  13   4         15.14        -37.40       197.69 o                         
   1  13   4        124.76        299.22       203.04 o                         
   2  13   4       4042.81       3476.60       256.73 o                         
   3  13   4       1168.76       1074.25       251.19 o                         
   4  13   4       2331.77       1983.34       277.99 o                         
   5  13   4         18.66        154.95       277.84 o                         
   6  13   4         61.30       -112.20       309.90 o                         
   7  13   4          6.41        395.38       336.61 o                         
   8  13   4          5.27       -384.70       384.70 o                         
 -15  14   4        438.73        -96.18       502.29 o                         
 -14  14   4         12.38        256.46       459.50 o                         
 -13  14   4          0.18       -122.89       432.78 o                         
 -12  14   4        172.34        710.65       379.37 o                         
 -11  14   4        402.86       -106.87       368.70 o                         
 -10  14   4        170.56       -213.73       347.31 o                         
  -9  14   4         23.54       -315.24       315.24 o                         
  -8  14   4        117.24        117.55       288.53 o                         
  -7  14   4       4397.18       4466.94       299.58 o                         
  -6  14   4         98.91       -149.61       245.78 o                         
  -5  14   4       3179.80       3171.39       256.71 o                         
  -4  14   4        130.96        341.96       213.73 o                         
  -3  14   4        924.42       1149.06       208.43 o                         
  -2  14   4          1.81       -197.69       197.69 o                         
  -1  14   4       8088.69       7561.71       369.52 o                         
   0  14   4        158.51        336.62       203.04 o                         
   1  14   4        499.84        651.93       219.09 o                         
   2  14   4        106.23        320.59       229.75 o                         
   3  14   4          4.62       -101.52       245.78 o                         
   4  14   4          7.40        -16.03       272.49 o                         
   5  14   4         73.08       -203.04       293.87 o                         
   6  14   4          0.11       -267.15       320.58 o                         
   7  14   4        115.92        422.11       357.99 o                         
 -15  15   4          1.16        400.72       502.24 o                         
 -14  15   4          2.96       -475.53       475.53 o                         
 -13  15   4        268.33         90.84       438.15 o                         
 -11  15   4        203.40        213.73       374.03 o                         
 -10  15   4        710.41        838.99       352.70 o                         
  -9  15   4       1557.45       1453.87       342.09 o                         
  -8  15   4       4936.45       4772.12       342.39 o                         
  -7  15   4        258.07         90.84       277.86 o                         
  -6  15   4       2492.22       2603.85       288.72 o                         
  -5  15   4       3851.46       3770.93       278.14 o                         
  -4  15   4      10352.58       9683.34       460.86 o                         
  -3  15   4       1576.27       1844.16       224.51 o                         
  -2  15   4         60.97        288.53       208.38 o                         
  -1  15   4        129.09        181.67       208.38 o                         
   0  15   4        434.51        603.83       224.43 o                         
   1  15   4       1102.00       1149.07       235.16 o                         
   2  15   4        407.63        427.48       245.80 o                         
   3  15   4        334.51        138.93       256.48 o                         
   4  15   4       2264.57       2148.97       304.71 o                         
   5  15   4        606.31        673.30       315.28 o                         
   6  15   4          1.53        283.18       331.27 o                         
   7  15   4         13.13       -374.01       374.01 o                         
 -14  16   4        770.51       1576.43       480.94 o                         
 -13  16   4         23.91       -341.95       464.84 o                         
 -12  16   4        845.27        229.79       443.55 o                         
 -11  16   4          8.10       -235.09       406.07 o                         
 -10  16   4       1266.50       1576.65       379.47 o                         
  -9  16   4         59.44        416.76       336.61 o                         
  -8  16   4       3742.69       3203.49       336.93 o                         
  -7  16   4         20.28       -112.20       288.52 o                         
  -6  16   4        517.06         64.12       283.22 o                         
  -5  16   4          2.88        229.75       251.12 o                         
  -4  16   4       6732.18       6717.81       347.93 o                         
  -3  16   4         19.24       -229.75       229.75 o                         
  -2  16   4       2156.94       1849.75       235.23 o                         
  -1  16   4         23.13        138.92       219.06 o                         
   0  16   4      18326.32      17220.57       418.70 o                         
   1  16   4         10.00        -69.46       240.44 o                         
   2  16   4        122.11         74.80       240.44 o                         
   3  16   4         67.54        309.90       272.50 o                         
   4  16   4         37.84        -10.69       299.21 o                         
   5  16   4         24.33         48.09       315.24 o                         
   6  16   4        438.68        400.76       347.33 o                         
   7  16   4         22.62         10.69       379.35 o                         
 -14  17   4          7.89       -507.59       507.59 o                         
 -13  17   4         25.21       -480.87       480.87 o                         
 -12  17   4       1582.49       2501.36       454.31 o                         
 -11  17   4       1095.56        411.51       432.89 o                         
 -10  17   4       4413.37       4497.99       427.87 o                         
  -9  17   4         94.14       -341.96       347.30 o                         
  -8  17   4        494.52       1068.73       320.62 o                         
  -7  17   4       3490.34       2967.97       336.90 o                         
  -6  17   4       5610.60       5505.88       342.45 o                         
  -5  17   4       1784.14       2261.14       283.31 o                         
  -4  17   4       1461.65       1870.77       272.60 o                         
  -3  17   4        295.84         21.37       245.80 o                         
  -2  17   4         91.24         90.83       235.10 o                         
  -1  17   4        707.91       1026.04       240.48 o                         
   0  17   4       1157.05       1111.66       256.54 o                         
   1  17   4       1359.39       1491.18       251.20 o                         
   2  17   4         32.72        101.52       267.15 o                         
   3  17   4         81.03        261.81       283.18 o                         
   4  17   4       1144.65       1811.72       315.31 o                         
   5  17   4        235.06        -48.09       341.97 o                         
   6  17   4         26.64        -16.03       363.33 o                         
 -14  18   4         61.77       -528.96       528.96 o                         
 -13  18   4         78.03       -491.56       491.56 o                         
 -12  18   4         36.66       -187.01       459.50 o                         
 -11  18   4        633.76         69.47       438.19 o                         
 -10  18   4        101.63         53.43       400.73 o                         
  -9  18   4        645.73        796.22       368.72 o                         
  -8  18   4          0.77        197.69       325.92 o                         
  -7  18   4       1936.64       2164.93       331.42 o                         
  -6  18   4         44.87        272.50       299.21 o                         
  -5  18   4        547.22        710.72       293.91 o                         
  -4  18   4         55.04        411.42       277.84 o                         
  -3  18   4       8882.48       8739.26       385.56 o                         
  -2  18   4         55.62       -133.58       256.47 o                         
  -1  18   4        723.42        828.31       261.85 o                         
   0  18   4         65.48        122.89       245.78 o                         
   1  18   4       1390.06       1421.70       277.93 o                         
   2  18   4         68.65       -288.53       288.53 o                         
   3  18   4        360.66        368.70       304.57 o                         
   4  18   4          6.59       -272.49       325.92 o                         
   5  18   4         89.08       -117.55       352.64 o                         
   6  18   4         15.78        534.30       374.01 o                         
 -13  19   4         19.62       -352.64       502.24 o                         
 -12  19   4         47.42        315.24       470.19 o                         
 -11  19   4        639.61        806.90       443.53 o                         
 -10  19   4        350.95       -299.23       427.47 o                         
  -9  19   4         82.01        117.55       374.02 o                         
  -8  19   4        194.01        395.40       358.00 o                         
  -7  19   4       4459.66       4310.97       379.75 o                         
  -6  19   4       3759.39       4224.76       342.26 o                         
  -5  19   4        139.12        507.60       293.87 o                         
  -4  19   4       1308.42       1058.25       304.65 o                         
  -3  19   4       1306.65       1084.97       293.96 o                         
  -2  19   4        153.11        133.58       272.50 o                         
  -1  19   4         22.31       -187.01       267.15 o                         
   1  19   4        607.96        277.87       293.90 o                         
   2  19   4       1297.93       1181.14       309.98 o                         
   3  19   4        691.16       1197.01       320.63 o                         
   4  19   4        348.06        678.61       341.98 o                         
   5  19   4          9.50       -251.12       368.67 o                         
 -13  20   4         16.51       -523.62       523.62 o                         
 -12  20   4        409.74       -272.51       496.94 o                         
 -11  20   4         45.87        181.66       459.50 o                         
 -10  20   4       1593.09       2549.47       422.24 o                         
  -9  20   4          5.32        256.46       406.07 o                         
  -8  20   4        620.32       1116.84       368.72 o                         
  -7  20   4          2.72       -363.32       363.32 o                         
  -6  20   4        368.67         64.12       347.32 o                         
  -5  20   4         17.60       -325.92       325.92 o                         
  -4  20   4       2021.49       2170.29       331.42 o                         
  -3  20   4         88.89       -304.56       304.56 o                         
  -2  20   4       9439.93       8562.17       369.47 o                         
  -1  20   4         17.36       -293.87       293.87 o                         
   0  20   4       1776.37       1031.61       315.36 o                         
   1  20   4          1.21        -26.71       304.55 o                         
   2  20   4       1397.38       1378.90       331.36 o                         
   3  20   4          0.41       -309.89       341.95 o                         
   4  20   4         78.92       -357.99       357.99 o                         
   5  20   4          8.55        176.32       368.67 o                         
 -12  21   4        243.14        748.05       502.27 o                         
 -11  21   4          3.35       -448.81       486.21 o                         
 -10  21   4          2.39        -48.09       443.47 o                         
  -9  21   4        182.02        523.63       411.43 o                         
  -8  21   4       2238.14       2031.32       395.57 o                         
  -7  21   4       1416.87        999.45       384.82 o                         
  -6  21   4       2920.04       2865.72       384.95 o                         
  -5  21   4        326.04       -320.60       341.98 o                         
  -4  21   4       1484.95        983.44       342.07 o                         
  -3  21   4        278.53        315.26       315.26 o                         
  -2  21   4         83.09        -80.15       315.24 o                         
  -1  21   4         10.88       -304.55       304.55 o                         
   0  21   4        224.40       -251.13       315.25 o                         
   1  21   4         84.41       -240.44       320.59 o                         
   2  21   4       1349.88       1576.63       352.74 o                         
   3  21   4        206.22        165.64       363.34 o                         
   4  21   4        167.72        133.58       374.02 o                         
 -11  22   4       1288.84       1827.77       497.02 o                         
 -10  22   4          5.05        577.04       459.50 o                         
  -9  22   4        310.07        641.20       427.47 o                         
  -8  22   4          7.40          5.34       390.04 o                         
  -7  22   4        288.96        -16.03       395.41 o                         
  -6  22   4          1.19        341.95       368.67 o                         
  -5  22   4        662.72       -309.94       379.41 o                         
  -4  22   4         20.72       -154.95       347.30 o                         
  -3  22   4       1976.35       1886.90       363.48 o                         
  -2  22   4        101.85        267.16       331.27 o                         
  -1  22   4       1663.18       2127.27       342.07 o                         
   0  22   4         12.16       -160.29       331.27 o                         
   1  22   4        476.75        -42.75       352.67 o                         
   2  22   4         10.36       -138.92       357.98 o                         
   3  22   4        224.78        219.07       374.03 o                         
   4  22   4          0.26        128.23       390.04 o                         
 -10  23   4         10.28         96.17       475.53 o                         
  -9  23   4        999.46        619.91       459.59 o                         
  -8  23   4        616.09        614.52       422.15 o                         
  -7  23   4        805.26       1234.44       411.48 o                         
  -6  23   4        833.94        641.27       406.14 o                         
  -5  23   4       1301.59        790.98       390.15 o                         
  -3  23   4        135.69        235.10       363.33 o                         
  -2  23   4        178.26        561.04       357.99 o                         
  -1  23   4         29.43        176.32       357.98 o                         
   0  23   4        130.35       -352.65       352.65 o                         
   1  23   4        412.02        187.02       368.70 o                         
   2  23   4        409.98        486.25       379.38 o                         
   3  23   4        179.70         85.49       395.40 o                         
  -9  24   4          6.92       -336.61       475.53 o                         
  -8  24   4        143.14        475.54       443.48 o                         
  -7  24   4          7.72        486.21       422.10 o                         
  -6  24   4        353.83        -32.06       427.47 o                         
  -5  24   4         27.17        801.45       390.04 o                         
  -4  24   4        895.02        871.07       395.46 o                         
  -3  24   4         10.17        598.42       374.01 o                         
  -2  24   4       1638.29       2031.02       395.52 o                         
  -1  24   4         37.25        -16.03       374.01 o                         
   0  24   4        431.50        678.62       379.39 o                         
   1  24   4          1.75        181.66       379.35 o                         
   2  24   4        204.36        149.61       406.08 o                         
  -8  25   4        333.04        886.99       464.87 o                         
  -7  25   4        205.11        277.85       448.83 o                         
  -6  25   4       1271.61        994.05       464.96 o                         
  -5  25   4        458.73       -443.51       443.51 o                         
  -4  25   4         50.26        726.65       400.73 o                         
  -3  25   4         70.77        272.50       411.42 o                         
  -1  25   4          0.71       -192.35       400.72 o                         
   0  25   4        242.14        245.79       406.09 o                         
   1  25   4         50.28        -42.74       416.76 o                         
  -7  26   4         51.02        544.99       470.19 o                         
  -6  26   4          0.02       -181.66       475.53 o                         
  -5  26   4        743.15       1319.91       459.56 o                         
  -4  26   4         32.98        587.73       443.47 o                         
  -3  26   4        732.54       1854.29       443.53 o                         
  -2  26   4         40.67        635.82       422.10 o                         
  -1  26   4       1559.07       1950.78       438.26 o                         
 -18   1   5          0.65       -208.38       432.78 o                         
 -17   1   5        218.35       -411.43       411.43 o                         
 -16   1   5       1193.87        945.95       368.76 o                         
 -15   1   5        378.98         16.03       320.61 o                         
 -14   1   5       2102.11       1988.61       294.01 o                         
 -13   1   5         37.66       -245.78       245.78 o                         
 -12   1   5       6257.08       5973.23       353.26 o                         
 -11   1   5        383.36        587.80       192.37 o                         
 -10   1   5      23457.66      22494.37       570.70 o                         
  -9   1   5       1025.64        988.81       165.69 o                         
  -8   1   5       2470.82       2262.23       165.79 o                         
  -7   1   5       2801.51       2861.78       160.47 o                         
  -6   1   5      16739.17      16138.18       608.07 o                         
  -5   1   5       2857.89       2674.83       155.14 o                         
  -4   1   5      12649.36      12484.99       435.15 o                         
  -3   1   5       1831.06       1582.74       139.02 o                         
  -2   1   5          3.84         53.43       133.58 o                         
  -1   1   5        322.02        187.03       154.97 o                         
   0   1   5       2067.81       2379.30       181.79 o                         
   1   1   5         19.26        106.86       187.01 o                         
   2   1   5        533.18        742.79       213.75 o                         
   3   1   5        251.82        315.26       240.45 o                         
   4   1   5       3590.25       4160.57       294.13 o                         
   5   1   5         93.93        240.44       299.21 o                         
   6   1   5         22.36        464.84       336.61 o                         
   7   1   5         74.11        112.20       374.02 o                         
   8   1   5         24.12        459.50       411.41 o                         
 -18   2   5         30.09       -144.26       454.16 o                         
 -17   2   5         36.62        870.91       406.07 o                         
 -16   2   5        113.87        -32.06       363.33 o                         
 -15   2   5          8.35        475.53       309.89 o                         
 -14   2   5       2368.47       2202.58       304.73 o                         
 -13   2   5          8.32         -5.34       251.12 o                         
 -12   2   5       7588.61       8197.43       406.93 o                         
 -11   2   5          7.35        -90.83       203.03 o                         
 -10   2   5       1930.50       2181.31       208.51 o                         
  -9   2   5        201.54        229.77       170.99 o                         
  -8   2   5      17090.01      17299.82       586.16 o                         
  -7   2   5         33.92         37.40       154.95 o                         
  -6   2   5      15773.75      13478.75       591.65 o                         
  -5   2   5         78.15         10.69       117.55 o                         
  -4   2   5      23882.73      23721.46       545.13 o                         
  -3   2   5          1.13       -122.89       122.89 o                         
  -2   2   5       6044.99       6603.44       305.27 o                         
  -1   2   5         67.20        -32.06       144.26 o                         
   0   2   5      18258.99      19207.45       510.69 o                         
   1   2   5          3.73        154.95       181.66 o                         
   2   2   5        122.31         53.43       208.38 o                         
   3   2   5         29.48       -213.72       229.75 o                         
   4   2   5        105.96        331.27       267.16 o                         
   5   2   5         14.40        203.03       288.52 o                         
   6   2   5         77.36        117.55       331.27 o                         
   7   2   5          1.74        507.58       368.67 o                         
   8   2   5        315.28        571.74       422.12 o                         
 -18   3   5        285.45       -347.31       459.52 o                         
 -17   3   5        577.03       -251.15       416.80 o                         
 -16   3   5         21.31         96.17       363.33 o                         
 -15   3   5       1144.29        561.16       336.70 o                         
 -14   3   5        808.10        956.58       299.27 o                         
 -13   3   5        248.55         53.43       272.51 o                         
 -12   3   5        314.75        539.69       240.46 o                         
 -11   3   5        300.78        464.88       213.74 o                         
 -10   3   5        495.03        347.35       197.72 o                         
  -9   3   5       6889.16       6796.54       315.99 o                         
  -8   3   5      23026.43      22288.68       679.01 o                         
  -7   3   5       7698.14       6168.63       273.33 o                         
  -6   3   5       4794.26       4464.94       214.15 o                         
  -5   3   5       3964.73       4233.41       203.37 o                         
  -4   3   5      24757.80      22975.30       539.83 o                         
  -3   3   5        550.41        566.48       128.26 o                         
  -2   3   5        991.94        951.42       138.97 o                         
  -1   3   5        142.13        170.98       144.27 o                         
   0   3   5        525.12        491.64       165.66 o                         
   1   3   5         48.94        -85.49       187.01 o                         
   2   3   5       1385.62       1405.76       219.15 o                         
   3   3   5         69.57       -101.52       235.10 o                         
   4   3   5       1997.89       2320.00       272.63 o                         
   5   3   5        458.39        700.01       288.55 o                         
   6   3   5         65.91        -21.37       331.27 o                         
   7   3   5        212.36        892.32       368.68 o                         
   8   3   5          5.02        256.46       411.41 o                         
 -18   4   5          0.01       1180.80       443.47 o                         
 -17   4   5         69.11       -117.55       411.42 o                         
 -16   4   5         10.01       -379.35       379.35 o                         
 -15   4   5        439.31        299.24       347.33 o                         
 -14   4   5        130.01        -37.40       293.87 o                         
 -13   4   5       1947.80       2469.69       288.67 o                         
 -12   4   5        114.54        331.28       245.79 o                         
 -11   4   5       1226.12       1539.34       235.18 o                         
 -10   4   5         18.68       -133.58       213.72 o                         
  -9   4   5          3.95        203.03       197.69 o                         
  -8   4   5         34.87          5.34       192.35 o                         
  -7   4   5       2595.26       2048.44       203.24 o                         
  -6   4   5         21.05         32.06       165.63 o                         
  -5   4   5      25021.52      24496.13       593.78 o                         
  -4   4   5         50.50          5.34       117.55 o                         
  -3   4   5      20125.52      20098.77       506.24 o                         
  -2   4   5          5.07         37.40       133.58 o                         
  -1   4   5       1814.96       1684.12       165.74 o                         
   0   4   5          3.11       -165.63       165.63 o                         
   1   4   5         30.87         69.46       181.66 o                         
   2   4   5        106.80        320.59       203.04 o                         
   3   4   5        552.16        935.16       235.13 o                         
   4   4   5         56.94        267.15       256.47 o                         
   5   4   5       1278.21       1908.01       293.95 o                         
   6   4   5         33.90        368.67       331.27 o                         
   7   4   5         44.85        219.06       363.33 o                         
   8   4   5          8.04        357.98       411.41 o                         
 -17   5   5          4.83       -432.78       432.78 o                         
 -16   5   5         80.33        -58.77       384.70 o                         
 -15   5   5        281.62        320.60       347.32 o                         
 -14   5   5       3973.11       3722.23       347.62 o                         
 -13   5   5         51.64        240.44       277.84 o                         
 -12   5   5       3303.69       3262.15       288.78 o                         
 -11   5   5       1302.42        994.17       251.22 o                         
 -10   5   5       1716.38       1539.61       229.87 o                         
  -9   5   5       1326.25       1234.78       213.82 o                         
  -8   5   5      24062.01      22445.18       716.74 o                         
  -7   5   5       7459.16       6301.13       375.07 o                         
  -6   5   5       5168.47       5032.65       283.76 o                         
  -5   5   5        758.66        833.76       138.96 o                         
  -4   5   5      11905.32      11337.77       440.20 o                         
  -3   5   5       2108.64       2197.76       139.03 o                         
  -2   5   5         39.88        187.01       138.92 o                         
  -1   5   5       5809.53       5937.26       289.10 o                         
   0   5   5        103.39         42.75       165.64 o                         
   1   5   5       5013.84       4901.53       246.15 o                         
   2   5   5       6047.65       5865.78       305.06 o                         
   3   5   5        892.96        689.41       235.15 o                         
   4   5   5        247.08        454.18       261.82 o                         
   5   5   5         32.12        395.38       288.52 o                         
   6   5   5        271.09        -90.84       325.94 o                         
   7   5   5         12.35         -5.34       368.67 o                         
   8   5   5          0.23        336.61       406.07 o                         
 -17   6   5         14.35       -432.78       438.13 o                         
 -15   6   5         66.77        -69.46       357.99 o                         
 -14   6   5       1449.43       1416.38       331.38 o                         
 -13   6   5          4.43       -149.60       288.52 o                         
 -12   6   5       2149.83       1994.08       288.69 o                         
 -11   6   5         81.42        106.86       251.13 o                         
 -10   6   5      20226.05      18988.35       618.25 o                         
  -9   6   5          1.04         74.80       208.38 o                         
  -8   6   5       1101.00       1304.19       219.15 o                         
  -7   6   5        101.18        192.35       197.70 o                         
  -6   6   5       1221.47       1154.62       187.09 o                         
  -5   6   5         17.52         21.37       133.58 o                         
  -4   6   5       5731.99       5204.83       267.74 o                         
  -3   6   5         34.65        192.35       133.58 o                         
  -2   6   5      44776.90      44703.18       694.76 o                         
  -1   6   5         31.79          5.34       154.95 o                         
   0   6   5       1004.73       1143.76       176.37 o                         
   1   6   5         37.94         69.46       187.01 o                         
   2   6   5       6360.83       6438.84       321.14 o                         
   3   6   5          0.05        144.26       229.75 o                         
   4   6   5       1207.11       1015.46       267.23 o                         
   5   6   5          0.52         32.06       288.52 o                         
   6   6   5        369.20        539.69       331.29 o                         
   7   6   5         13.81       -181.66       363.32 o                         
   8   6   5         40.52        299.21       406.07 o                         
 -17   7   5        139.01        112.21       432.79 o                         
 -16   7   5        241.00        283.19       400.74 o                         
 -15   7   5         38.41        261.81       357.98 o                         
 -14   7   5        858.39       1528.40       331.33 o                         
 -13   7   5          1.00       -245.78       293.86 o                         
 -12   7   5       1379.16       1362.96       283.28 o                         
 -11   7   5       1077.01       1074.27       261.89 o                         
 -10   7   5       1530.01       1202.73       256.58 o                         
  -9   7   5        576.17        523.71       240.48 o                         
  -8   7   5       2029.92       1625.39       240.60 o                         
  -7   7   5        249.37        165.65       203.05 o                         
  -6   7   5      32149.44      32813.39       773.03 o                         
  -5   7   5        692.45        700.11       154.99 o                         
  -4   7   5       1136.82       1330.97       144.32 o                         
  -3   7   5        598.69        609.23       144.29 o                         
  -2   7   5       4912.51       5528.69       251.55 o                         
  -1   7   5       1754.29       1528.97       176.42 o                         
   0   7   5       2957.57       3160.58       197.87 o                         
   1   7   5       3495.64       3508.54       219.28 o                         
   2   7   5       4265.26       4610.96       246.06 o                         
   3   7   5        322.21         37.40       235.11 o                         
   4   7   5         12.95       -106.86       251.12 o                         
   5   7   5        696.85        838.98       299.25 o                         
   6   7   5        635.60        486.28       336.65 o                         
   7   7   5         26.34        651.85       363.33 o                         
   8   7   5         10.10       -390.04       411.41 o                         
 -17   8   5          5.74       -438.13       438.13 o                         
 -16   8   5         35.36        -37.40       406.07 o                         
 -15   8   5         59.72        251.12       374.01 o                         
 -14   8   5         60.56        133.58       331.27 o                         
 -13   8   5         19.13        -96.17       299.21 o                         
 -12   8   5         42.68       -283.18       283.18 o                         
 -11   8   5       1968.95       1865.72       294.02 o                         
 -10   8   5         22.93         16.03       261.81 o                         
  -9   8   5       1897.80       1817.69       267.31 o                         
  -8   8   5         37.98        325.93       213.72 o                         
  -7   8   5       2854.97       2684.81       235.32 o                         
  -6   8   5         31.06        341.96       187.01 o                         
  -5   8   5       9534.57       9698.47       455.70 o                         
  -4   8   5         75.83        170.98       149.61 o                         
  -2   8   5         28.61        192.35       154.95 o                         
  -1   8   5       7185.64       7840.00       380.22 o                         
   0   8   5         12.85        299.21       181.66 o                         
   1   8   5        636.45        448.89       203.07 o                         
   2   8   5          0.77        128.23       213.72 o                         
   3   8   5        443.78        235.12       240.46 o                         
   4   8   5         40.10       -213.72       267.15 o                         
   5   8   5         26.89        390.04       293.87 o                         
   6   8   5          1.85        154.95       331.27 o                         
   7   8   5         26.23       -368.67       368.67 o                         
 -17   9   5          1.93        390.04       464.84 o                         
 -16   9   5        607.98        689.33       438.18 o                         
 -15   9   5          0.86        657.19       390.04 o                         
 -14   9   5          0.91          0.00       357.98 o                         
 -13   9   5         80.54        454.16       315.24 o                         
 -12   9   5        161.70        203.04       315.25 o                         
 -11   9   5        720.63        427.52       299.27 o                         
 -10   9   5       4392.33       4258.36       326.33 o                         
  -9   9   5       2601.37       2609.43       283.40 o                         
  -8   9   5        715.82        518.39       240.49 o                         
  -7   9   5        226.21        133.58       213.74 o                         
  -6   9   5      41109.55      41804.44       818.00 o                         
  -5   9   5        477.71        577.14       171.00 o                         
  -4   9   5       1036.28       1074.32       160.35 o                         
  -3   9   5        785.81        689.43       160.33 o                         
  -2   9   5       7072.11       6747.53       337.38 o                         
  -1   9   5       3360.67       3171.68       203.24 o                         
   0   9   5       4702.53       4595.93       224.71 o                         
   1   9   5        577.38        523.70       208.41 o                         
   2   9   5       1069.95        796.33       240.50 o                         
   3   9   5       1144.26        828.40       261.88 o                         
   4   9   5        352.46        464.88       277.86 o                         
   5   9   5          1.27         85.49       304.55 o                         
   6   9   5        257.20        598.45       336.63 o                         
   7   9   5         45.10        -48.09       374.01 o                         
 -17  10   5          0.04         21.37       486.21 o                         
 -16  10   5        860.22        694.71       459.58 o                         
 -15  10   5         15.38       -117.55       422.10 o                         
 -14  10   5         10.01       -374.01       374.01 o                         
 -13  10   5         18.38         69.46       347.30 o                         
 -12  10   5       4646.36       4664.48       379.79 o                         
 -11  10   5          4.10       -315.24       315.24 o                         
 -10  10   5       7628.47       8491.94       439.05 o                         
  -9  10   5         17.52        -53.43       272.49 o                         
  -8  10   5         72.33        128.23       240.44 o                         
  -7  10   5         66.55       -224.41       224.41 o                         
  -6  10   5         86.55       -144.26       203.04 o                         
  -5  10   5         13.23        208.38       176.32 o                         
  -4  10   5      21533.27      20995.31       538.07 o                         
  -3  10   5        124.54         69.46       170.98 o                         
  -2  10   5      18218.84      17500.62       483.59 o                         
  -1  10   5         21.93         -5.34       181.66 o                         
   0  10   5       8538.16       8028.53       380.27 o                         
   1  10   5         71.42        133.58       208.38 o                         
   2  10   5       1265.42        940.67       240.51 o                         
   3  10   5          0.91         80.14       245.78 o                         
   4  10   5         43.55       -283.18       283.18 o                         
   5  10   5         35.74       -315.24       315.24 o                         
   6  10   5        825.22       1138.25       347.35 o                         
   7  10   5          0.96          0.00       379.35 o                         
 -16  11   5        176.58        678.58       464.86 o                         
 -15  11   5          0.78       -438.13       438.13 o                         
 -14  11   5         90.47        432.79       390.05 o                         
 -13  11   5         91.11        806.81       363.33 o                         
 -12  11   5        441.37        609.17       347.33 o                         
 -11  11   5        116.79       -256.47       325.93 o                         
 -10  11   5        842.52        780.25       309.96 o                         
  -9  11   5       3483.04       3620.78       299.50 o                         
  -8  11   5      14886.62      13196.20       579.58 o                         
  -7  11   5         48.34         32.06       229.75 o                         
  -6  11   5       8713.42       9306.10       471.47 o                         
  -5  11   5        878.06       1010.11       197.75 o                         
  -4  11   5       3719.96       3391.43       208.62 o                         
  -3  11   5       4235.57       4215.79       219.35 o                         
  -1  11   5       3443.67       3995.18       213.93 o                         
   0  11   5        958.45       1207.84       208.43 o                         
   1  11   5       1386.25       1234.68       229.83 o                         
   2  11   5       1876.23       1860.23       251.24 o                         
   3  11   5       1996.25       2512.39       277.97 o                         
   4  11   5        786.10        758.84       293.92 o                         
   5  11   5         27.07       -208.38       315.24 o                         
   6  11   5        157.24       -325.93       352.65 o                         
   7  11   5         34.34       -235.09       390.04 o                         
 -16  12   5          1.45        496.90       480.87 o                         
 -15  12   5        399.78        523.66       443.51 o                         
 -14  12   5          0.12        -48.09       427.44 o                         
 -13  12   5       5754.54       6034.78       449.40 o                         
 -12  12   5         35.74       -106.86       347.30 o                         
 -11  12   5       2709.52       3828.18       352.88 o                         
 -10  12   5          0.46        219.06       304.55 o                         
  -9  12   5       5779.01       5608.34       337.14 o                         
  -8  12   5         20.62        213.72       272.49 o                         
  -7  12   5       1006.04       1004.78       251.20 o                         
  -6  12   5         67.38        395.39       219.07 o                         
  -5  12   5       2165.94       2368.50       219.21 o                         
  -4  12   5          4.44        245.78       192.35 o                         
  -3  12   5        478.56        390.09       192.38 o                         
  -2  12   5        212.96        379.38       187.02 o                         
  -1  12   5       2249.45       2170.62       213.85 o                         
   0  12   5          0.30        170.98       213.72 o                         
   1  12   5       2253.03       2651.65       251.27 o                         
   2  12   5         14.68        122.89       245.78 o                         
   3  12   5        467.22        630.54       272.52 o                         
   4  12   5          2.00       -154.95       293.86 o                         
   5  12   5        278.32        812.18       320.60 o                         
   6  12   5         23.67       -352.64       352.64 o                         
   7  12   5         87.13       -144.26       390.05 o                         
 -16  13   5          3.38        -37.40       502.24 o                         
 -15  13   5        118.46        625.15       459.51 o                         
 -14  13   5        387.78        726.71       443.51 o                         
 -13  13   5        229.76        774.77       400.75 o                         
 -12  13   5        370.11        512.97       379.39 o                         
 -11  13   5          3.15       -117.55       347.29 o                         
 -10  13   5        366.56        304.58       325.95 o                         
  -9  13   5       2198.46       2475.25       315.42 o                         
  -8  13   5       7425.95       7741.78       342.65 o                         
  -7  13   5        606.46        582.49       256.51 o                         
  -6  13   5         57.50        160.29       229.75 o                         
  -5  13   5       2591.76       2085.34       240.62 o                         
  -4  13   5      13618.56      13083.01       455.95 o                         
  -3  13   5        538.53        689.35       203.07 o                         
  -2  13   5       1046.96        753.58       213.78 o                         
  -1  13   5        385.87        363.36       213.74 o                         
   0  13   5         53.34       -138.92       224.41 o                         
   1  13   5          8.43        165.63       240.44 o                         
   2  13   5       1713.05       2234.28       267.26 o                         
   3  13   5        306.44       -149.61       283.20 o                         
   4  13   5        442.74        454.20       304.58 o                         
   5  13   5        118.26        165.64       336.62 o                         
   6  13   5          0.29       -235.09       368.67 o                         
 -15  14   5          0.69       -293.86       486.21 o                         
 -14  14   5       1224.60       1068.87       459.62 o                         
 -13  14   5         15.00        315.24       422.10 o                         
 -12  14   5       1936.82       2218.32       416.94 o                         
 -11  14   5          0.38       -347.29       347.29 o                         
 -10  14   5        473.10       1122.16       336.65 o                         
  -9  14   5        148.55       -144.27       304.56 o                         
  -8  14   5      10175.28      10998.86       487.53 o                         
  -7  14   5         33.23        -80.15       267.15 o                         
  -6  14   5       2747.06       3186.86       272.70 o                         
  -5  14   5          0.14         42.74       229.75 o                         
  -4  14   5       3508.85       3765.15       251.37 o                         
  -3  14   5          5.79       -122.89       213.72 o                         
  -2  14   5       7744.33       7029.97       353.37 o                         
  -1  14   5         33.04       -176.32       224.41 o                         
   0  14   5       5598.57       5912.33       278.23 o                         
   1  14   5         63.41       -245.78       245.78 o                         
   2  14   5        186.61        149.61       272.50 o                         
   3  14   5        189.20        197.70       288.53 o                         
   4  14   5        279.30        133.58       320.60 o                         
   5  14   5          4.20       -122.89       341.95 o                         
   6  14   5         27.04        -10.69       368.67 o                         
 -15  15   5          4.90       -165.63       496.90 o                         
 -14  15   5         24.90         96.17       459.50 o                         
 -13  15   5        113.09         69.46       438.14 o                         
 -12  15   5        533.83         96.19       411.46 o                         
 -11  15   5        182.26       -379.37       379.37 o                         
 -10  15   5       2276.34       1919.19       363.52 o                         
  -9  15   5        978.93        411.51       331.35 o                         
  -8  15   5       5467.38       5420.07       347.78 o                         
  -7  15   5        382.04        651.91       272.52 o                         
  -6  15   5       2317.87       2496.73       283.35 o                         
  -5  15   5       1436.33       1395.06       261.91 o                         
  -4  15   5       9346.08       9234.43       412.44 o                         
  -3  15   5        892.29        823.02       229.80 o                         
  -2  15   5        674.16        700.05       229.79 o                         
  -1  15   5        142.77        283.19       235.10 o                         
   0  15   5        390.05        304.58       251.14 o                         
   2  15   5        683.48        555.76       288.57 o                         
   3  15   5         23.73       -293.87       304.55 o                         
   4  15   5        799.53        635.92       342.01 o                         
   5  15   5        307.19         37.40       358.00 o                         
   6  15   5          7.55       -395.38       395.38 o                         
 -14  16   5         14.76        256.46       464.84 o                         
 -13  16   5        159.68        -42.75       454.17 o                         
 -12  16   5         17.60       -229.75       422.10 o                         
 -11  16   5       3559.59       3898.18       427.78 o                         
 -10  16   5          7.99       -176.32       363.32 o                         
  -9  16   5         44.53         80.15       325.93 o                         
  -8  16   5         55.75        -37.40       309.90 o                         
  -7  16   5          8.45        448.81       283.18 o                         
  -6  16   5         11.47        609.10       267.15 o                         
  -5  16   5       4893.71       4884.35       304.94 o                         
  -4  16   5        148.94         69.46       245.79 o                         
  -3  16   5       1728.84       2063.31       261.92 o                         
  -2  16   5          8.33         -5.34       235.09 o                         
  -1  16   5       3043.66       3272.35       272.70 o                         
   0  16   5        239.47        486.24       261.82 o                         
   1  16   5        151.09         58.77       272.50 o                         
   2  16   5          3.58        293.86       288.52 o                         
   3  16   5        681.27        459.56       320.63 o                         
   4  16   5          0.57        -53.43       341.95 o                         
   5  16   5          1.43        138.92       363.32 o                         
 -14  17   5         26.15       -480.87       486.22 o                         
 -13  17   5         26.38         64.12       454.16 o                         
 -12  17   5       1242.63        748.22       448.93 o                         
 -11  17   5        737.47        737.45       411.48 o                         
 -10  17   5       3178.76       2742.95       406.36 o                         
  -9  17   5          4.06       -331.27       331.27 o                         
  -8  17   5        252.86        304.57       320.60 o                         
  -7  17   5       3489.83       3037.42       347.59 o                         
  -6  17   5       3829.88       4075.24       315.54 o                         
  -5  17   5       1135.72       1357.51       283.26 o                         
  -4  17   5        222.82        240.45       261.82 o                         
  -3  17   5        343.50         58.78       256.49 o                         
  -2  17   5         20.96         85.49       256.46 o                         
  -1  17   5        207.47         26.72       261.82 o                         
   0  17   5        509.00         -5.34       277.87 o                         
   1  17   5        855.25        368.74       299.26 o                         
   2  17   5         31.89        -90.83       309.90 o                         
   3  17   5        197.14       -245.79       331.28 o                         
   4  17   5        390.60        470.22       358.01 o                         
   5  17   5        205.18        582.41       379.37 o                         
 -14  18   5        282.33        197.70       502.27 o                         
 -13  18   5         22.03       -240.44       459.50 o                         
 -12  18   5        962.17       1389.46       443.56 o                         
 -11  18   5         47.94        390.04       411.41 o                         
 -10  18   5       1686.69       2207.48       400.87 o                         
  -9  18   5         21.61        352.64       352.64 o                         
  -8  18   5        954.28       1496.37       336.68 o                         
  -7  18   5          3.58       -320.58       320.58 o                         
  -5  18   5          9.77       -277.84       293.87 o                         
  -4  18   5       4150.75       4519.35       310.20 o                         
  -3  18   5         28.64         37.40       261.81 o                         
  -2  18   5       1706.29       1448.53       283.29 o                         
  -1  18   5          2.92        347.29       267.15 o                         
   0  18   5       3848.20       3406.43       326.20 o                         
   1  18   5         71.78        203.04       304.56 o                         
   2  18   5          2.37       -170.98       320.58 o                         
   4  18   5         79.44        480.88       363.33 o                         
 -13  19   5         62.41        571.71       480.88 o                         
 -12  19   5          2.32       -251.12       475.53 o                         
 -11  19   5        566.73        486.27       443.52 o                         
  -9  19   5         10.20        603.76       352.64 o                         
  -8  19   5        380.12        154.96       363.35 o                         
  -7  19   5       1914.57       1983.13       352.79 o                         
  -6  19   5       4162.57       3663.50       358.33 o                         
  -5  19   5         52.67       -122.89       304.55 o                         
  -4  19   5       1000.00       1507.08       304.62 o                         
  -3  19   5        481.58         -5.34       304.58 o                         
  -2  19   5        223.05       -235.10       293.88 o                         
  -1  19   5          0.10       -304.55       304.55 o                         
   0  19   5        747.35        919.15       304.60 o                         
   1  19   5        200.82       -106.86       320.59 o                         
   2  19   5        620.71        518.34       342.00 o                         
   3  19   5        293.44        240.45       363.35 o                         
   4  19   5        607.43        181.68       395.43 o                         
 -12  20   5         13.56       -267.15       475.53 o                         
 -11  20   5        134.40        219.07       448.82 o                         
 -10  20   5         42.41        470.19       406.07 o                         
  -9  20   5        332.54       -272.51       390.07 o                         
  -8  20   5          8.16       -347.30       379.35 o                         
  -7  20   5       1296.69       1656.81       368.77 o                         
  -6  20   5         18.82        -37.40       336.61 o                         
  -5  20   5        253.92         90.84       336.63 o                         
  -4  20   5         11.02        251.12       309.89 o                         
  -3  20   5       6221.40       6062.07       374.53 o                         
  -2  20   5         88.35        154.95       309.90 o                         
  -1  20   5        321.10        154.96       315.26 o                         
   0  20   5          3.30        277.84       320.58 o                         
   1  20   5        953.39        662.66       342.02 o                         
   2  20   5         18.65       -357.98       357.98 o                         
   3  20   5         92.20          5.34       379.36 o                         
 -12  21   5        229.32        261.82       486.23 o                         
 -11  21   5          5.25        235.09       459.50 o                         
 -10  21   5          2.60        154.95       422.10 o                         
  -9  21   5        123.80       -411.42       411.42 o                         
  -8  21   5       1838.12       1293.51       406.23 o                         
  -7  21   5       1649.75       2047.10       390.18 o                         
  -6  21   5        990.65        657.33       363.40 o                         
  -5  21   5        212.71       -277.85       341.97 o                         
  -3  21   5          6.85       -128.23       341.95 o                         
  -2  21   5          1.82       -224.41       331.27 o                         
  -1  21   5          3.79          0.00       331.27 o                         
   0  21   5         31.09        160.29       336.61 o                         
   1  21   5        200.14        662.56       352.65 o                         
   2  21   5        558.68       1154.21       379.39 o                         
   3  21   5         79.33        176.32       390.04 o                         
 -11  22   5         29.64        133.58       480.87 o                         
 -10  22   5       1334.76       1084.92       459.62 o                         
  -9  22   5          3.30        459.50       400.72 o                         
  -8  22   5         51.04       -406.07       406.07 o                         
  -7  22   5         27.67        448.81       395.38 o                         
  -6  22   5        204.48        176.33       379.37 o                         
  -5  22   5          1.89       -363.32       363.32 o                         
  -4  22   5       1062.99       1635.33       358.06 o                         
  -3  22   5          6.91        400.73       352.64 o                         
  -2  22   5       4442.59       4273.03       390.40 o                         
  -1  22   5          0.82        352.64       341.95 o                         
   0  22   5        216.31        443.49       358.00 o                         
   1  22   5          3.19        187.00       368.67 o                         
   2  22   5        595.82       -304.59       400.77 o                         
 -11  23   5         29.83        507.59       507.59 o                         
 -10  23   5          1.62        352.64       475.53 o                         
  -9  23   5        688.86        507.65       448.87 o                         
  -8  23   5       1071.15        406.16       443.57 o                         
  -6  23   5       1124.74       1106.26       411.51 o                         
  -5  23   5        472.70        678.63       390.08 o                         
  -4  23   5        258.46       -224.42       390.06 o                         
  -3  23   5         48.88       -390.04       390.04 o                         
  -2  23   5         40.32       -390.04       390.04 o                         
  -1  23   5          1.51        352.64       357.98 o                         
   0  23   5         71.74        138.92       384.70 o                         
   1  23   5        103.46        678.57       390.05 o                         
  -9  24   5         57.54        192.35       459.50 o                         
  -8  24   5          0.50        379.35       438.13 o                         
  -7  24   5        224.33        806.83       432.80 o                         
  -6  24   5          0.52        352.64       422.10 o                         
  -5  24   5       1313.09       1255.94       427.55 o                         
  -4  24   5         26.62        160.29       400.73 o                         
  -3  24   5         97.23        400.73       390.05 o                         
  -2  24   5         15.77       -256.46       395.38 o                         
  -1  24   5       1145.49       1170.38       400.82 o                         
   0  24   5          1.05       -336.61       411.41 o                         
  -8  25   5        158.53        261.81       470.20 o                         
  -7  25   5        196.15        277.85       464.86 o                         
  -6  25   5        682.06        411.47       448.87 o                         
  -5  25   5        420.48       -427.48       448.85 o                         
  -4  25   5          0.28        598.42       422.10 o                         
  -3  25   5         90.10       -422.10       422.10 o                         
  -2  25   5          9.22        -90.83       422.10 o                         
 -18   0   6         73.47       -106.86       406.07 o                         
 -17   0   6        164.99        491.57       374.02 o                         
 -16   0   6        127.27        106.86       331.27 o                         
 -15   0   6         34.30        144.26       299.21 o                         
 -14   0   6       2089.53       2165.02       277.98 o                         
 -13   0   6         11.80        213.72       229.75 o                         
 -12   0   6       7192.03       7950.25       385.47 o                         
 -11   0   6          3.61        309.89       192.35 o                         
 -10   0   6        719.28        614.58       187.05 o                         
  -9   0   6         72.53         37.40       165.64 o                         
  -8   0   6      13960.92      14937.06       477.86 o                         
  -7   0   6         13.03        -53.43       138.92 o                         
  -6   0   6       6777.08       5950.89       316.02 o                         
  -5   0   6         31.18        -74.80       160.29 o                         
  -4   0   6      19707.45      20957.26       554.20 o                         
  -3   0   6          9.57         69.46       160.29 o                         
  -2   0   6       6968.98       7502.50       369.50 o                         
  -1   0   6          1.33       -176.32       197.69 o                         
   0   0   6      46390.38      48545.13       720.03 o                         
   1   0   6         26.08        309.90       229.75 o                         
   2   0   6        452.12        753.45       256.49 o                         
   3   0   6          0.32       -187.00       283.18 o                         
   4   0   6        212.53        363.34       325.94 o                         
   5   0   6         59.18       -357.99       357.99 o                         
   6   0   6        485.52        609.16       400.76 o                         
   7   0   6         46.77        352.64       443.47 o                         
 -18   1   6         20.96        486.21       411.41 o                         
 -17   1   6        101.86        144.26       379.36 o                         
 -16   1   6       1663.67       2271.60       347.42 o                         
 -15   1   6        196.83        341.97       304.56 o                         
 -14   1   6       2131.28       1801.53       294.02 o                         
 -13   1   6        148.30        -32.06       245.79 o                         
 -12   1   6       4863.16       5216.47       278.21 o                         
 -11   1   6        275.87        550.37       203.05 o                         
 -10   1   6      22004.97      22289.60       575.67 o                         
  -9   1   6        207.72        197.70       176.33 o                         
  -8   1   6       1913.35       1812.49       181.78 o                         
  -7   1   6        947.67       1047.59       187.07 o                         
  -6   1   6      10418.31       9498.65       412.99 o                         
  -5   1   6        392.80        496.97       144.28 o                         
  -4   1   6       4408.04       4222.25       219.41 o                         
  -3   1   6          2.03         10.69       160.29 o                         
  -2   1   6         77.59        -26.72       170.98 o                         
  -1   1   6        292.79        683.96       187.02 o                         
   0   1   6       4561.57       5082.48       251.45 o                         
   1   1   6         24.21       -229.75       229.75 o                         
   2   1   6         89.29        -16.03       256.47 o                         
   3   1   6         59.09        187.01       283.18 o                         
   4   1   6       2092.73       2485.66       331.42 o                         
   5   1   6          3.61         32.06       352.64 o                         
   6   1   6         33.58       -309.90       400.73 o                         
   7   1   6         69.27       -352.64       438.13 o                         
 -18   2   6         40.30          0.00       427.44 o                         
 -17   2   6        380.93        192.36       390.07 o                         
 -16   2   6        161.65        165.64       341.96 o                         
 -14   2   6        285.87        229.76       283.20 o                         
 -13   2   6       1635.38       1918.95       261.92 o                         
 -12   2   6        182.70        -96.18       235.10 o                         
 -11   2   6         21.56       -208.38       208.38 o                         
 -10   2   6        146.11         26.72       203.04 o                         
  -9   2   6       9288.25      10381.32       493.07 o                         
  -8   2   6         13.56        133.58       192.35 o                         
  -7   2   6      26996.02      20855.75       728.28 o                         
  -6   2   6         92.72         48.09       144.27 o                         
  -5   2   6      20959.68      20742.65       516.82 o                         
  -4   2   6        101.42        528.98       144.27 o                         
  -3   2   6      17500.01      18365.44       494.47 o                         
  -2   2   6         89.32        149.61       165.64 o                         
  -1   2   6      10688.10      10779.66       418.11 o                         
   0   2   6        251.36        379.38       208.39 o                         
   1   2   6        210.12        224.42       224.42 o                         
   2   2   6        119.37        341.96       245.79 o                         
   3   2   6          1.35       -277.84       277.84 o                         
   4   2   6        135.04       -315.25       315.25 o                         
   5   2   6          7.59        283.18       341.95 o                         
   6   2   6         42.38        133.58       390.04 o                         
   7   2   6          7.64       -438.13       438.13 o                         
 -18   3   6        377.11        299.23       443.50 o                         
 -17   3   6        665.67        438.19       411.47 o                         
 -16   3   6          9.01        325.92       347.30 o                         
 -15   3   6       1040.67        764.23       326.00 o                         
 -14   3   6        714.80       1250.48       299.26 o                         
 -13   3   6         32.28        277.84       267.15 o                         
 -12   3   6        386.50         26.72       251.15 o                         
 -11   3   6         19.64       -229.75       229.75 o                         
 -10   3   6        309.79        315.27       219.08 o                         
  -9   3   6       6156.75       6333.56       273.04 o                         
  -8   3   6      15877.53      14187.82       623.17 o                         
  -7   3   6       4615.92       4420.55       251.53 o                         
  -6   3   6       2073.16       2149.49       165.76 o                         
  -5   3   6       1431.90       1384.55       149.68 o                         
  -4   3   6      12461.72      11215.47       434.67 o                         
  -3   3   6          0.55         -5.34       154.95 o                         
  -2   3   6       2347.81       2561.22       181.80 o                         
  -1   3   6        604.69        561.12       187.04 o                         
   0   3   6          9.52        -26.72       203.03 o                         
   1   3   6        338.99        203.05       224.43 o                         
   2   3   6       2189.86       2528.62       261.95 o                         
   3   3   6          7.65        -58.77       272.49 o                         
   4   3   6        167.86       -229.76       315.25 o                         
   5   3   6         12.98         37.40       347.30 o                         
   6   3   6        111.75        881.61       374.02 o                         
 -18   4   6         67.73       -122.89       459.50 o                         
 -17   4   6         14.36       -411.41       411.41 o                         
 -16   4   6         75.83        -96.18       374.02 o                         
 -15   4   6         20.04       -331.27       331.27 o                         
 -14   4   6       3337.04       3572.00       331.53 o                         
 -13   4   6         15.10         48.09       277.84 o                         
 -12   4   6       2566.19       3149.23       272.68 o                         
 -11   4   6         47.74        272.50       229.75 o                         
 -10   4   6       9998.20      10257.91       503.78 o                         
  -9   4   6          0.43       -224.41       224.41 o                         
  -8   4   6        542.97        470.27       229.79 o                         
  -7   4   6         33.83        325.93       203.04 o                         
  -6   4   6       8341.35       8986.63       412.62 o                         
  -5   4   6         46.58        160.29       144.26 o                         
  -4   4   6       7342.30       6990.22       353.53 o                         
  -3   4   6         38.27        -42.74       154.95 o                         
  -2   4   6      20844.23      20829.12       510.91 o                         
  -1   4   6         58.05        283.18       181.66 o                         
   0   4   6        393.14         16.03       208.40 o                         
   1   4   6         19.09       -122.89       224.41 o                         
   2   4   6       1941.76       2453.62       272.62 o                         
   3   4   6         91.60       -112.21       277.84 o                         
   4   4   6        387.63        502.28       304.58 o                         
   5   4   6         11.48        122.89       336.61 o                         
   6   4   6          4.44       -379.35       379.35 o                         
 -18   5   6        401.39        -37.40       464.88 o                         
 -17   5   6        153.94         69.46       416.77 o                         
 -16   5   6        352.12        224.42       390.07 o                         
 -15   5   6        252.01       -203.05       352.66 o                         
 -14   5   6       4832.43       4504.01       342.35 o                         
 -13   5   6        291.64        117.55       288.54 o                         
 -12   5   6       3621.56       3770.49       299.50 o                         
 -11   5   6        965.81       1154.41       256.53 o                         
 -10   5   6        695.36        422.19       245.83 o                         
  -9   5   6        748.14        737.51       245.84 o                         
  -8   5   6      17889.19      14887.86       655.71 o                         
  -7   5   6       5526.86       6145.34       289.07 o                         
  -6   5   6       3407.78       3707.06       192.57 o                         
  -5   5   6         71.20        283.19       144.26 o                         
  -4   5   6       6012.12       6076.59       321.23 o                         
  -3   5   6         41.43        144.26       154.95 o                         
  -2   5   6        146.01        160.30       170.98 o                         
  -1   5   6        845.49        753.55       187.05 o                         
   0   5   6         98.18       -112.21       208.38 o                         
   1   5   6        873.29        598.55       229.80 o                         
   2   5   6       2753.73       2967.37       267.33 o                         
   3   5   6         87.21       -122.89       272.50 o                         
   4   5   6         44.44       -304.55       304.55 o                         
   5   5   6         36.29        518.27       331.27 o                         
   6   5   6        287.55        374.03       374.03 o                         
 -18   6   6         60.26       -379.36       454.16 o                         
 -17   6   6        203.47       1218.25       416.77 o                         
 -16   6   6        142.41        400.74       384.71 o                         
 -15   6   6       2696.15       3197.05       374.24 o                         
 -14   6   6         58.65       -197.69       320.58 o                         
 -13   6   6       5519.43       5569.76       347.78 o                         
 -12   6   6         27.89         64.12       277.84 o                         
 -11   6   6      15956.23      14635.71       552.80 o                         
 -10   6   6         19.44        -53.43       251.12 o                         
  -9   6   6      10827.97      10496.90       525.38 o                         
  -8   6   6         24.13         16.03       235.09 o                         
  -7   6   6       4294.75       4478.49       251.48 o                         
  -6   6   6        125.06        -69.46       176.33 o                         
  -5   6   6       2838.01       2834.49       176.49 o                         
  -3   6   6         40.89        -58.77       160.29 o                         
  -2   6   6        119.42          5.34       170.98 o                         
  -1   6   6       2368.05       2208.17       208.52 o                         
   0   6   6        185.83        309.91       203.04 o                         
   1   6   6        344.24         16.03       224.43 o                         
   2   6   6         50.30        -53.43       251.12 o                         
   3   6   6        957.64        844.38       283.24 o                         
   4   6   6          0.68        112.20       304.55 o                         
   5   6   6        280.88        213.73       341.97 o                         
   6   6   6         15.34        721.31       379.35 o                         
 -18   7   6          3.19       -213.72       470.18 o                         
 -17   7   6         60.28       -438.13       438.13 o                         
 -16   7   6        430.69        -26.72       411.45 o                         
 -15   7   6         34.16        427.44       357.98 o                         
 -14   7   6        289.27        165.64       325.94 o                         
 -13   7   6         66.04       -304.56       304.56 o                         
 -12   7   6       1091.03        828.40       299.29 o                         
 -10   7   6       1311.01       1512.64       288.63 o                         
  -9   7   6        224.97       -267.17       267.17 o                         
  -8   7   6       1654.03       1405.94       251.25 o                         
  -7   7   6        538.95        555.77       219.10 o                         
  -6   7   6      16536.98      17990.67       531.82 o                         
  -5   7   6        214.37        550.37       160.30 o                         
  -4   7   6        927.08        566.53       171.03 o                         
  -3   7   6        152.85        128.24       165.64 o                         
  -2   7   6       2463.34       2507.70       197.84 o                         
  -1   7   6        629.63        550.43       192.38 o                         
   0   7   6       2454.19       2496.82       224.55 o                         
   1   7   6        820.48        406.15       240.48 o                         
   2   7   6        811.54        839.01       251.17 o                         
   3   7   6          6.68        267.15       272.49 o                         
   4   7   6        173.09        518.29       304.56 o                         
   5   7   6         23.96        379.35       341.95 o                         
   6   7   6         38.57       -197.69       379.36 o                         
 -17   8   6          3.30        614.44       422.10 o                         
 -16   8   6       2095.30       2090.03       438.32 o                         
 -15   8   6         38.66        -85.49       374.01 o                         
 -14   8   6         58.70       -320.58       341.96 o                         
 -13   8   6          5.12        128.23       309.89 o                         
 -12   8   6       2465.93       2844.28       331.48 o                         
 -11   8   6         12.99        411.41       299.21 o                         
 -10   8   6      11996.61      12443.40       589.73 o                         
  -9   8   6         19.99       -160.29       261.81 o                         
  -8   8   6       3035.31       2855.83       267.40 o                         
  -7   8   6          7.20         69.46       213.72 o                         
  -6   8   6       1183.64       1384.36       197.77 o                         
  -5   8   6          1.61        235.09       170.98 o                         
  -4   8   6      18046.01      17607.30       467.45 o                         
  -3   8   6         44.23         53.43       170.98 o                         
  -2   8   6      11460.11      11772.26       407.42 o                         
  -1   8   6        114.23        374.02       197.70 o                         
   0   8   6       1681.47       1480.67       224.51 o                         
   1   8   6        270.40        144.27       229.76 o                         
   2   8   6        683.12        956.55       256.51 o                         
   3   8   6         60.12        464.85       277.84 o                         
   4   8   6         12.77       -309.89       309.89 o                         
   5   8   6         24.46        293.87       341.95 o                         
   6   8   6        391.11       -245.80       384.73 o                         
 -17   9   6         37.72        886.94       448.81 o                         
 -16   9   6        883.52        657.31       427.52 o                         
 -15   9   6        270.60        443.49       395.40 o                         
 -14   9   6          1.31       -363.32       363.32 o                         
 -13   9   6          4.80       -309.89       331.27 o                         
 -12   9   6          3.41        106.86       325.92 o                         
 -11   9   6          1.31       -325.92       325.92 o                         
 -10   9   6       3344.44       3797.05       331.57 o                         
  -9   9   6       1538.91       1336.34       283.30 o                         
  -8   9   6        977.24        758.93       256.54 o                         
  -7   9   6         56.13         53.43       219.07 o                         
  -6   9   6      28822.32      28773.78       646.84 o                         
  -5   9   6        592.00        881.75       181.69 o                         
  -4   9   6       1591.11       1785.42       181.75 o                         
  -3   9   6        103.29        325.93       176.32 o                         
  -2   9   6       3318.43       3674.09       213.92 o                         
  -1   9   6        182.42        368.68       203.04 o                         
   0   9   6       2834.90       3143.98       240.61 o                         
   1   9   6         96.32        -48.09       235.10 o                         
   3   9   6         33.38         10.69       288.52 o                         
   4   9   6        184.81       -320.59       320.59 o                         
   5   9   6         86.35        491.56       352.64 o                         
   6   9   6         53.63        -58.77       384.70 o                         
 -17  10   6        408.23        192.36       475.56 o                         
 -16  10   6         13.42       -454.16       454.16 o                         
 -15  10   6       1290.74       1811.78       427.56 o                         
 -14  10   6         12.84        550.33       379.35 o                         
 -13  10   6       9297.63      10066.87       460.51 o                         
 -12  10   6          1.91       -170.98       341.95 o                         
 -11  10   6       4342.66       5611.12       379.78 o                         
 -10  10   6          3.63         69.46       304.55 o                         
  -9  10   6       6128.70       5646.58       331.84 o                         
  -7  10   6       1781.79       1625.13       245.91 o                         
  -6  10   6        101.61        283.19       208.38 o                         
  -5  10   6        887.81        897.86       203.09 o                         
  -4  10   6         57.69        272.50       187.01 o                         
  -3  10   6        440.04        251.15       192.37 o                         
  -2  10   6        388.81        464.89       203.06 o                         
  -1  10   6         27.93        106.86       208.38 o                         
   0  10   6         97.32        -96.18       229.75 o                         
   1  10   6        547.87        523.68       251.15 o                         
   2  10   6         36.83         74.80       267.15 o                         
   3  10   6        512.52         10.69       299.24 o                         
   4  10   6          0.05       -144.26       325.92 o                         
   5  10   6        234.92        -26.72       363.34 o                         
 -17  11   6        157.39        160.29       512.94 o                         
 -16  11   6          2.45       -411.41       454.15 o                         
 -15  11   6         24.80        -69.46       427.44 o                         
 -14  11   6        295.01        -37.40       411.44 o                         
 -13  11   6         12.40       -390.04       390.04 o                         
 -12  11   6        294.34         26.72       363.35 o                         
 -11  11   6        418.72        411.45       341.99 o                         
 -10  11   6       1059.11        432.90       331.36 o                         
  -9  11   6       3824.50       3471.23       326.26 o                         
  -8  11   6       8536.88       8553.24       412.40 o                         
  -7  11   6        106.79       -240.44       240.44 o                         
  -6  11   6       3958.69       4530.69       251.41 o                         
  -5  11   6       1127.14       1485.83       213.79 o                         
  -4  11   6       1324.84       1149.18       208.46 o                         
  -3  11   6       1989.05       2036.80       213.84 o                         
  -2  11   6          2.92       -203.03       203.03 o                         
  -1  11   6       1597.42       1849.44       229.84 o                         
   0  11   6        345.53        224.42       235.11 o                         
   1  11   6        660.78        732.10       251.16 o                         
   2  11   6        765.86        352.70       283.23 o                         
   3  11   6        681.73         48.09       315.28 o                         
   4  11   6        180.19       -336.62       336.62 o                         
   5  11   6          1.85        149.60       357.98 o                         
 -17  12   6          1.02       -512.93       528.96 o                         
 -16  12   6          3.42        614.44       486.21 o                         
 -15  12   6         12.99        603.76       443.47 o                         
 -14  12   6       1146.00       1646.05       432.89 o                         
 -12  12   6       5406.52       6216.53       433.34 o                         
 -11  12   6         24.78       -256.47       352.64 o                         
 -10  12   6        762.03        438.21       325.99 o                         
  -9  12   6         26.22       -208.38       304.55 o                         
  -8  12   6        479.00        176.34       288.56 o                         
  -7  12   6         32.27         16.03       251.12 o                         
  -6  12   6       5283.30       5522.11       272.90 o                         
  -5  12   6         54.44        251.12       213.72 o                         
  -4  12   6       4912.74       4692.14       246.11 o                         
  -3  12   6         20.66        101.52       203.03 o                         
  -2  12   6       5911.47       6432.19       321.07 o                         
  -1  12   6          8.60         90.83       229.75 o                         
   0  12   6        999.45       1052.82       256.53 o                         
   1  12   6         35.99        267.15       256.47 o                         
   2  12   6        320.56        128.24       288.54 o                         
   3  12   6        108.00        160.29       315.24 o                         
   4  12   6         23.20       -347.30       347.30 o                         
   5  12   6         10.69        122.89       363.32 o                         
 -16  13   6         45.58       -165.63       496.90 o                         
 -15  13   6          0.98        475.53       459.50 o                         
 -14  13   6         94.60         58.77       438.13 o                         
 -13  13   6         74.81        197.69       416.76 o                         
 -12  13   6        170.49         48.09       384.71 o                         
 -11  13   6          2.11        176.32       347.29 o                         
 -10  13   6        123.79       -283.19       320.59 o                         
  -9  13   6       1736.81        914.06       320.72 o                         
  -8  13   6       7378.98       7259.22       401.51 o                         
  -7  13   6        175.30        -21.37       261.82 o                         
  -6  13   6        156.13        213.73       251.13 o                         
  -5  13   6        936.62       1063.52       235.15 o                         
  -4  13   6       8743.85       8665.09       369.52 o                         
  -3  13   6        398.64        154.96       224.43 o                         
  -2  13   6       1220.99        908.59       240.51 o                         
   0  13   6          4.38        609.10       245.78 o                         
   1  13   6         53.27         21.37       267.15 o                         
   2  13   6       1229.82       1095.61       299.29 o                         
   4  13   6        305.98        459.53       352.66 o                         
   5  13   6          4.33        117.55       374.01 o                         
 -16  14   6          9.86        742.68       512.93 o                         
 -15  14   6        736.35        635.91       491.63 o                         
 -14  14   6          1.70        299.21       454.15 o                         
 -13  14   6          1.73       -160.29       432.78 o                         
 -12  14   6         92.99        272.50       400.73 o                         
 -11  14   6        385.60        480.91       368.70 o                         
 -10  14   6         50.38       -101.52       336.61 o                         
  -9  14   6          1.92        512.93       309.89 o                         
  -8  14   6         35.85        523.62       283.18 o                         
  -7  14   6       2489.60       3229.26       288.71 o                         
  -6  14   6         11.98       -197.69       251.12 o                         
  -5  14   6       1733.18       1956.42       256.58 o                         
  -4  14   6        131.20        192.35       235.10 o                         
  -3  14   6        608.40        630.57       229.78 o                         
  -2  14   6         10.35        213.72       235.09 o                         
  -1  14   6       2473.18       2919.00       256.62 o                         
   0  14   6         55.17        138.92       272.50 o                         
   1  14   6         11.82        347.30       277.84 o                         
   2  14   6         84.55       -245.78       309.90 o                         
   3  14   6          0.60        112.20       320.58 o                         
   4  14   6          1.85        144.26       357.98 o                         
 -16  15   6        212.74       1362.52       528.98 o                         
 -15  15   6         17.34        -21.37       502.24 o                         
 -14  15   6          9.53        219.06       470.18 o                         
 -13  15   6        408.19        133.59       454.19 o                         
 -12  15   6        281.50        566.39       411.44 o                         
 -11  15   6        620.47        331.31       384.75 o                         
 -10  15   6       1136.29       1277.32       352.73 o                         
  -9  15   6        784.37        641.28       325.98 o                         
  -8  15   6       2842.85       3138.55       342.19 o                         
  -7  15   6        611.78        438.19       293.91 o                         
  -6  15   6       1082.95        988.72       283.26 o                         
  -5  15   6        865.18        769.56       267.21 o                         
  -4  15   6       3025.65       3277.73       278.05 o                         
  -3  15   6        410.87        240.46       245.80 o                         
  -2  15   6        185.12        267.16       245.79 o                         
  -1  15   6          6.60       -235.09       261.81 o                         
   0  15   6        186.05        112.21       288.53 o                         
   2  15   6        135.42         16.03       315.25 o                         
   3  15   6         75.45       -347.30       347.30 o                         
   4  15   6        335.86        400.75       379.38 o                         
 -15  16   6          3.87         96.17       512.93 o                         
 -14  16   6        957.16        662.66       486.31 o                         
 -13  16   6         23.31        480.87       459.50 o                         
 -12  16   6       1175.54       1036.81       454.27 o                         
 -11  16   6          1.42       -368.67       400.72 o                         
 -10  16   6        468.01        363.36       363.36 o                         
  -9  16   6         11.99       -336.61       336.61 o                         
  -8  16   6       1961.52       1694.53       331.42 o                         
  -7  16   6          4.07        347.29       299.21 o                         
  -6  16   6       1351.01       1314.81       293.96 o                         
  -5  16   6          0.01         42.74       272.49 o                         
  -4  16   6       2697.37       3090.27       288.71 o                         
  -3  16   6          1.66         48.09       240.43 o                         
  -2  16   6       1067.35        892.50       272.56 o                         
  -1  16   6          1.67         37.40       272.49 o                         
   0  16   6       3646.76       3973.04       320.84 o                         
   1  16   6          9.81       -320.58       320.58 o                         
   2  16   6         74.32         48.09       331.27 o                         
   3  16   6         18.64        -96.17       357.98 o                         
   4  16   6          5.44       -384.70       384.70 o                         
 -15  17   6         37.97        283.18       523.62 o                         
 -14  17   6         18.11        251.12       502.24 o                         
 -13  17   6          8.09        -53.43       470.18 o                         
 -12  17   6       1176.21        999.39       459.61 o                         
 -11  17   6        963.25        668.02       422.19 o                         
 -10  17   6       4571.51       4289.49       417.18 o                         
  -9  17   6         68.87        240.44       357.99 o                         
  -8  17   6        340.81        240.45       336.64 o                         
  -7  17   6       1857.04       2303.84       326.07 o                         
  -6  17   6       2788.69       2603.76       331.49 o                         
  -5  17   6        766.88       1004.67       293.92 o                         
  -4  17   6        103.01        646.52       277.84 o                         
  -3  17   6         46.29        -21.37       277.84 o                         
  -2  17   6          5.11        -10.69       277.84 o                         
  -1  17   6        139.58        -10.69       288.53 o                         
   0  17   6        551.62        475.58       309.93 o                         
   2  17   6          0.70       -341.95       341.95 o                         
   3  17   6         12.52       -368.67       368.67 o                         
 -14  18   6         50.76        710.63       502.25 o                         
 -13  18   6        103.73       -165.64       496.91 o                         
 -12  18   6         15.68        -37.40       454.16 o                         
 -11  18   6        462.57        753.44       427.48 o                         
 -10  18   6         31.24        304.55       384.70 o                         
  -9  18   6        300.21         37.40       384.72 o                         
  -8  18   6          0.18       -325.92       352.64 o                         
  -7  18   6       1633.05       1742.47       347.42 o                         
  -6  18   6         43.72        154.95       320.58 o                         
  -5  18   6        115.11        518.28       304.56 o                         
  -4  18   6         22.58         53.43       299.21 o                         
  -3  18   6       4050.51       4192.73       326.22 o                         
  -2  18   6         18.01        133.58       293.87 o                         
   0  18   6          8.56       -325.92       325.92 o                         
   1  18   6        340.62        801.51       341.98 o                         
   2  18   6         30.45         48.09       357.98 o                         
   3  18   6         34.58       -363.33       384.70 o                         
 -14  19   6         11.10       -550.33       550.33 o                         
 -13  19   6        110.86       -502.25       502.25 o                         
 -12  19   6          0.87        256.46       470.18 o                         
 -11  19   6        441.05        272.52       443.51 o                         
 -10  19   6        421.25        737.40       411.45 o                         
  -9  19   6          2.45        277.84       384.70 o                         
  -8  19   6        213.54       -229.76       384.71 o                         
  -7  19   6       2167.79       2624.68       374.19 o                         
  -6  19   6       1896.42       1502.02       358.13 o                         
  -5  19   6        101.11         42.74       325.93 o                         
  -4  19   6        335.77        240.45       309.92 o                         
  -3  19   6        231.79       -245.79       315.25 o                         
  -2  19   6          2.38        475.53       309.89 o                         
  -1  19   6          0.12        689.25       315.24 o                         
   0  19   6        216.85         90.83       336.62 o                         
   1  19   6        262.40        229.76       352.66 o                         
   2  19   6        335.40        -10.69       379.38 o                         
 -13  20   6          6.68        -85.49       512.93 o                         
 -12  20   6        329.41        726.70       491.59 o                         
 -11  20   6         21.38        630.48       443.47 o                         
 -10  20   6       1177.25       1116.96       432.89 o                         
  -9  20   6          0.90       -251.12       400.72 o                         
  -8  20   6         49.00       -229.75       395.39 o                         
  -7  20   6          2.89        731.99       363.32 o                         
  -6  20   6        441.41        507.63       358.02 o                         
  -5  20   6          2.96        550.33       336.61 o                         
  -4  20   6       1404.36       1688.90       336.71 o                         
  -2  20   6       2880.40       2822.81       358.20 o                         
  -1  20   6          5.73       -165.63       347.29 o                         
   1  20   6          0.33       -187.00       374.01 o                         
 -12  21   6        415.65        422.13       512.97 o                         
 -11  21   6          7.89        480.87       470.18 o                         
 -10  21   6          7.44       -197.69       438.13 o                         
  -9  21   6        195.85        122.89       427.46 o                         
  -8  21   6       1760.48       2111.26       427.60 o                         
  -7  21   6        820.96       1074.13       400.79 o                         
  -6  21   6       1158.21       1523.13       395.48 o                         
  -5  21   6         92.43        299.21       363.33 o                         
  -4  21   6        437.69        662.59       358.01 o                         
  -3  21   6         94.27        213.72       347.30 o                         
  -2  21   6          7.87        347.30       352.64 o                         
  -1  21   6         13.49       -208.38       363.32 o                         
   0  21   6        127.09        806.81       368.68 o                         
   1  21   6         23.75        528.96       384.70 o                         
 -11  22   6       1124.13        721.46       502.35 o                         
 -10  22   6          3.13       -117.55       459.50 o                         
  -9  22   6         96.24        534.31       448.82 o                         
  -8  22   6         12.83       -443.47       443.47 o                         
  -7  22   6        111.59        555.68       416.76 o                         
  -6  22   6          1.70        112.20       400.72 o                         
  -5  22   6        465.89        379.39       390.08 o                         
  -4  22   6         14.27       -208.38       374.01 o                         
  -3  22   6        701.22        961.88       374.06 o                         
  -2  22   6         27.33        -16.03       374.01 o                         
  -1  22   6        438.15        341.98       379.39 o                         
   0  22   6          3.98        117.55       390.04 o                         
 -10  23   6          1.43       -480.87       480.87 o                         
  -9  23   6        732.90         48.09       464.91 o                         
  -8  23   6        529.82        411.45       464.89 o                         
  -7  23   6        510.40        496.95       443.51 o                         
  -6  23   6        405.68        251.14       427.47 o                         
  -5  23   6        403.30       1063.34       411.44 o                         
  -4  23   6        155.49       -325.93       406.08 o                         
  -3  23   6         16.65        138.92       390.04 o                         
  -2  23   6         15.11        -32.06       390.04 o                         
  -1  23   6          0.77          5.34       400.72 o                         
  -9  24   6          0.78        -85.49       475.53 o                         
  -8  24   6         26.67       -470.19       470.19 o                         
  -7  24   6          0.58        -85.49       459.50 o                         
  -6  24   6         45.65        256.47       443.47 o                         
  -5  24   6         21.76        598.42       427.44 o                         
  -4  24   6        516.17        935.12       416.80 o                         
  -3  24   6          4.38       -357.98       416.75 o                         
 -18   1   7         12.86       -416.75       416.75 o                         
 -17   1   7        408.84        283.20       374.04 o                         
 -16   1   7       1054.54       1277.27       336.69 o                         
 -15   1   7        685.80        897.77       299.26 o                         
 -14   1   7       2106.49       2181.06       283.32 o                         
 -13   1   7        234.65       -170.99       251.14 o                         
 -12   1   7       3296.54       3358.40       262.04 o                         
 -11   1   7         64.28        411.42       208.38 o                         
 -10   1   7      17692.23      17547.11       515.62 o                         
  -9   1   7        151.19         48.09       203.04 o                         
  -8   1   7       1054.29       1560.67       219.14 o                         
  -7   1   7        961.25       1068.93       171.03 o                         
  -6   1   7       6080.47       5567.45       299.79 o                         
  -5   1   7        622.48        438.21       187.04 o                         
  -4   1   7       1714.78       1512.85       208.49 o                         
  -3   1   7        353.22         42.75       203.05 o                         
  -2   1   7         47.67         90.83       213.72 o                         
  -1   1   7         73.97        438.13       235.10 o                         
   0   1   7        614.64        876.39       261.85 o                         
   1   1   7          1.70        395.38       277.84 o                         
   2   1   7         59.66        561.02       309.90 o                         
   3   1   7         27.59       -352.64       352.64 o                         
   4   1   7        462.32        550.38       395.42 o                         
   5   1   7          8.63       -106.86       427.44 o                         
 -18   2   7         64.57        101.52       406.07 o                         
 -17   2   7         30.26        138.92       379.35 o                         
 -16   2   7         44.98         96.17       336.61 o                         
 -15   2   7          8.28       -309.89       309.89 o                         
 -14   2   7       2807.31       2454.11       310.11 o                         
 -13   2   7          7.20         85.49       251.12 o                         
 -12   2   7       5582.43       5827.28       294.31 o                         
 -11   2   7         13.21         53.43       224.41 o                         
 -10   2   7        498.07        667.97       229.78 o                         
  -9   2   7         37.48       -229.75       229.75 o                         
  -8   2   7       4788.95       3793.87       288.95 o                         
  -7   2   7         17.52        106.86       165.63 o                         
  -6   2   7       9680.02      10214.87       407.31 o                         
  -5   2   7         13.90        219.06       176.32 o                         
  -4   2   7       6597.34       7404.06       337.28 o                         
  -3   2   7          0.16         16.03       197.69 o                         
  -2   2   7       1430.70       1363.00       229.84 o                         
  -1   2   7         31.82         80.15       229.75 o                         
   0   2   7       2441.94       3207.75       278.01 o                         
   1   2   7          2.45        -37.40       277.84 o                         
   2   2   7         93.72       -267.16       315.24 o                         
   3   2   7          6.13         26.72       347.29 o                         
   4   2   7          4.16        -21.37       384.70 o                         
   5   2   7          1.03       -422.10       422.10 o                         
 -18   3   7        355.52        929.75       422.13 o                         
 -17   3   7        984.15        940.56       395.46 o                         
 -16   3   7         17.58       -347.30       347.30 o                         
 -15   3   7       1711.18       1143.85       336.74 o                         
 -14   3   7        472.67        577.11       299.24 o                         
 -13   3   7        536.08        587.81       283.22 o                         
 -12   3   7        633.15        545.08       256.51 o                         
 -11   3   7          1.61        -80.14       240.43 o                         
 -10   3   7        502.17        454.22       245.81 o                         
  -9   3   7       2387.20       2117.36       267.34 o                         
  -8   3   7      11219.95      11087.79       552.24 o                         
  -7   3   7       2235.46       2234.94       197.83 o                         
  -6   3   7        640.84        785.58       165.67 o                         
  -5   3   7        706.91        801.62       176.36 o                         
  -4   3   7       5314.38       5362.19       294.33 o                         
  -3   3   7         65.91         48.09       197.69 o                         
  -2   3   7        674.53        694.72       219.10 o                         
  -1   3   7         53.36       -208.38       235.10 o                         
   0   3   7        135.14        -16.03       256.47 o                         
   1   3   7         33.16         80.15       272.49 o                         
   2   3   7        289.70        491.59       304.57 o                         
   3   3   7          2.91        -80.14       336.61 o                         
   5   3   7         59.79         85.49       422.10 o                         
 -18   4   7          1.40         26.71       448.81 o                         
 -17   4   7        102.50       -304.56       395.39 o                         
 -16   4   7          0.37         48.09       352.64 o                         
 -15   4   7        507.37        732.08       331.30 o                         
 -14   4   7         54.98        528.96       299.21 o                         
 -13   4   7       1889.18       1881.63       304.70 o                         
 -12   4   7         34.14        197.69       267.15 o                         
 -11   4   7       1058.96        908.58       272.57 o                         
 -10   4   7          0.65        283.18       251.12 o                         
  -9   4   7         19.68        507.59       256.47 o                         
  -8   4   7         28.44        -10.69       251.12 o                         
  -7   4   7        753.53        774.92       192.39 o                         
  -6   4   7          2.78        176.32       165.63 o                         
  -5   4   7       7439.93       7438.20       353.43 o                         
  -4   4   7         28.53        192.35       181.66 o                         
  -3   4   7       5447.22       5287.06       262.21 o                         
  -2   4   7          0.12        -16.03       213.72 o                         
   0   4   7          0.26         42.74       251.12 o                         
   1   4   7         47.83        406.07       272.50 o                         
   2   4   7         25.90       -261.81       309.90 o                         
   3   4   7         29.33        379.35       336.61 o                         
   4   4   7         12.30       -384.70       384.70 o                         
   5   4   7        166.84        261.82       416.77 o                         
 -18   5   7        168.21        448.83       438.14 o                         
 -17   5   7          1.35       -406.07       406.07 o                         
 -16   5   7         57.30         90.83       368.67 o                         
 -15   5   7        234.17        358.00       336.63 o                         
 -14   5   7       2830.45       3357.66       331.49 o                         
 -13   5   7         29.41        235.09       304.55 o                         
 -12   5   7       2976.99       3122.75       315.48 o                         
 -11   5   7        989.76       1074.23       267.22 o                         
 -10   5   7        435.81        240.46       277.87 o                         
  -9   5   7        834.22        849.75       267.22 o                         
  -8   5   7      11861.23      12638.51       573.75 o                         
  -7   5   7       3101.69       3326.49       219.27 o                         
  -6   5   7       1385.65       1138.54       187.08 o                         
  -5   5   7         64.71        -58.77       176.32 o                         
  -4   5   7       2641.86       2727.03       208.54 o                         
  -3   5   7        539.13        625.23       203.06 o                         
  -2   5   7        285.82        379.38       213.74 o                         
  -1   5   7        950.87       1100.93       240.49 o                         
   0   5   7         14.80       -245.78       251.12 o                         
   1   5   7        934.27       1223.81       288.58 o                         
   2   5   7       1016.80        625.27       315.31 o                         
   3   5   7        159.09       -138.92       336.62 o                         
   4   5   7          2.89        -48.09       374.01 o                         
   5   5   7          2.94        422.10       406.07 o                         
 -18   6   7         64.36        229.75       459.50 o                         
 -17   6   7          9.67        -26.72       411.41 o                         
 -16   6   7        819.24        753.49       395.45 o                         
 -15   6   7         47.01        464.85       347.30 o                         
 -14   6   7       1891.16       1603.61       352.80 o                         
 -13   6   7          0.25       -299.21       299.21 o                         
 -12   6   7       1387.52       1346.92       299.32 o                         
 -11   6   7         43.01       -293.87       293.87 o                         
 -10   6   7      11171.02      11989.84       562.78 o                         
  -9   6   7          3.64        507.58       256.46 o                         
  -8   6   7       2078.87       2234.75       261.97 o                         
  -7   6   7          8.73        -42.74       203.03 o                         
  -5   6   7          0.27        -42.74       181.66 o                         
  -4   6   7       3228.86       3187.37       213.92 o                         
  -3   6   7          3.63        -26.71       203.03 o                         
  -2   6   7       7941.03       8042.10       364.09 o                         
  -1   6   7         18.48        -21.37       235.09 o                         
   0   6   7         41.55        363.33       251.12 o                         
   1   6   7         17.18        170.98       277.84 o                         
   3   6   7          1.39       -341.95       341.95 o                         
   4   6   7        293.84        368.69       374.03 o                         
   5   6   7          0.60        625.13       406.07 o                         
 -18   7   7         25.43        357.98       448.81 o                         
 -17   7   7        252.22        261.82       411.43 o                         
 -16   7   7        266.67        160.30       395.40 o                         
 -15   7   7        138.20       -106.86       368.68 o                         
 -14   7   7        492.87        651.92       336.65 o                         
 -13   7   7         28.16         26.72       304.55 o                         
 -12   7   7       1720.84       1523.42       320.72 o                         
 -11   7   7       1364.98       1667.62       320.70 o                         
 -10   7   7       1484.02       1699.77       304.68 o                         
  -9   7   7         52.66         58.77       272.50 o                         
  -8   7   7       1336.97       1737.15       251.22 o                         
  -7   7   7        607.73        646.62       208.41 o                         
  -6   7   7      11038.83       9353.59       407.38 o                         
  -5   7   7          9.70        112.20       187.01 o                         
  -4   7   7        814.21       1004.71       197.74 o                         
  -3   7   7         27.71        -26.72       203.04 o                         
  -2   7   7        824.55        598.54       229.80 o                         
  -1   7   7        110.29         21.37       240.44 o                         
   0   7   7        930.19        277.90       261.86 o                         
   1   7   7        514.96        913.76       283.21 o                         
   2   7   7        517.90        967.19       315.27 o                         
   3   7   7         30.47         80.15       336.61 o                         
   4   7   7          0.23        165.63       368.67 o                         
 -18   8   7          9.09       1036.54       454.16 o                         
 -17   8   7         26.46       -363.33       432.78 o                         
 -16   8   7         23.86        -74.80       400.73 o                         
 -15   8   7         18.86         -5.34       363.33 o                         
 -14   8   7         28.97        299.21       347.30 o                         
 -13   8   7          0.07       -347.29       347.29 o                         
 -12   8   7          8.73        368.67       325.92 o                         
 -11   8   7        928.06       1357.45       331.35 o                         
 -10   8   7         40.31        475.53       288.52 o                         
  -9   8   7       1105.77       1646.15       277.92 o                         
  -8   8   7         21.74       -229.75       240.44 o                         
  -7   8   7        818.15        587.87       219.11 o                         
  -6   8   7         25.82         10.69       203.04 o                         
  -5   8   7       3718.77       3514.03       224.64 o                         
  -4   8   7         42.09        -26.72       197.69 o                         
  -3   8   7          6.05         74.80       208.38 o                         
  -2   8   7          3.48        363.32       224.41 o                         
  -1   8   7       1577.48       1475.24       256.56 o                         
   0   8   7          9.64       -170.98       261.81 o                         
   1   8   7         66.37        272.50       277.84 o                         
   2   8   7          2.04        336.61       304.55 o                         
   3   8   7         98.13       -272.50       341.96 o                         
   4   8   7         13.70        149.60       368.67 o                         
 -17   9   7          6.46        154.95       448.81 o                         
 -16   9   7        556.88        192.37       427.49 o                         
 -15   9   7          9.25       -400.73       400.73 o                         
 -14   9   7          0.81        229.75       374.01 o                         
 -13   9   7         52.83        112.20       352.64 o                         
 -12   9   7          0.39        352.64       341.95 o                         
 -11   9   7        314.42        641.21       331.29 o                         
 -10   9   7       2775.80       2235.02       326.16 o                         
  -9   9   7       1605.89       1758.61       293.99 o                         
  -8   9   7        517.07        785.53       251.16 o                         
  -7   9   7         93.23        101.52       219.07 o                         
  -6   9   7      12852.56      12450.86       434.33 o                         
  -5   9   7        156.20        203.04       208.39 o                         
  -4   9   7        958.09        833.72       213.77 o                         
  -3   9   7        122.55        181.67       219.07 o                         
  -2   9   7       1310.83       1213.26       240.51 o                         
  -1   9   7        802.09       1010.02       251.17 o                         
   0   9   7       1548.50       1833.31       277.94 o                         
   1   9   7         88.12        416.76       283.18 o                         
   2   9   7        106.67       -219.07       320.59 o                         
   3   9   7        215.08        277.85       347.31 o                         
   4   9   7         54.19        448.82       374.01 o                         
 -17  10   7          0.30        523.61       464.84 o                         
 -16  10   7       1505.98        972.73       448.95 o                         
 -15  10   7         12.75        -53.43       422.10 o                         
 -14  10   7         33.81       -400.73       400.73 o                         
 -13  10   7         43.38        496.90       379.36 o                         
 -12  10   7       4641.08       4568.06       411.87 o                         
 -11  10   7          3.67        320.58       336.61 o                         
 -10  10   7       2261.70       2149.14       326.11 o                         
  -9  10   7         27.96        309.90       288.52 o                         
  -8  10   7        166.52        160.30       256.48 o                         
  -7  10   7          1.46        432.78       229.75 o                         
  -6  10   7        326.34        443.51       224.43 o                         
  -5  10   7          0.96         42.74       213.72 o                         
  -4  10   7       6812.82       6010.94       294.39 o                         
  -3  10   7         30.96        122.89       224.41 o                         
  -2  10   7       4753.89       4953.43       283.51 o                         
  -1  10   7          1.45       -138.92       245.78 o                         
   0  10   7       1139.51       1271.96       277.91 o                         
   1  10   7         14.60        251.12       293.87 o                         
   2  10   7        167.48       -320.59       331.28 o                         
   3  10   7          0.03       -192.35       352.64 o                         
   4  10   7          0.71        406.07       395.38 o                         
 -17  11   7         16.67        470.18       486.21 o                         
 -16  11   7        156.91       1159.47       454.17 o                         
 -15  11   7         14.44        224.41       427.44 o                         
 -14  11   7         34.06       -144.26       422.10 o                         
 -13  11   7        222.45        561.04       395.40 o                         
 -12  11   7        650.44        710.73       358.04 o                         
 -11  11   7        331.91        128.24       347.32 o                         
 -10  11   7        928.72        801.64       320.66 o                         
  -9  11   7       2461.58       2544.89       315.44 o                         
  -8  11   7       7696.41       7607.79       374.77 o                         
  -7  11   7        128.97         10.69       235.10 o                         
  -6  11   7       2614.60       2721.47       245.95 o                         
  -5  11   7        635.19        694.70       224.44 o                         
  -4  11   7        589.40        299.25       235.13 o                         
  -3  11   7        524.07        534.37       240.47 o                         
  -2  11   7         57.37        277.84       245.78 o                         
  -1  11   7        568.74        513.00       272.53 o                         
   0  11   7        293.89        598.45       283.20 o                         
   1  11   7        118.42        -74.80       304.56 o                         
   2  11   7        352.84        -90.84       341.98 o                         
   4  11   7         88.15        106.86       390.05 o                         
 -17  12   7         60.64         80.15       512.93 o                         
 -16  12   7          1.22         69.46       475.53 o                         
 -15  12   7        235.59        480.89       443.49 o                         
 -14  12   7          0.02       -101.52       427.44 o                         
 -13  12   7       4383.39       4957.85       449.25 o                         
 -12  12   7         20.75        -58.77       374.01 o                         
 -11  12   7       1827.85       2154.17       347.45 o                         
 -10  12   7         12.38        229.75       309.89 o                         
  -9  12   7       2990.86       3165.45       331.52 o                         
  -8  12   7          9.94       -213.72       283.18 o                         
  -7  12   7        673.53        571.80       251.16 o                         
  -6  12   7        116.75        336.62       235.10 o                         
  -5  12   7        757.66        545.09       245.83 o                         
  -4  12   7         30.14        240.44       235.09 o                         
  -3  12   7        224.81       -251.13       251.13 o                         
  -2  12   7         94.29        165.64       261.81 o                         
  -1  12   7        381.67        721.37       272.52 o                         
   0  12   7          4.61         80.14       288.52 o                         
   1  12   7        327.65        117.55       315.26 o                         
   2  12   7          8.83        -10.69       341.95 o                         
   3  12   7        108.74        518.28       363.33 o                         
 -16  13   7         14.05        512.93       480.87 o                         
 -15  13   7         97.53       -122.89       480.88 o                         
 -14  13   7        162.31       -277.85       454.17 o                         
 -13  13   7        140.73        577.06       422.11 o                         
 -12  13   7        356.55        555.72       395.41 o                         
 -11  13   7          0.36       -341.95       347.29 o                         
 -10  13   7         60.65       -277.84       325.93 o                         
  -9  13   7       1371.61       1614.13       326.03 o                         
  -8  13   7       3912.56       4086.04       326.24 o                         
  -7  13   7        308.35        368.70       261.83 o                         
  -6  13   7         41.67         37.40       245.78 o                         
  -4  13   7       3843.90       3438.77       283.44 o                         
  -3  13   7         35.53        -69.46       240.44 o                         
  -2  13   7        522.49       -261.84       261.84 o                         
  -1  13   7         98.92        224.41       283.18 o                         
   0  13   7         27.15       -117.55       299.21 o                         
   1  13   7         12.68       -325.92       325.92 o                         
   2  13   7        388.55        122.90       352.67 o                         
   3  13   7         32.60        432.79       379.35 o                         
 -16  14   7        215.97       -523.64       523.64 o                         
 -15  14   7          2.55       -491.56       491.56 o                         
 -14  14   7       1929.88       2838.28       486.41 o                         
 -13  14   7          7.42       -187.01       432.78 o                         
 -12  14   7        870.62       2036.08       411.49 o                         
 -11  14   7         12.37        149.60       357.98 o                         
 -10  14   7        400.03        154.96       336.64 o                         
  -9  14   7         29.47        -48.09       315.24 o                         
  -8  14   7       2585.39       2395.17       326.13 o                         
  -7  14   7         32.04       -149.60       277.84 o                         
  -6  14   7       1314.13        908.60       272.58 o                         
  -5  14   7         11.00        411.41       251.12 o                         
  -4  14   7       1665.47       1651.64       267.26 o                         
  -3  14   7          1.89       -261.81       261.81 o                         
  -2  14   7       1500.23       1309.48       293.96 o                         
  -1  14   7         12.35        272.49       288.52 o                         
   0  14   7        949.86        908.49       325.99 o                         
   1  14   7          8.17       -331.27       331.27 o                         
   2  14   7          2.20       -363.32       363.32 o                         
   3  14   7         36.36         10.69       384.70 o                         
 -16  15   7        195.04         42.75       539.66 o                         
 -15  15   7         51.63       -261.81       496.90 o                         
 -14  15   7         71.99        390.04       470.19 o                         
 -13  15   7        230.79         80.15       454.18 o                         
 -12  15   7        282.02         42.75       422.12 o                         
 -11  15   7        462.59        742.75       379.39 o                         
 -10  15   7       2046.65       2587.23       363.49 o                         
  -9  15   7        275.64        518.30       331.29 o                         
  -8  15   7       2511.53       2496.66       336.81 o                         
  -7  15   7        318.06        496.94       272.51 o                         
  -6  15   7        772.64        737.47       283.23 o                         
  -4  15   7       1929.49       2389.39       294.00 o                         
  -3  15   7        236.19        299.22       277.85 o                         
  -2  15   7        401.57        529.00       288.55 o                         
  -1  15   7          3.81         53.43       304.55 o                         
   0  15   7        159.08        411.42       320.59 o                         
   1  15   7         16.52        197.69       341.95 o                         
   2  15   7        124.90          0.00       374.02 o                         
 -15  16   7        840.67       1261.16       529.04 o                         
 -14  16   7         20.80         53.43       486.21 o                         
 -13  16   7         95.94        154.95       454.16 o                         
 -12  16   7          5.60        341.95       416.75 o                         
 -11  16   7       2087.26       1470.00       411.60 o                         
  -9  16   7        105.08       -176.32       347.30 o                         
  -8  16   7          1.31       -325.92       325.92 o                         
  -7  16   7         28.21       -101.52       304.55 o                         
  -6  16   7          0.04        229.75       293.86 o                         
  -5  16   7       2093.29       1635.74       304.70 o                         
  -4  16   7         99.87       -229.75       283.19 o                         
  -3  16   7        424.68         80.15       299.24 o                         
  -2  16   7         14.46        112.20       299.21 o                         
  -1  16   7        718.09        983.26       320.63 o                         
   0  16   7         74.29        331.27       341.96 o                         
   1  16   7         14.58       -357.98       357.98 o                         
   2  16   7          2.90        662.53       374.01 o                         
 -15  17   7          3.65       -539.64       539.64 o                         
 -13  17   7         12.83        662.53       454.16 o                         
 -12  17   7        668.25       1026.00       432.84 o                         
 -11  17   7        699.34        352.69       400.78 o                         
 -10  17   7       2499.03       2817.30       400.94 o                         
  -9  17   7          5.84        170.98       352.64 o                         
  -8  17   7        144.35        619.81       336.62 o                         
  -7  17   7       1561.44       1683.64       336.73 o                         
  -6  17   7       1419.58       1603.41       320.68 o                         
  -5  17   7        156.53       -144.27       304.56 o                         
  -4  17   7          0.02         21.37       299.21 o                         
  -3  17   7        108.42       -272.50       309.90 o                         
  -2  17   7          7.85        213.72       315.24 o                         
  -1  17   7          8.83        144.26       331.27 o                         
   0  17   7        131.24         37.40       357.99 o                         
   1  17   7        162.32        112.21       374.02 o                         
 -14  18   7        254.04        630.50       523.64 o                         
 -13  18   7          8.87       -491.56       491.56 o                         
 -12  18   7       1054.17        844.38       464.94 o                         
 -11  18   7         22.74        -48.09       427.44 o                         
 -10  18   7        529.41        887.04       406.11 o                         
  -9  18   7         12.37        411.41       374.01 o                         
  -8  18   7        322.14        170.99       368.69 o                         
  -7  18   7          9.02        -42.74       347.30 o                         
  -6  18   7       1025.38        475.63       347.37 o                         
  -5  18   7          1.74        203.03       320.58 o                         
  -4  18   7       1245.15       1122.33       320.67 o                         
  -3  18   7         14.92       -320.58       320.58 o                         
  -2  18   7        497.65        993.90       331.30 o                         
  -1  18   7          0.18        486.21       341.95 o                         
   0  18   7        462.77        512.97       368.70 o                         
   1  18   7         22.40       -213.72       384.70 o                         
 -13  19   7        182.94        -69.46       496.92 o                         
 -12  19   7         32.04        341.95       459.50 o                         
 -11  19   7        255.24        160.30       438.15 o                         
  -9  19   7         47.30       -117.55       395.39 o                         
  -8  19   7        334.00        582.43       384.72 o                         
  -7  19   7        600.59        694.68       363.37 o                         
  -6  19   7       1446.42        860.49       363.44 o                         
  -5  19   7         33.49        -16.03       341.95 o                         
  -4  19   7        214.61        374.03       341.97 o                         
  -3  19   7         68.01       -341.96       341.96 o                         
  -2  19   7         20.59        170.98       341.95 o                         
  -1  19   7          0.10        208.38       352.64 o                         
   0  19   7        240.03        267.16       379.37 o                         
 -13  20   7        298.37       -486.24       523.64 o                         
 -12  20   7          1.44       -187.00       491.56 o                         
 -11  20   7         78.81       -416.76       448.82 o                         
 -10  20   7          9.49        400.73       427.44 o                         
  -9  20   7         63.45        197.69       411.42 o                         
  -8  20   7          0.96       -363.32       395.38 o                         
  -7  20   7        738.91        903.11       400.79 o                         
  -6  20   7         23.34       -229.75       384.70 o                         
  -5  20   7         47.28         37.40       352.64 o                         
  -4  20   7          3.45       -106.86       357.98 o                         
  -3  20   7       1949.16       1389.73       390.19 o                         
  -2  20   7         33.15       -379.36       379.36 o                         
  -1  20   7         50.19         32.06       384.70 o                         
 -12  21   7        258.93        154.95       507.61 o                         
 -11  21   7          5.48        341.95       454.15 o                         
 -10  21   7         10.79         74.80       443.47 o                         
  -9  21   7        166.29       -187.01       438.14 o                         
  -8  21   7        939.57        165.66       432.87 o                         
  -7  21   7        563.35        539.70       416.80 o                         
  -6  21   7        284.11        267.17       384.72 o                         
  -5  21   7         59.80        379.36       379.36 o                         
  -4  21   7        164.87        -37.40       374.02 o                         
  -3  21   7         12.88       -384.70       384.70 o                         
  -2  21   7          9.77       -203.03       390.04 o                         
 -11  22   7         22.29       -293.87       496.90 o                         
 -10  22   7        807.52        347.35       475.60 o                         
  -9  22   7          2.71        299.21       443.47 o                         
  -8  22   7        237.68       -341.97       448.83 o                         
  -7  22   7          8.04       -229.75       432.78 o                         
  -6  22   7        144.39        133.58       422.11 o                         
  -5  22   7          0.18        299.21       395.38 o                         
  -4  22   7        722.83       1298.53       395.44 o                         
  -3  22   7          0.37        806.79       395.38 o                         
  -9  23   7        287.01       -491.58       491.58 o                         
  -8  23   7        570.21       1196.96       464.89 o                         
  -7  23   7        258.34       -229.76       459.52 o                         
  -6  23   7        341.14         74.81       454.18 o                         
  -5  23   7         87.88        -42.74       427.45 o                         
  -4  23   7         18.64       -416.75       416.75 o                         
 -19   0   8         29.05       -368.67       427.44 o                         
 -18   0   8         35.32       -309.90       384.70 o                         
 -16   0   8        527.01        443.52       331.30 o                         
 -15   0   8         16.44       -245.78       304.55 o                         
 -14   0   8        848.07       1293.27       267.20 o                         
 -13   0   8          0.32         58.77       251.12 o                         
 -12   0   8       5080.04       5692.42       294.25 o                         
 -11   0   8          0.13       -144.26       224.41 o                         
 -10   0   8       2229.06       2256.13       235.24 o                         
  -9   0   8         21.47       -160.29       203.03 o                         
  -8   0   8       5616.83       4934.07       342.50 o                         
  -7   0   8         21.90        299.21       219.06 o                         
  -6   0   8       5359.40       5227.91       272.90 o                         
  -5   0   8          3.02       -149.60       229.75 o                         
  -4   0   8       3211.53       3764.66       267.38 o                         
  -3   0   8         15.09        475.53       245.78 o                         
  -2   0   8       2271.80       2127.70       288.68 o                         
  -1   0   8         29.27         37.40       293.87 o                         
   0   0   8       5512.82       5708.04       374.47 o                         
   1   0   8          1.41       -229.75       352.64 o                         
   2   0   8         50.88        929.69       379.36 o                         
   3   0   8          2.53        256.46       416.75 o                         
 -19   1   8         73.44       -331.27       454.16 o                         
 -18   1   8         66.16        459.50       400.73 o                         
 -17   1   8        230.50        256.48       374.03 o                         
 -16   1   8       1021.56        443.57       347.37 o                         
 -15   1   8        356.15        368.70       309.92 o                         
 -14   1   8       1518.97       1785.21       288.63 o                         
 -13   1   8        368.68        363.36       272.52 o                         
 -12   1   8       1690.50       1507.38       261.92 o                         
 -11   1   8          4.26        315.24       224.41 o                         
 -10   1   8      10519.81      10716.88       460.83 o                         
  -9   1   8         10.06       -181.66       256.46 o                         
  -8   1   8        822.56        400.82       197.74 o                         
  -7   1   8         31.28         69.46       203.04 o                         
  -6   1   8       2464.65       2518.28       229.91 o                         
  -5   1   8          5.59        -16.03       213.72 o                         
  -4   1   8        503.78        737.43       235.12 o                         
  -3   1   8         36.94        117.55       240.44 o                         
  -2   1   8        163.60       -101.52       261.82 o                         
  -1   1   8        199.83        261.82       288.54 o                         
   1   1   8         15.70         48.09       336.61 o                         
   2   1   8         16.39       -325.92       374.01 o                         
   3   1   8          1.19        -64.12       411.41 o                         
 -18   2   8         13.17        -69.46       416.75 o                         
 -17   2   8        209.31        518.29       379.37 o                         
 -16   2   8         56.66       -347.30       347.30 o                         
 -15   2   8        241.23        320.60       320.60 o                         
 -14   2   8         56.24        138.92       283.18 o                         
 -13   2   8        810.76       1047.44       283.24 o                         
 -12   2   8         13.66        341.95       261.81 o                         
 -11   2   8         67.07        224.41       256.47 o                         
 -10   2   8          2.92       -272.49       272.49 o                         
  -9   2   8       2893.68       2866.16       304.80 o                         
  -8   2   8         34.43        -85.49       208.38 o                         
  -7   2   8       7941.52       8176.94       369.49 o                         
  -6   2   8         82.49         -5.34       197.70 o                         
  -5   2   8       4767.54       4659.77       251.45 o                         
  -4   2   8         48.17       -154.95       224.41 o                         
  -3   2   8       3328.63       4213.84       267.38 o                         
  -2   2   8         35.05        502.25       261.81 o                         
  -1   2   8       2603.72       2421.85       310.08 o                         
   0   2   8         93.84        -16.03       309.90 o                         
   1   2   8         20.84        101.52       331.27 o                         
   2   2   8         27.05        374.01       363.33 o                         
   3   2   8          1.84       -170.98       406.07 o                         
 -18   3   8        419.95       -149.62       438.16 o                         
 -17   3   8        958.93        913.83       400.80 o                         
 -16   3   8         12.93       -106.86       357.98 o                         
 -15   3   8       1547.19       1245.35       347.42 o                         
 -14   3   8        255.77        309.91       315.26 o                         
 -13   3   8         90.33       -293.87       293.87 o                         
 -12   3   8        268.77       -293.88       293.88 o                         
 -11   3   8        130.10        203.04       277.85 o                         
 -10   3   8        513.99       1020.65       277.87 o                         
  -9   3   8       1204.52       1790.50       293.96 o                         
  -8   3   8       4414.20       4638.09       256.78 o                         
  -7   3   8        659.39        529.05       197.73 o                         
  -6   3   8        346.44        197.71       197.71 o                         
  -5   3   8        137.14        635.84       203.04 o                         
  -4   3   8       1734.16       1988.50       235.20 o                         
  -3   3   8         26.34        -58.77       240.44 o                         
  -2   3   8        681.82        507.67       261.85 o                         
  -1   3   8        272.13         53.43       283.20 o                         
   0   3   8          1.21       -176.32       304.55 o                         
   1   3   8         64.69         58.77       331.27 o                         
   2   3   8        309.35        224.42       374.03 o                         
   3   3   8         12.37       -357.98       406.07 o                         
 -18   4   8        260.38        224.42       432.81 o                         
 -17   4   8         11.68       -406.07       406.07 o                         
 -16   4   8        162.86        -96.18       374.02 o                         
 -15   4   8          5.16        694.59       347.29 o                         
 -14   4   8       4375.14       4273.45       374.39 o                         
 -12   4   8        565.50        577.13       304.59 o                         
 -11   4   8         62.76        -74.80       299.21 o                         
 -10   4   8       5794.31       4928.58       374.59 o                         
  -9   4   8          1.92       -277.84       288.52 o                         
  -8   4   8        362.00        550.38       224.43 o                         
  -7   4   8         36.95       -176.32       197.69 o                         
  -6   4   8       1991.84       1887.10       213.84 o                         
  -5   4   8          0.05       -208.38       208.38 o                         
  -4   4   8       3093.18       2882.19       245.98 o                         
  -3   4   8          0.03       -149.60       235.09 o                         
  -2   4   8       2269.16       3164.78       267.30 o                         
  -1   4   8          0.49          0.00       272.49 o                         
   0   4   8         39.31        -53.43       304.55 o                         
   1   4   8          0.10       -203.03       315.24 o                         
   2   4   8         77.76        117.55       363.33 o                         
   3   4   8          7.29        106.86       400.73 o                         
 -18   5   8        308.93        379.38       448.84 o                         
 -17   5   8         88.39        -58.77       416.76 o                         
 -16   5   8        171.15        657.21       379.37 o                         
 -15   5   8         76.67         74.80       357.99 o                         
 -14   5   8       2632.93       2806.80       368.89 o                         
 -13   5   8        101.06       -331.27       331.27 o                         
 -12   5   8       2376.18       1983.44       336.81 o                         
 -11   5   8        783.65        908.49       309.96 o                         
 -10   5   8        149.37        363.34       299.22 o                         
  -9   5   8        729.67        229.79       293.92 o                         
  -8   5   8       6407.29       5951.82       337.20 o                         
  -7   5   8       2266.06       2031.59       224.54 o                         
  -6   5   8        581.83        726.76       208.41 o                         
  -5   5   8        287.32        181.68       208.39 o                         
  -4   5   8        783.37        651.98       235.14 o                         
  -3   5   8         20.40        555.67       235.09 o                         
  -2   5   8        130.72        438.14       245.79 o                         
  -1   5   8         33.81        -32.06       272.49 o                         
   0   5   8         35.36       -299.21       299.21 o                         
   1   5   8         71.62       -176.32       331.27 o                         
   2   5   8        326.03        753.41       358.00 o                         
   3   5   8          1.67       -144.26       384.70 o                         
 -18   6   8         35.56       -133.58       459.50 o                         
 -17   6   8         60.37         64.12       422.10 o                         
 -16   6   8         74.76        128.23       390.04 o                         
 -15   6   8       1603.81       1298.81       384.83 o                         
 -14   6   8         16.06        689.25       347.30 o                         
 -13   6   8       3062.34       2988.93       347.55 o                         
 -12   6   8          2.52         10.69       331.27 o                         
 -11   6   8       7048.19       6621.24       412.15 o                         
 -10   6   8         41.06        160.29       304.55 o                         
  -9   6   8       4560.00       4563.13       320.97 o                         
  -8   6   8         62.87       -170.98       235.10 o                         
  -7   6   8       1419.69       1742.48       219.15 o                         
  -6   6   8        119.37        117.55       203.04 o                         
  -5   6   8        861.90        929.89       219.11 o                         
  -4   6   8        192.46       -106.87       229.76 o                         
  -3   6   8          3.30        203.03       235.09 o                         
  -1   6   8        445.66        379.39       283.21 o                         
   0   6   8         66.32        395.39       293.87 o                         
   1   6   8         59.45       -213.72       331.27 o                         
   2   6   8         19.30        395.38       357.98 o                         
   3   6   8        118.35        630.49       390.05 o                         
 -18   7   8          2.07        892.28       454.15 o                         
 -16   7   8        335.10        614.49       411.44 o                         
 -15   7   8         15.15       -379.35       379.35 o                         
 -14   7   8        147.63        598.44       352.65 o                         
 -13   7   8          6.84        646.50       352.64 o                         
 -12   7   8       1147.43        994.08       368.77 o                         
 -11   7   8        660.93       1197.03       352.70 o                         
  -9   7   8          2.43        133.57       277.84 o                         
  -8   7   8        901.65        705.44       256.53 o                         
  -7   7   8        578.07        732.10       224.44 o                         
  -6   7   8       3697.89       3700.93       246.02 o                         
  -5   7   8          1.99        -37.40       219.06 o                         
  -4   7   8        367.41        667.94       235.11 o                         
  -3   7   8          2.70        235.09       235.09 o                         
  -2   7   8        237.49        571.73       256.48 o                         
  -1   7   8         20.70        187.01       272.49 o                         
   0   7   8        490.55        881.69       304.58 o                         
   1   7   8         60.52        165.63       331.27 o                         
   2   7   8        108.38        203.04       363.33 o                         
   3   7   8          0.41         10.69       390.04 o                         
 -18   8   8        665.32       1106.14       480.93 o                         
 -17   8   8          4.60        -69.46       443.47 o                         
 -16   8   8       3074.38       3175.79       438.41 o                         
 -15   8   8         19.85       -240.44       400.73 o                         
 -14   8   8        259.32        208.39       384.72 o                         
 -13   8   8         14.26        -74.80       379.35 o                         
 -12   8   8       2524.31       2961.83       406.32 o                         
 -11   8   8          2.14        240.43       336.61 o                         
 -10   8   8       2405.82       3004.60       347.51 o                         
  -9   8   8         35.22        448.82       277.84 o                         
  -8   8   8       1045.34       1116.99       261.88 o                         
  -7   8   8         18.03        320.58       224.41 o                         
  -6   8   8          7.35        160.29       219.06 o                         
  -5   8   8          4.14       -224.41       224.41 o                         
  -4   8   8       3551.79       3866.37       256.69 o                         
  -3   8   8          3.42        288.52       235.09 o                         
  -2   8   8       2415.97       2378.96       283.34 o                         
  -1   8   8          5.24       -283.18       283.18 o                         
   0   8   8        101.77         37.40       309.90 o                         
   1   8   8         42.57        112.20       331.27 o                         
   2   8   8         87.98        -80.15       363.33 o                         
 -18   9   8         90.38       -203.04       507.59 o                         
 -17   9   8          7.99        144.26       464.84 o                         
 -16   9   8        628.45       1106.14       448.87 o                         
 -15   9   8        130.07        -58.77       427.45 o                         
 -14   9   8          0.32        406.07       400.72 o                         
 -13   9   8         23.72       -406.07       406.07 o                         
 -12   9   8         98.94        277.84       357.99 o                         
 -11   9   8         10.81       -352.64       352.64 o                         
 -10   9   8       1780.82       1886.92       336.76 o                         
  -9   9   8       1061.11       1443.00       293.94 o                         
  -8   9   8        437.52        716.04       256.49 o                         
  -7   9   8          2.69       -144.26       240.43 o                         
  -6   9   8       6753.54       6995.21       331.83 o                         
  -5   9   8        232.79        304.57       229.76 o                         
  -4   9   8        756.66        384.77       251.17 o                         
  -3   9   8          0.13        208.38       245.78 o                         
  -2   9   8        389.90       1111.44       267.17 o                         
  -1   9   8          5.17       -133.57       288.52 o                         
   0   9   8        597.48        593.15       320.62 o                         
   1   9   8          4.64       -267.15       336.61 o                         
   2   9   8         83.02       -122.89       379.36 o                         
 -17  10   8        290.19        422.12       491.58 o                         
 -16  10   8          3.64        507.58       459.50 o                         
 -15  10   8        742.06       1426.80       470.26 o                         
 -14  10   8          8.15        -96.17       432.78 o                         
 -13  10   8       5697.85       5414.12       492.19 o                         
 -12  10   8          9.68        331.27       384.70 o                         
 -11  10   8       2253.56       2277.35       358.17 o                         
 -10  10   8          2.43       -336.61       336.61 o                         
  -9  10   8       2202.59       1892.46       331.45 o                         
  -8  10   8          0.14        144.26       267.15 o                         
  -7  10   8        950.95        897.84       256.52 o                         
  -6  10   8        118.83        -16.03       235.10 o                         
  -5  10   8        195.75       -245.79       245.79 o                         
  -4  10   8         68.37        187.01       235.10 o                         
  -3  10   8         82.86       -261.81       261.81 o                         
  -2  10   8        118.55       -101.52       283.19 o                         
  -1  10   8         22.17       -213.72       299.21 o                         
   0  10   8         44.29        117.55       315.24 o                         
   1  10   8         55.97        128.23       347.30 o                         
   2  10   8         10.05       -117.55       379.35 o                         
 -17  11   8         71.37        480.88       507.59 o                         
 -16  11   8          2.76       1020.51       475.53 o                         
 -15  11   8          1.35         80.14       470.18 o                         
 -14  11   8        110.57        475.54       454.17 o                         
 -13  11   8        126.03        -90.83       427.45 o                         
 -12  11   8        372.98        577.09       384.73 o                         
 -11  11   8        406.97        133.59       358.01 o                         
 -10  11   8        737.19        550.43       336.67 o                         
  -9  11   8       2115.22       1844.28       331.44 o                         
  -8  11   8       3367.05       3668.32       310.15 o                         
  -7  11   8        351.57        288.55       261.83 o                         
  -6  11   8        869.08       1191.74       256.52 o                         
  -5  11   8        471.26        251.15       245.81 o                         
  -4  11   8         85.63        133.58       261.81 o                         
  -3  11   8        157.19        341.96       272.50 o                         
  -2  11   8         21.37       -293.87       293.87 o                         
  -1  11   8        149.96        -90.83       309.90 o                         
   0  11   8         89.06         90.83       325.93 o                         
   1  11   8         55.36         74.80       352.64 o                         
   2  11   8         74.86        122.89       384.70 o                         
 -17  12   8          0.07       -320.58       544.99 o                         
 -16  12   8         24.04        309.90       507.59 o                         
 -15  12   8          6.96       -491.56       491.56 o                         
 -14  12   8       1558.07       1175.85       481.03 o                         
 -13  12   8          4.82        475.53       432.78 o                         
 -12  12   8       2227.74       2090.16       422.31 o                         
 -11  12   8          5.07        411.41       357.98 o                         
 -10  12   8        401.84       -352.67       352.67 o                         
  -9  12   8          0.65        -16.03       299.21 o                         
  -8  12   8         60.55         96.18       283.18 o                         
  -7  12   8         24.23       -267.15       267.15 o                         
  -6  12   8       1952.95       2180.95       272.62 o                         
  -5  12   8         34.16       -138.92       261.81 o                         
  -4  12   8       1906.38       1758.61       288.65 o                         
  -3  12   8          2.13        368.67       277.84 o                         
  -2  12   8        686.72       1063.41       304.60 o                         
  -1  12   8          0.65       -320.58       320.58 o                         
   0  12   8         89.69        187.01       341.96 o                         
   1  12   8          1.18       -133.57       368.67 o                         
 -16  13   8         46.49        -85.49       528.96 o                         
 -15  13   8         14.89        406.07       496.90 o                         
 -14  13   8          5.46        -32.06       470.18 o                         
 -13  13   8         13.30       -454.16       454.16 o                         
 -11  13   8         18.77       -106.86       374.01 o                         
 -10  13   8          0.82       -128.23       357.98 o                         
  -9  13   8        546.47        683.99       331.31 o                         
  -8  13   8       2368.65       2421.72       331.45 o                         
  -7  13   8         27.14         42.74       288.52 o                         
  -6  13   8        107.22        293.87       272.50 o                         
  -5  13   8        261.03         10.69       272.51 o                         
  -4  13   8       1689.50       1683.68       299.32 o                         
  -3  13   8         97.32       -235.10       288.53 o                         
  -2  13   8        340.54        267.17       315.26 o                         
  -1  13   8         60.15        347.30       325.93 o                         
   0  13   8          0.77         48.09       347.29 o                         
   1  13   8         10.70         37.40       374.01 o                         
 -16  14   8          3.21       -165.63       550.33 o                         
 -15  14   8        598.56       1266.44       512.99 o                         
 -14  14   8          0.78       -491.56       491.56 o                         
 -13  14   8          2.22        240.43       454.15 o                         
 -12  14   8         17.99       -299.21       422.10 o                         
 -11  14   8        132.54        117.55       379.36 o                         
 -10  14   8          4.03        117.55       357.98 o                         
  -9  14   8          1.07       -149.60       341.95 o                         
  -8  14   8          3.64        224.41       315.24 o                         
  -7  14   8        787.82        935.19       299.26 o                         
  -6  14   8          0.03        544.99       283.18 o                         
  -5  14   8        399.63        464.88       288.55 o                         
  -4  14   8         64.54         64.12       288.53 o                         
  -3  14   8        180.18        283.19       304.56 o                         
  -2  14   8          4.99       -208.38       320.58 o                         
  -1  14   8        440.43        448.85       341.98 o                         
   0  14   8          8.80       -357.98       357.98 o                         
   1  14   8          0.51       -304.55       384.70 o                         
 -16  15   8        192.30        133.58       571.72 o                         
 -15  15   8         52.28       -539.65       539.65 o                         
 -14  15   8         30.88        721.31       486.22 o                         
 -13  15   8        353.80        -85.49       475.56 o                         
 -12  15   8        103.30        486.22       416.76 o                         
 -11  15   8        693.99        865.70       406.13 o                         
 -10  15   8        760.35        684.02       395.45 o                         
  -9  15   8        241.21        240.45       352.66 o                         
  -8  15   8        904.61        379.43       342.02 o                         
  -7  15   8        472.63        651.91       315.27 o                         
  -6  15   8        194.01        -58.78       309.91 o                         
  -5  15   8         62.55         64.12       299.21 o                         
  -4  15   8        507.42        187.03       315.27 o                         
  -3  15   8         72.21       -315.24       315.24 o                         
  -2  15   8        104.33       -336.62       336.62 o                         
  -1  15   8         23.25         21.37       347.30 o                         
   0  15   8         31.83       -208.38       379.35 o                         
 -15  16   8          5.52       -438.13       550.33 o                         
 -14  16   8        664.22        -42.75       529.03 o                         
 -13  16   8          7.53       -208.38       480.87 o                         
 -12  16   8        813.70       1181.00       448.89 o                         
 -11  16   8          3.35        593.07       411.41 o                         
 -10  16   8         40.11        -80.15       400.73 o                         
  -9  16   8          0.40        -69.46       368.67 o                         
  -8  16   8        639.48        416.81       352.69 o                         
  -7  16   8          4.21        593.07       325.92 o                         
  -5  16   8          0.08       -320.58       320.58 o                         
  -4  16   8        480.71       1229.01       320.61 o                         
  -3  16   8          0.11        112.20       331.27 o                         
  -2  16   8        243.03       -352.66       352.66 o                         
  -1  16   8          0.13       -165.63       368.67 o                         
   0  16   8        397.69        325.95       395.41 o                         
 -14  17   8         13.41        320.58       518.27 o                         
 -13  17   8          1.07        694.59       491.56 o                         
 -12  17   8        438.87        315.27       464.88 o                         
 -11  17   8        483.27       1052.68       432.83 o                         
 -10  17   8       2433.04       2924.12       438.35 o                         
  -9  17   8         27.20        390.04       379.35 o                         
  -8  17   8        145.35       -368.68       368.68 o                         
  -5  17   8        200.64        737.36       331.28 o                         
  -4  17   8          5.09        315.24       331.27 o                         
  -3  17   8          2.68        512.93       341.95 o                         
  -2  17   8         26.43        -90.83       363.33 o                         
  -1  17   8         12.18        128.23       379.35 o                         
 -14  18   8         21.01        523.62       534.30 o                         
 -13  18   8         58.66        -64.12       507.59 o                         
 -12  18   8          1.40        122.89       464.84 o                         
 -11  18   8        208.21        181.67       443.49 o                         
 -10  18   8          1.27       -229.75       427.44 o                         
  -9  18   8         55.03       -235.09       400.73 o                         
  -8  18   8          0.37       -395.38       395.38 o                         
  -7  18   8        694.17        609.19       374.06 o                         
  -6  18   8         19.58        -16.03       352.64 o                         
  -5  18   8          5.97       -352.64       352.64 o                         
  -4  18   8          3.08        539.64       352.64 o                         
  -3  18   8       1015.85        523.72       379.43 o                         
  -2  18   8          2.27       -261.81       379.35 o                         
 -13  19   8        188.11        705.30       512.95 o                         
 -12  19   8         14.87        213.72       480.87 o                         
 -11  19   8        157.42        192.35       464.86 o                         
 -10  19   8        285.53        673.26       438.15 o                         
  -9  19   8         17.26        395.38       416.75 o                         
  -8  19   8         97.17        122.89       400.73 o                         
  -7  19   8        577.58        828.26       390.08 o                         
  -6  19   8        558.56        641.23       379.40 o                         
  -5  19   8         44.82        128.23       357.98 o                         
  -4  19   8         39.57       -309.90       379.36 o                         
  -3  19   8         16.70       -379.35       379.35 o                         
  -2  19   8          2.18       -325.92       395.38 o                         
 -12  20   8        125.77        929.70       480.88 o                         
 -11  20   8          5.29        699.93       464.84 o                         
 -10  20   8        440.39        422.13       464.88 o                         
  -9  20   8          0.41        112.20       443.47 o                         
  -8  20   8         26.79       -438.13       438.13 o                         
  -7  20   8          4.79        304.55       406.07 o                         
  -6  20   8        241.37        625.16       390.06 o                         
  -5  20   8          0.07       -325.92       390.04 o                         
  -4  20   8        505.00       1111.45       384.73 o                         
  -3  20   8          7.99          5.34       406.07 o                         
 -11  21   8          8.38        309.89       491.56 o                         
 -10  21   8         10.83       -486.21       486.21 o                         
  -9  21   8        114.13       -144.26       475.54 o                         
  -8  21   8        706.55        993.94       454.22 o                         
  -7  21   8        276.75         26.72       432.81 o                         
  -6  21   8        254.14        512.95       416.77 o                         
  -5  21   8         13.15        208.38       411.41 o                         
  -8  22   8         10.06       -475.53       475.53 o                         
 -18   1   9         54.91       -411.42       411.42 o                         
 -17   1   9        412.59        822.89       384.73 o                         
 -16   1   9        442.82        309.92       352.67 o                         
 -15   1   9        618.99       1009.97       325.97 o                         
 -14   1   9       1206.35        983.38       315.32 o                         
 -13   1   9        308.59        507.62       283.20 o                         
 -12   1   9        840.61        748.17       288.58 o                         
 -11   1   9          1.68       -277.84       277.84 o                         
 -10   1   9       7108.95       7076.15       369.33 o                         
  -9   1   9          2.30       -219.06       219.06 o                         
  -8   1   9        233.92          0.00       240.45 o                         
  -7   1   9        160.54        -69.46       240.44 o                         
  -6   1   9       1187.79        865.82       261.88 o                         
  -5   1   9         76.18        448.82       261.81 o                         
  -4   1   9         95.84        224.41       283.19 o                         
  -3   1   9         43.72        208.38       293.87 o                         
  -2   1   9         23.27       -325.92       325.92 o                         
  -1   1   9          8.13         90.83       352.64 o                         
   0   1   9         86.01        544.99       379.36 o                         
   1   1   9          0.04        240.43       406.07 o                         
 -18   2   9         80.83       -304.56       416.76 o                         
 -17   2   9         10.61        550.33       395.38 o                         
 -16   2   9          5.40        288.52       352.64 o                         
 -15   2   9          3.43        331.27       331.27 o                         
 -14   2   9       1801.58       1956.35       342.09 o                         
 -13   2   9          3.23       -181.66       309.89 o                         
 -12   2   9       2186.70       2646.19       320.75 o                         
 -11   2   9          4.10        245.78       309.89 o                         
 -10   2   9         31.56        272.49       320.58 o                         
  -9   2   9          0.55        -64.12       235.09 o                         
  -8   2   9        616.94        518.35       229.78 o                         
  -7   2   9          4.20        432.78       229.75 o                         
  -6   2   9       3104.46       3160.13       267.35 o                         
  -5   2   9          2.06        -53.43       256.46 o                         
  -4   2   9       1032.32       1357.45       283.25 o                         
  -3   2   9          0.08         26.71       293.86 o                         
  -2   2   9        144.40       -187.01       320.59 o                         
  -1   2   9          7.62         42.74       347.30 o                         
   0   2   9        152.50        197.70       374.02 o                         
   1   2   9          0.90        753.36       395.38 o                         
 -18   3   9        234.95        993.84       427.46 o                         
 -17   3   9        900.93       1106.21       406.14 o                         
 -16   3   9         11.53        673.22       368.67 o                         
 -15   3   9       1385.73        978.07       363.44 o                         
 -14   3   9        108.52        705.29       336.62 o                         
 -13   3   9        425.53        577.10       336.64 o                         
 -12   3   9        515.35        283.21       336.65 o                         
 -11   3   9        100.45        555.69       320.59 o                         
 -10   3   9        245.66         64.12       341.97 o                         
  -8   3   9       2981.89       2571.92       245.96 o                         
  -7   3   9        351.37        256.49       235.11 o                         
  -6   3   9         11.90        -53.43       240.44 o                         
  -5   3   9         55.76        -48.09       251.12 o                         
  -4   3   9        699.92       1063.43       277.88 o                         
  -3   3   9          2.65         96.17       293.86 o                         
  -2   3   9        173.75        229.76       315.25 o                         
  -1   3   9         10.48        331.27       341.95 o                         
   0   3   9         13.16        491.56       363.32 o                         
   1   3   9          8.53        138.92       400.73 o                         
 -18   4   9          2.36       -272.49       448.81 o                         
 -17   4   9         89.61        128.23       416.76 o                         
 -16   4   9          2.16        122.89       384.70 o                         
 -15   4   9        364.39        983.19       368.70 o                         
 -14   4   9         10.23       -197.69       363.32 o                         
 -13   4   9       1050.27       1491.06       358.07 o                         
 -12   4   9          3.76        256.46       331.27 o                         
 -11   4   9        539.84         42.75       363.37 o                         
 -10   4   9          6.26        352.64       325.92 o                         
  -9   4   9         41.74        347.30       245.78 o                         
  -8   4   9         10.98        267.15       224.41 o                         
  -7   4   9         73.75        149.61       229.75 o                         
  -6   4   9          0.08       -165.63       240.43 o                         
  -5   4   9       1465.56       1020.87       256.55 o                         
  -4   4   9          7.40        -16.03       267.15 o                         
  -3   4   9        848.06       1271.88       293.92 o                         
  -2   4   9          0.81       -309.89       309.89 o                         
  -1   4   9         34.81        416.76       331.27 o                         
   0   4   9          0.02         10.69       357.98 o                         
   1   4   9         10.59        122.89       406.07 o                         
 -18   5   9         81.86       -133.58       464.85 o                         
 -17   5   9          2.00        299.21       422.10 o                         
 -16   5   9         18.23        176.32       400.73 o                         
 -15   5   9         98.12        614.46       379.36 o                         
 -14   5   9       1024.53       1624.65       384.78 o                         
 -13   5   9          9.13       -245.78       357.98 o                         
 -12   5   9       1330.34       1421.69       363.44 o                         
 -11   5   9        499.17        176.34       352.68 o                         
 -10   5   9         50.27       -325.93       325.93 o                         
  -9   5   9        289.97         53.43       256.48 o                         
  -8   5   9       2993.76       2764.38       262.00 o                         
  -7   5   9        826.37       1277.24       235.14 o                         
  -6   5   9        218.21       -117.55       245.79 o                         
  -5   5   9          0.32         37.40       251.12 o                         
  -4   5   9        336.20        657.24       267.17 o                         
  -3   5   9         85.12        170.98       288.53 o                         
  -2   5   9         99.94        480.88       309.90 o                         
  -1   5   9         82.51        -16.03       336.61 o                         
   0   5   9          0.73       -133.57       368.67 o                         
   1   5   9        103.93        -85.49       411.42 o                         
 -18   6   9         18.69         37.40       464.84 o                         
 -17   6   9          1.77        170.98       432.78 o                         
 -16   6   9        713.94        416.82       427.50 o                         
 -15   6   9         12.79        -90.83       390.04 o                         
 -14   6   9       1222.59       1084.93       395.49 o                         
 -13   6   9          0.03       -229.75       379.35 o                         
 -12   6   9        441.19       -406.11       406.11 o                         
 -11   6   9         21.17       -347.30       347.30 o                         
 -10   6   9       3246.69       3523.83       358.26 o                         
  -9   6   9          5.04        154.95       267.15 o                         
  -8   6   9       1160.43       1426.99       245.85 o                         
  -7   6   9          0.72        192.35       235.09 o                         
  -6   6   9         43.30       -240.44       240.44 o                         
  -5   6   9          0.44        -26.71       251.12 o                         
  -4   6   9        753.26        705.40       272.54 o                         
  -3   6   9          0.04        288.52       288.52 o                         
  -2   6   9        798.33        913.81       315.29 o                         
  -1   6   9          6.37       -347.29       347.29 o                         
   0   6   9          0.52       -138.92       363.32 o                         
   1   6   9          3.51        -96.17       400.72 o                         
 -18   7   9         20.79       -475.53       475.53 o                         
 -17   7   9        238.62        138.92       448.83 o                         
 -16   7   9        177.41       -432.80       432.80 o                         
 -15   7   9        153.33        379.37       395.39 o                         
 -14   7   9        118.57       -154.95       411.42 o                         
 -13   7   9         33.95         37.40       411.41 o                         
 -12   7   9       1095.07       1993.45       384.79 o                         
 -11   7   9        790.38        689.38       342.02 o                         
 -10   7   9        727.99        165.66       331.32 o                         
  -9   7   9          3.85        331.27       267.15 o                         
  -8   7   9        390.57        646.56       251.14 o                         
  -7   7   9        349.23        133.59       240.45 o                         
  -6   7   9       2145.90       2154.32       272.63 o                         
  -5   7   9         17.94       -170.98       267.15 o                         
  -4   7   9        291.74        272.51       267.17 o                         
  -3   7   9          0.32        165.63       293.86 o                         
  -2   7   9         91.85        -42.74       315.24 o                         
  -1   7   9          0.18        187.00       336.61 o                         
   0   7   9        156.28       -379.36       379.36 o                         
   1   7   9         51.02       -400.73       400.73 o                         
 -18   8   9          2.79       -486.21       486.21 o                         
 -17   8   9         51.77        539.65       459.50 o                         
 -16   8   9         10.54        -96.17       448.81 o                         
 -15   8   9          0.82       -438.13       438.13 o                         
 -14   8   9         10.95       -411.41       427.44 o                         
 -13   8   9          7.32        534.30       411.41 o                         
 -12   8   9          0.28        154.95       384.70 o                         
 -11   8   9        173.36       -325.94       374.02 o                         
 -10   8   9         19.46        283.18       309.90 o                         
  -9   8   9        339.67        347.32       283.20 o                         
  -8   8   9          5.84       -154.95       251.12 o                         
  -7   8   9         81.80        187.01       251.13 o                         
  -6   8   9          6.07       -203.03       256.46 o                         
  -5   8   9        887.30        908.49       272.55 o                         
  -4   8   9         13.53       -277.84       277.84 o                         
  -3   8   9          6.64       -112.20       288.52 o                         
  -2   8   9          1.00        352.64       304.55 o                         
  -1   8   9        241.13         64.12       347.31 o                         
   0   8   9          3.07        667.87       363.32 o                         
 -17   9   9          3.44        128.23       496.90 o                         
 -16   9   9        246.74        427.46       480.89 o                         
 -15   9   9         14.46        213.72       470.18 o                         
 -13   9   9         24.91        502.24       427.44 o                         
 -12   9   9         93.21       1015.19       384.70 o                         
 -11   9   9         85.68        261.81       368.67 o                         
 -10   9   9        917.31       1581.87       342.03 o                         
  -9   9   9        596.99        769.50       293.91 o                         
  -8   9   9        222.16         85.49       272.51 o                         
  -7   9   9         19.12       -149.60       261.81 o                         
  -6   9   9       2150.35       2138.26       277.97 o                         
  -5   9   9         33.00         96.17       272.49 o                         
  -4   9   9        323.21        822.88       288.54 o                         
  -3   9   9          4.88        363.32       304.55 o                         
  -2   9   9        124.39        309.90       315.24 o                         
  -1   9   9        124.43        -16.03       347.30 o                         
   0   9   9        260.10       -363.34       384.72 o                         
 -17  10   9          0.18       -512.93       512.93 o                         
 -16  10   9       1354.40       1453.69       513.07 o                         
 -15  10   9          7.99       -491.56       491.56 o                         
 -14  10   9         40.43       1330.42       464.84 o                         
 -13  10   9         45.55       -112.20       427.44 o                         
 -12  10   9       2287.34       3073.80       406.28 o                         
 -11  10   9          8.02         -5.34       368.67 o                         
 -10  10   9        226.68        325.94       347.31 o                         
  -9  10   9         16.21        117.55       299.21 o                         
  -8  10   9        127.66        -69.46       283.19 o                         
  -7  10   9          8.03        320.58       272.49 o                         
  -6  10   9        330.57        395.41       277.86 o                         
  -5  10   9          0.95        357.98       277.84 o                         
  -4  10   9       1224.08       1122.33       309.98 o                         
  -3  10   9          3.87        154.95       309.89 o                         
  -2  10   9        740.09        -48.09       347.35 o                         
  -1  10   9          0.26        352.64       352.64 o                         
   0  10   9         94.46       -379.36       379.36 o                         
 -16  11   9         52.17       -486.22       539.65 o                         
 -15  11   9         19.16       -502.24       502.24 o                         
 -14  11   9          2.47        112.20       475.53 o                         
 -13  11   9        186.12       -106.86       459.52 o                         
 -12  11   9        505.20        545.05       406.11 o                         
 -11  11   9        271.28        951.11       384.72 o                         
 -10  11   9        444.98        -48.09       352.67 o                         
  -9  11   9        896.76        897.81       320.65 o                         
  -8  11   9       2323.17       2138.33       315.40 o                         
  -7  11   9        165.19        235.10       277.85 o                         
  -6  11   9        414.78        651.91       283.20 o                         
  -5  11   9        232.35        320.60       288.54 o                         
  -4  11   9         45.49        160.29       304.55 o                         
  -3  11   9         29.57         74.80       320.58 o                         
  -2  11   9         66.97        -69.46       336.61 o                         
  -1  11   9         52.83       -229.75       368.67 o                         
   0  11   9         47.18       -267.15       384.70 o                         
 -16  12   9          1.72        897.62       528.96 o                         
 -15  12   9         46.81        -96.17       523.62 o                         
 -14  12   9          0.10       -502.24       502.24 o                         
 -13  12   9       1795.09       1897.49       486.40 o                         
 -12  12   9          2.45        352.64       416.75 o                         
 -11  12   9        640.35        566.44       400.78 o                         
 -10  12   9         13.87        101.52       357.98 o                         
  -9  12   9        854.93       1667.33       336.67 o                         
  -8  12   9          0.81       -101.52       304.55 o                         
  -7  12   9        181.52         21.37       304.56 o                         
  -6  12   9         49.30       -229.75       293.87 o                         
  -5  12   9        166.89        325.93       293.88 o                         
  -4  12   9         18.72       -283.18       315.24 o                         
  -3  12   9         41.00        411.41       325.93 o                         
  -2  12   9         18.69        272.49       347.30 o                         
  -1  12   9         39.46       -192.35       379.36 o                         
 -16  13   9         26.74       1330.41       550.33 o                         
 -15  13   9         53.58       -267.15       539.65 o                         
 -14  13   9          9.76        764.05       507.59 o                         
 -13  13   9         61.30        138.92       464.85 o                         
 -12  13   9        148.53        475.54       422.11 o                         
 -11  13   9          0.12        117.55       395.38 o                         
 -10  13   9          0.22        272.49       368.67 o                         
  -9  13   9        421.60        780.15       331.30 o                         
  -8  13   9        995.75       1170.37       342.03 o                         
  -7  13   9         95.16        197.69       304.56 o                         
  -5  13   9        175.44         96.18       309.91 o                         
  -4  13   9        641.93        876.37       336.65 o                         
  -3  13   9          0.18       -272.49       347.29 o                         
  -2  13   9        105.86       -176.32       368.67 o                         
  -1  13   9         15.24        304.55       384.70 o                         
 -16  14   9        145.99       -577.06       577.06 o                         
 -15  14   9          5.57       -325.92       544.99 o                         
 -14  14   9       1470.72       1699.58       529.11 o                         
 -13  14   9          0.85         42.74       475.53 o                         
 -12  14   9        183.41        812.17       432.80 o                         
 -11  14   9         24.54         21.37       411.41 o                         
 -10  14   9        154.08        357.99       379.37 o                         
  -9  14   9          0.25       -187.00       363.32 o                         
  -8  14   9        309.43         74.81       347.32 o                         
  -7  14   9         22.90       -325.92       325.92 o                         
  -6  14   9        317.76        518.31       320.60 o                         
  -5  14   9         12.72       -331.27       331.27 o                         
  -4  14   9        394.72        496.94       336.64 o                         
  -3  14   9          0.02        368.67       352.64 o                         
  -2  14   9        157.69        507.60       368.68 o                         
 -15  15   9         66.99        187.01       561.02 o                         
 -14  15   9         95.28       -347.30       523.62 o                         
 -13  15   9        207.93        432.80       475.55 o                         
 -12  15   9         90.16        555.68       438.13 o                         
 -11  15   9        378.37          0.00       432.82 o                         
 -10  15   9       1034.94        967.29       406.16 o                         
  -9  15   9         46.64       -363.33       368.67 o                         
  -8  15   9        603.71        464.90       363.37 o                         
  -7  15   9        123.30        154.95       347.30 o                         
  -6  15   9        158.43        277.84       331.28 o                         
  -5  15   9          0.39       -341.95       341.95 o                         
  -4  15   9        191.94        122.89       352.65 o                         
  -3  15   9         51.42        699.94       352.64 o                         
 -14  16   9         10.74       -235.09       550.33 o                         
 -13  16   9         18.93       -128.23       480.87 o                         
 -12  16   9          2.27        261.81       470.18 o                         
 -11  16   9        646.70       1047.37       443.53 o                         
 -10  16   9          0.01        299.21       411.41 o                         
  -9  16   9         68.86         26.72       384.70 o                         
  -8  16   9          0.87        -42.74       368.67 o                         
  -7  16   9         58.74        245.78       352.64 o                         
  -6  16   9          0.34       1148.74       341.95 o                         
  -5  16   9        507.26       -165.65       363.36 o                         
  -4  16   9         27.81       -374.01       374.01 o                         
  -3  16   9         71.17        400.73       379.36 o                         
 -14  17   9          3.24        464.84       539.64 o                         
 -13  17   9          0.46       -336.61       486.21 o                         
 -12  17   9        175.35        320.59       491.57 o                         
 -11  17   9        345.52       -368.69       464.87 o                         
 -10  17   9       1013.34       1341.37       443.56 o                         
  -9  17   9          6.01        721.31       395.38 o                         
  -8  17   9         55.62        267.15       390.04 o                         
  -7  17   9        373.20        448.85       384.72 o                         
  -6  17   9        255.74        774.77       368.69 o                         
  -5  17   9          8.42        117.55       357.98 o                         
  -4  17   9         14.66       -363.32       379.35 o                         
 -13  18   9          0.43        -16.03       496.90 o                         
 -12  18   9        571.86        384.74       502.30 o                         
 -11  18   9          2.84        352.64       470.18 o                         
 -10  18   9         70.75       -325.93       448.82 o                         
  -9  18   9          7.59       -432.78       432.78 o                         
  -8  18   9         48.05       -416.76       416.76 o                         
  -7  18   9          8.10        635.82       384.70 o                         
  -6  18   9        529.95         48.09       395.42 o                         
  -5  18   9          0.86       -390.04       390.04 o                         
 -12  19   9         82.75        -48.09       507.59 o                         
 -11  19   9         62.46       -336.61       491.56 o                         
 -10  19   9        275.77       -299.22       470.21 o                         
  -9  19   9         34.74       -454.16       454.16 o                         
  -8  19   9        145.13       -438.14       438.14 o                         
  -6  19   9        260.94        919.04       406.09 o                         
  -9  20   9          0.44       -454.15       464.84 o                         
  -8  20   9          0.25        -69.46       438.13 o                         
 -18   0  10         21.45         21.37       411.41 o
[truncated: 40,582 more chars]
